# Supplementary material for: MiR-99b-5p expression and response to tyrosine kinase inhibitor treatment in clear cell renal cell carcinoma patients
Source: Oncotarget. 2016 Oct 12;7(48):78433–47. doi: 10.18632/oncotarget.12618 (PMC5346651; doi:10.18632/oncotarget.12618)
Supplement: Supplementary file 2 [file oncotarget-07-78433-s002.xlsx]

## Sheet: DESeq2
Patient	12N	12T	13N	13T	15N	15T	16N	16T	19N	19T	1N	1T	20N	20T	21N	21T	2N	2T	30N	30T	31N	31T	33N	33T	34N	34T	35N	35T	36N	36T	3N	3T	46N	46T	48N	48T	49N	49T	4N	4T	51N	51T	52N	52T	53N	53T	56N	56T	57N
Patient	na	12T	na	13T	na	15T	na	16T	na	19T	na	1T	na	20T	na	21T	na	2T	na	30T	na	31T	na	33T	na	34T	na	35T	na	36T	na	3T	na	46T	na	48T	na	49T	na	4T	na	51T	na	52T	na	53T	na	56T	na
RECIST	na	PD	na	PD	na	PD	na	PD	na	PD	na	PD	na	PD	na	PD	na	PD	na	PR	na	SD	na	SD	na	PR	na	PR	na	PR	na	PD	na	PR	na	CR	na	SD	na	PD	na	PR	na	SD	na	CR	na	PR	na
PFS	na	7.46	na	7.36	na	6.2	na	7.87	na	9.49	na	13.1639	na	14.6557	na	13.3	na	2.06557	na	17.53	na	10	na	19.74	na	16.74	na	8.42	na	23.68	na	4.39344	na	45.26	na	48.03	na	14.93	na	7.19672	na	20.63	na	11.32	na	26.18	na	66.09	na
hsa-let-7a-5p	11.8117	13.1281	12.7966	13.5389	12.9277	12.7656	12.5326	13.28	12.4705	12.6805	12.8551	12.7347	12.9001	12.9868	13.1657	13.7765	11.9477	12.8477	12.5031	12.3754	12.4825	12.825	12.7157	12.9069	13.231	13.6548	12.9608	13.1162	13.1914	12.7063	12.5349	12.3855	12.5294	13.0254	12.6981	12.8501	12.8714	13.515	12.3143	12.7385	12.9977	13.068	13.2901	13.7228	12.9256	12.3914	12.7876	13.3418	12.8887
hsa-let-7a-3p	4.99273	6.14698	5.44456	5.72416	5.52286	5.42606	5.80244	5.28439	5.36008	5.60016	6.43993	5.69423	5.64208	5.91179	5.98435	5.61967	6.6893	4.84652	6.04464	6.20611	6.0995	6.1374	6.441	5.87342	6.00234	5.76993	6.15365	5.06933	6.65879	5.26608	4.85838	4.60641	6.04725	5.96332	6.38139	5.30432	6.05386	5.89813	5.23338	5.34753	6.36976	5.69693	6.18395	5.70804	6.0919	5.94024	6.47896	5.93555	6.03543
hsa-let-7a-2-3p	-1.48712	-1.60427	-1.53495	-0.649632	-0.801036	-0.868963	-1.561	-1.61189	-0.20743	-1.62966	-1.5628	-1.05687	-0.805016	-1.42611	-1.54121	-1.62827	-1.47367	-1.60149	-0.769469	-0.471296	-0.643115	-1.53612	-1.41553	-1.55604	-1.59986	-1.57502	-1.5301	-1.60916	-1.45898	-1.45375	-0.465708	-1.5488	-1.54733	-1.54928	-1.49197	-0.843119	-0.905151	-1.52427	-0.882892	-1.60053	-1.48939	-1.49906	-1.55632	-0.376397	-1.00386	-1.54372	-0.600949	-0.417791	-1.52096
hsa-let-7b-5p	11.2729	11.6574	11.7249	11.6576	11.7065	11.1056	11.4345	11.8583	11.391	11.2395	11.4234	11.9318	11.7647	11.6467	11.9065	11.9471	10.9205	11.8527	11.325	10.7139	11.2766	11.1199	11.3978	11.3722	12.094	12.4693	11.6331	10.9608	11.6579	11.1298	11.7049	11.6221	11.361	12.0564	11.4474	11.4239	11.3934	12.1502	11.6488	11.2083	11.6391	11.8732	11.7723	11.8074	11.7012	11.3235	11.4159	11.5464	11.4638
hsa-let-7b-3p	-3.73497	-3.76744	-3.75196	-3.75749	-3.76562	-3.74274	-3.76148	-3.76802	-3.72617	-3.76932	-3.76216	-3.76955	-3.76569	-3.77179	-3.75422	-3.76922	-3.73017	-3.76723	-3.35824	-3.74442	-3.72092	-3.75239	-3.70815	-3.75964	-3.7671	-3.76508	-3.75023	-3.76781	-3.72484	-3.72291	-3.74402	-3.75698	-3.75644	-3.75716	-3.7367	-3.74019	-3.74635	-3.74815	-3.74413	-3.76715	-3.73578	-3.73921	-3.75975	-3.73774	-3.75646	-3.75513	-3.71691	-3.74063	-3.74697
hsa-let-7c-5p	10.1888	11.1554	10.3829	10.6739	10.6231	11.0019	10.2846	11.059	10.4715	10.1155	10.3597	10.1804	10.3715	10.8501	10.8215	11.1396	10.0644	8.93893	10.3185	9.06447	10.2605	9.79006	10.6962	9.98379	10.9306	11.1575	10.6088	10.7118	10.7051	9.88969	10.728	10.2452	10.0356	10.2796	10.2815	9.53272	10.3052	10.5837	10.4808	7.95062	10.6095	10.246	10.677	7.87476	10.6808	10.1869	10.3627	11.3142	10.335
hsa-let-7c-3p	0.406866	0.421904	0.856674	0.137386	0.00486883	0.716151	0.09165	0.372112	0.979694	-0.206421	0.423656	-0.221577	0.562568	0.245664	0.1753	0.0570677	-0.207665	-0.0815346	0.661378	0.291711	1.41578	1.0747	0.740674	-0.384455	0.219917	1.13188	0.886731	0.390055	1.00139	-0.164723	0.296512	0.770958	-0.365656	0.1412	-0.246901	-0.268017	0.95444	-0.316073	0.694656	-0.481861	0.82561	0.354915	-0.385079	-0.253178	0.999073	0.164717	-0.130004	1.05572	0.943566
hsa-let-7d-5p	8.32663	8.7247	8.54227	8.79101	8.75326	8.28837	8.25754	8.69264	8.27428	8.70719	8.67755	8.63459	8.75036	8.65004	8.72769	8.69516	7.6617	8.78407	8.20807	7.71908	8.33555	8.38661	8.10384	8.41677	8.82937	8.58821	8.74338	9.11607	8.46733	9.10989	8.68669	8.0625	8.18248	8.07788	8.04135	8.39989	8.58039	8.31478	8.38819	8.55744	8.38798	8.25112	8.659	8.41402	8.41561	8.09665	8.11801	8.92952	8.76938
hsa-let-7d-3p	7.82547	7.24398	7.09552	6.91203	7.20551	6.91451	7.28869	6.67464	6.80734	7.11898	7.54164	7.09812	7.29133	7.19522	7.31935	6.78837	7.59391	6.4903	6.70474	6.58693	7.08312	6.55028	7.11673	6.59231	7.05247	6.38027	6.70292	7.34024	6.78345	6.39825	7.58299	6.75307	7.14042	6.56754	6.97835	6.3302	6.90166	6.53711	7.58682	7.10755	6.65785	5.9572	6.94238	6.11317	6.52972	7.1948	7.45997	6.74547	7.14023
hsa-let-7e-5p	9.14329	9.34821	9.53011	9.25939	9.52915	8.77351	8.99403	9.13825	9.05294	9.85345	9.19797	9.73854	9.37143	9.27502	9.41828	9.28767	8.46422	8.00933	8.4927	7.93284	8.77905	8.73796	9.06414	8.62385	9.35284	9.1058	9.48155	8.94122	9.46914	8.52764	9.42548	8.22821	8.81744	9.29274	8.99543	8.88273	9.31861	9.27853	8.88878	9.01796	9.44806	9.40888	9.557	9.11703	9.34176	8.65273	9.23241	9.36775	9.20924
hsa-let-7e-3p	3.29887	2.35633	3.96258	3.08578	3.93004	3.56527	3.079	2.72743	3.90124	2.99582	2.86483	2.74353	3.76473	2.64793	4.23356	2.67886	3.6824	1.39609	3.67634	2.55354	2.84175	2.72295	2.78824	2.39229	3.18438	1.59941	2.9193	2.30685	2.44338	2.48303	3.62366	1.02041	3.11231	2.60901	2.73064	1.76229	3.47063	2.46884	3.70648	1.99968	3.84332	2.43744	3.74959	1.80661	3.52995	3.69929	2.60704	3.29044	3.45442
hsa-let-7f-5p	12.0769	13.4483	12.9555	13.8539	13.0914	13.0515	12.7933	13.2801	12.7464	13.4515	13.5764	12.9148	13.1872	13.7123	13.2659	13.9056	12.8062	13.5395	12.8602	13.1641	13.0016	13.4141	12.9862	13.2772	13.2271	13.442	13.3602	13.6229	13.6226	13.4672	12.847	12.4938	12.7876	12.7513	13.2245	13.2348	13.5258	13.3649	12.2437	13.1618	13.5038	13.2938	13.4933	13.2778	13.1317	12.5282	13.3994	13.9694	13.3927
hsa-let-7f-1-3p	0	0	0	0	0	0	0	0	0	0	0	0	0	0	0	0	0	0	0	0	0	0	0	0	0	0	0	0	0	0	0	0	0	0	0	0	0	0	0	0	0	0	0	0	0	0	0	0	0
hsa-let-7f-2-3p	-4.55578	-4.5648	-4.55929	-4.56044	-4.56288	-4.55738	-4.56126	-4.56547	-4.55396	-4.56651	-4.5614	-4.56652	-4.48241	-4.56667	-4.55976	-4.5665	-4.55478	-4.56455	-4.56604	-4.55773	-4.55287	-4.55938	-4.55023	-4.56088	-4.56441	-4.56236	-4.55893	-4.56523	-4.55368	-4.55328	-4.55765	-4.56033	-4.56022	-4.56037	-4.55613	-4.55686	-4.55813	-4.5585	-4.55767	-4.56447	-4.55594	-4.55665	-4.5609	-4.55635	-4.56022	-4.55995	-4.55204	-4.55695	-4.55826
hsa-miR-15a-5p	5.92635	8.54082	6.42439	8.37103	6.78087	8.1542	6.86682	8.18177	5.95772	8.07324	6.49527	7.27112	6.62018	8.0469	6.43923	8.86038	6.3361	9.37855	7.79158	9.05806	7.06491	8.67432	6.83472	8.47274	8.01894	9.04055	7.19074	8.12001	6.71518	9.48746	5.97641	7.35681	6.76547	8.15881	7.21745	8.7031	7.33358	8.53691	5.78366	8.5444	7.12487	8.88985	7.46604	8.9691	6.99686	6.39763	7.34451	9.10677	7.35052
hsa-miR-15a-3p	-1.81517	-1.88436	-1.8446	-1.3846	-1.47778	-1.82886	-1.85996	-1.88851	-1.79951	-1.61813	-1.42254	-1.62775	-1.4802	-1.56916	-1.84834	-1.39804	-1.80662	-1.5365	-1.35359	-1.83177	-1.79021	-1.34171	-1.76575	-1.40226	-1.53175	-1.45887	-1.84169	-1.88702	-1.79714	-1.79373	-1.83108	-1.85283	-1.85196	-1.85311	-1.81823	-1.23371	-1.8351	-1.83817	-1.83126	-1.5337	-1.8166	-1.22474	-1.08762	-1.82007	-1.85199	-1.84983	-1.7832	-1.23774	-1.83616
hsa-miR-16-5p	10.5556	12.3156	11.7685	12.5498	11.9017	12.7658	12.2874	12.6831	11.8504	12.0403	11.5114	12.4188	11.7179	12.3615	11.9024	12.8747	11.7088	13.3703	12.7276	13.7076	12.0113	13.191	12.3202	12.9651	13.0024	13.2121	12.1554	12.5269	11.6229	13.5994	11.7254	12.5451	11.7255	12.0638	11.8077	12.3664	11.7864	12.7429	11.5435	13.2577	11.953	13.1014	12.0155	13.2812	11.9165	11.7236	12.0005	13.0529	12.1843
hsa-miR-16-1-3p	-1.55729	-1.00533	-1.59867	-1.61168	-1.63806	-1.57636	-1.62086	-1.30395	-0.797795	-1.12594	-1.14318	-1.68069	-1.63874	-1.31055	-1.60403	-1.35781	-1.54552	-1.26988	-1.07031	-0.286784	-1.52321	-1.59968	-1.49393	-0.780476	-0.984628	-1.63268	-1.59452	-1.29499	-1.53258	-1.52796	-1.57949	-1.6105	-1.09209	-1.61091	-1.56153	-1.57011	-1.58515	-1.58951	-1.57974	-0.59009	-1.55928	-1.56771	-1.61689	-1.56408	-1.60928	-1.08007	-1.51377	-0.942392	-1.58666
hsa-miR-17-5p	6.16082	7.13719	6.50483	7.30601	6.44911	7.84815	6.38844	6.53508	6.67221	7.00674	6.03063	7.07571	6.28253	6.53567	6.35322	7.12256	6.15104	7.3461	7.304	7.0334	6.65451	7.0957	6.94978	7.0827	7.13837	6.55935	7.04706	7.00164	6.64069	8.17467	6.1921	6.77813	6.06422	7.90505	6.49106	7.33266	6.32308	7.64634	6.05184	7.50714	6.85564	7.76175	6.5953	7.69269	6.88648	6.15404	6.60089	7.28099	6.42685
hsa-miR-17-3p	3.54868	3.56408	3.35939	4.23524	3.34773	4.74065	3.97931	3.60948	3.62175	3.74507	3.10035	3.46586	3.18689	3.4107	3.58769	3.82284	4.03729	3.54713	3.5771	3.93211	4.3894	4.42332	3.42438	4.12878	3.61395	3.67131	3.1642	3.55424	4.0681	4.43047	2.61213	3.81241	3.75902	4.33273	3.50481	3.41619	3.38852	3.98329	3.44532	3.82316	3.88792	3.68943	3.67052	4.19291	4.11788	3.64566	4.27967	4.25868	3.10382
hsa-miR-18a-5p	1.94229	3.63645	2.95074	3.83532	3.19339	5.24141	2.41731	3.27968	2.81016	3.53968	1.75476	3.78291	2.84914	3.29203	2.58903	3.71098	2.03264	4.72138	3.1033	3.93583	2.20657	2.79605	2.4455	3.00001	3.19672	2.92064	2.99423	3.36056	2.13292	4.86715	1.77252	3.44265	2.35133	4.49606	2.81035	4.19167	2.07986	4.40319	1.29225	4.38712	2.30072	4.07921	2.27588	4.55354	3.0813	2.87184	3.28121	3.08604	3.32602
hsa-miR-18a-3p	0.610741	1.32019	-0.134477	0.329913	0.751911	1.96424	0.282125	-0.326071	1.51742	0.600247	0.611294	1.06161	0.746641	0.526963	0.731428	0.233372	0.672486	1.10978	0.0241619	1.614	0.0757521	-0.137327	0.157343	0.304084	0.631989	0.542888	0.793251	0.347521	0.0497931	0.766357	0.495862	1.3602	-0.164668	1.51371	-0.030358	0.544238	0.466706	1.34532	0.494574	1.11751	0.600416	1.27539	-0.18669	0.991651	0.342326	0.717506	0.101932	-0.0572385	0.458972
hsa-miR-19a-5p	-4.5554	-4.56764	-4.56017	-4.56172	-4.56503	-4.55758	-4.56284	-4.56856	-4.55293	-4.57	-4.56303	-4.57002	-4.56512	-4.5703	-4.5608	-4.56998	-4.55405	-4.56731	-4.56932	-4.55805	-4.55146	-4.56029	-4.54787	-4.56233	-4.56712	-4.56433	-4.55968	-4.56822	-4.55256	-4.55202	-4.55794	-4.45234	-4.56143	-4.56163	-4.55589	-4.55687	-4.5586	-4.5591	-4.55797	-4.5672	-4.55563	-4.55659	-4.56236	-4.55618	-4.56143	-4.56106	-4.55033	-4.55699	-4.55877
hsa-miR-19a-3p	4.50265	6.34447	5.89653	6.5323	5.98254	7.79364	5.8281	6.03863	7.39251	6.80432	6.03078	6.55032	6.03442	6.65696	6.40429	7.0135	5.97644	7.15678	6.57281	6.78777	5.8883	6.57184	5.80832	6.29361	6.35476	6.30625	6.34005	6.08252	6.67923	7.59669	5.84442	6.68102	5.76564	6.8478	5.39074	6.74403	5.77672	7.02477	5.35335	6.40627	5.66971	7.25065	6.05757	6.69881	6.35045	5.69466	6.21776	6.71645	6.37446
hsa-miR-19b-1-5p	-0.28577	-0.435473	-0.462756	-0.517613	-0.0861254	-0.368028	-0.223457	-1.09913	0.276466	-0.802494	-1.03712	-0.391426	-0.327138	-0.941003	-0.485359	-0.556004	-0.922517	-0.700807	-0.504138	-0.97449	-0.889287	-0.101631	-0.845508	-1.02852	-0.694975	-0.606343	-0.44519	-0.728318	-0.903257	-0.896373	0.0150167	-0.512632	-1.01745	-0.514375	-0.946323	-0.341238	-0.98148	-0.987965	-0.382457	-0.416939	-0.294401	-0.330887	-1.02889	-0.315249	-0.507515	-0.494376	0.417615	-0.960698	-0.983719
hsa-miR-19b-3p	7.12417	7.72936	7.92699	7.81389	8.10979	9.0351	7.88968	7.65733	9.24905	8.15105	7.74239	8.93548	7.87738	8.18656	8.34481	8.06999	7.78135	8.59832	8.26896	8.1148	7.75887	8.20537	7.21159	7.74439	8.24649	7.58543	8.29454	7.58413	8.25334	9.36524	8.0354	8.12304	7.64448	8.15801	7.26523	8.19027	7.46165	7.96516	7.5362	8.06344	7.1443	8.84623	7.78779	7.87781	8.20074	7.48993	7.80051	8.32985	8.30591
hsa-miR-19b-2-5p	0	0	0	0	0	0	0	0	0	0	0	0	0	0	0	0	0	0	0	0	0	0	0	0	0	0	0	0	0	0	0	0	0	0	0	0	0	0	0	0	0	0	0	0	0	0	0	0	0
hsa-miR-20a-5p	6.33554	8.06645	7.5227	8.50815	7.53843	8.94546	7.27266	7.6365	7.86091	8.09963	7.00537	8.43429	7.20855	7.82916	7.65607	8.26406	6.72523	8.69595	8.13471	8.22778	7.38795	8.03966	7.5225	8.08769	8.26716	7.85274	8.03685	7.78565	8.12134	9.22827	7.0764	7.49591	7.18971	8.83976	7.76256	8.29476	7.75796	8.57124	6.83335	8.64941	7.87058	9.01924	8.03019	8.23996	8.15596	7.1017	7.6047	8.39855	7.86296
hsa-miR-20a-3p	0.497474	1.20279	1.21076	1.60183	1.37476	1.66088	1.7019	0.959536	1.98239	1.59815	1.04331	1.73265	1.93268	1.27064	1.85161	1.51588	1.90388	1.5271	1.88548	1.62896	0.623253	1.20374	0.732961	1.73962	1.97473	1.4219	1.23984	1.16497	1.67851	1.7126	0.961719	1.1277	1.13648	1.60831	0.481856	1.01587	0.929033	1.55863	0.414424	1.66047	2.24484	2.34192	2.02938	0.472428	1.80516	1.1582	1.81952	1.4028	0.920356
hsa-miR-21-5p	13.8625	16.1476	13.9274	16.4397	14.4145	16.5118	14.4296	16.3209	14.8431	16.7623	14.9059	17.2519	13.8917	15.4825	13.1688	15.602	13.6475	17.6116	15.9352	16.8746	15.3237	15.9371	14.9717	15.9644	14.1112	14.9746	14.767	15.7165	14.3492	16.8265	13.9966	16.6252	14.7418	16.3402	14.7663	17.0807	14.7604	15.8237	13.0221	17.1612	14.1486	18.102	14.3412	17.2952	13.7592	14.8636	13.4377	15.5689	15.2704
hsa-miR-21-3p	10.0836	11.3875	8.81864	11.2896	9.43525	11.2264	9.02826	11.5265	8.59124	11.6213	9.89982	12.0801	8.77247	10.5298	7.88159	10.4788	9.00474	13.6384	9.78012	10.8411	9.37063	9.84194	9.3526	10.4257	8.045	9.83564	8.91059	10.8411	8.89455	11.6154	8.95498	12.3066	9.29248	11.5809	9.57006	12.5545	9.30596	10.4859	7.99946	12.7856	8.6653	12.5615	8.90262	12.771	8.5948	9.24682	8.67607	10.3126	9.72692
hsa-miR-22-5p	3.45501	3.40299	4.00031	2.89498	4.70525	3.4038	4.71861	4.63777	3.50557	3.82272	4.47582	5.09072	4.2291	4.57243	3.5495	3.45403	2.69642	4.95723	3.97289	3.98513	3.19145	3.50225	3.17525	3.91558	4.25333	4.62209	4.44561	3.6457	2.81166	4.57713	5.16656	4.47378	3.57873	3.98384	3.4115	3.59915	4.3996	2.96545	2.87716	4.32992	3.83347	5.5621	4.1778	4.94167	3.39578	3.84533	2.60096	3.70535	4.06824
hsa-miR-22-3p	16.3301	15.1327	14.9955	14.6462	15.3942	14.287	15.5396	15.281	14.9901	14.2027	15.9487	15.9628	15.6316	14.9446	15.2706	14.3907	16.9436	16.2242	14.3854	14.5878	15.113	14.3987	15.1957	14.4028	14.3864	15.0566	14.663	14.6465	15.0184	13.8933	16.0496	15.195	15.7377	14.5689	15.0676	14.8551	14.9937	14.815	15.6781	15.4954	14.9653	15.2953	15.258	15.5073	14.878	15.3808	15.0394	13.7974	14.6424
hsa-miR-23a-5p	-1.99018	-1.69256	-2.02021	-2.02959	-1.62236	-2.00405	-1.5591	-1.45878	-1.9745	-1.77045	-2.03728	-1.78071	-0.901894	-1.88564	-2.02408	-1.53353	-1.98159	-2.06037	-1.73474	-1.40899	-1.18399	-2.02094	-1.93611	-2.03316	-1.67902	-2.04465	-2.01721	-2.06486	-1.22243	-1.96875	-1.40532	-2.02874	-2.02784	-2.02904	-1.99326	-1.99951	-2.01043	-2.01358	-2.00651	-2.0598	-1.99162	-1.99776	-2.03334	-1.34664	-2.02787	-2.02562	-1.95837	-1.37386	-2.01152
hsa-miR-23a-3p	8.40879	9.68732	9.36892	9.97439	9.30011	9.72603	9.09067	10.1205	9.77316	9.66854	8.21429	10.2809	9.09201	9.96029	8.84597	9.93496	8.13108	9.6008	10.4297	10.1755	9.83406	10.6592	9.8585	10.3733	10.7666	10.2947	9.74555	10.1938	9.44214	9.97214	8.73027	9.4655	9.14375	10.1536	8.86039	10.0931	9.02891	10.0856	8.96313	10.0102	9.22535	11.1262	9.11996	9.69187	9.83669	9.65471	8.6383	10.0867	9.70389
hsa-miR-24-1-5p	2.25817	1.89024	1.63639	2.01531	2.34467	2.09741	2.11087	2.05837	2.69745	1.5142	2.72347	1.94196	2.33723	3.05693	2.08449	2.38891	2.99483	1.18042	2.43264	2.29507	3.03253	2.47358	2.47481	2.30823	2.54573	3.07682	2.1698	2.36999	2.4709	1.76141	3.06481	2.02604	2.64654	2.20573	2.22232	1.47708	2.75936	1.34766	2.30149	2.27253	2.86124	1.87555	2.68007	2.44103	2.64622	2.41075	2.6393	3.1492	2.43259
hsa-miR-24-3p	8.76874	9.21901	9.40613	9.27488	9.30941	9.14207	9.14354	9.94575	9.26492	9.01244	8.2964	10.0711	9.07362	9.75237	9.14245	9.46834	7.59699	8.77323	9.8693	9.7291	9.27228	10.1799	8.933	9.76126	10.4964	9.95348	9.84677	9.42966	9.3546	10.0169	9.1789	9.14121	8.78716	9.37875	9.15412	9.45457	9.07154	9.0929	9.10863	9.70588	9.27486	10.8149	9.23843	8.92405	9.72912	9.13762	8.71127	9.57202	9.56736
hsa-miR-24-2-5p	3.83966	3.96365	2.47377	3.53814	3.14535	3.39042	3.34665	3.72525	3.66305	4.14516	3.70905	4.20694	3.37421	4.05617	3.33839	3.82791	3.84576	4.09682	3.865	4.12273	3.79686	4.66574	4.12468	4.75472	3.69546	3.8179	3.44133	4.40892	3.08581	4.79258	3.80616	4.57145	3.86351	4.28159	3.3976	4.66331	3.8342	4.33299	3.59971	4.00737	3.42059	4.69115	2.67769	4.2316	3.9274	4.62429	2.96794	3.89663	3.90123
hsa-miR-25-5p	2.3366	2.35565	1.46218	1.63365	2.30398	1.24408	1.95448	1.79637	0.885471	1.6222	1.75786	2.67207	1.60565	2.03384	2.11284	1.37668	3.26191	2.21215	1.47136	2.33059	2.86935	2.15329	2.28434	2.1539	1.90874	1.45293	1.77754	1.69465	1.96664	2.8228	2.79368	3.84721	2.06408	1.86175	1.33967	1.67851	0.661469	1.81921	2.33722	2.79353	1.76069	2.0001	1.58937	1.32319	2.6094	2.74654	2.11727	2.21348	1.55339
hsa-miR-25-3p	9.97265	10.9967	10.007	11.0364	10.1817	10.7187	10.4059	11.1866	10.0753	11.2139	9.93284	11.7855	10.0566	10.8784	10.251	11.1971	10.3261	12.1041	10.6469	10.9546	10.2404	10.5918	10.1886	10.8281	10.8292	10.8304	10.2417	10.7302	10.1171	11.6279	9.85286	11.9865	10.1299	11.0735	10.2571	11.3044	10.0278	11.2944	9.76957	12.2697	10.2471	11.4343	10.2967	11.5318	10.3196	10.3762	10.3248	10.9497	10.3491
hsa-miR-26a-5p	14.064	14.9507	14.9072	15.1584	14.5173	14.8885	14.3692	15.0905	14.1353	14.5121	13.976	15.2317	14.3336	14.6839	14.74	15.296	13.9166	14.5505	15.7654	15.3563	14.7021	15.4905	15.0514	15.141	16.2323	15.6251	15.2515	14.8282	15.0979	14.7445	13.951	13.5757	14.163	14.273	15.3828	14.4499	15.0181	13.937	14.1705	15.1278	15.182	15.2699	15.1341	13.4971	14.893	14.3566	15.1168	15.3656	15.3991
hsa-miR-26a-1-3p	1.39787	0.676932	0.20401	0.656999	2.1545	0.286683	1.77121	0.337463	1.09941	1.30803	2.22928	1.38236	2.23039	1.18127	2.19815	0.246877	1.04205	-0.0164233	1.88433	1.53389	2.26772	1.09894	1.87472	0.627584	1.69574	1.32833	2.16124	1.71336	1.11865	1.95449	1.78216	1.02219	2.02136	1.01924	1.3678	0.898853	1.49709	1.46296	0.274276	0.398461	1.70075	0.912783	0.134823	0.331491	2.45712	2.0508	1.23267	1.85203	1.72188
hsa-miR-26b-5p	11.5406	12.8289	12.1042	13.3331	12.1464	11.7352	11.9306	12.908	11.7303	12.7271	12.2307	12.4506	11.9821	12.8456	12.4136	13.3393	11.9139	13.0337	12.5441	12.6377	11.9874	12.8658	12.1904	12.6776	12.9059	13.2625	12.3843	13.0764	12.4404	12.6368	11.7054	11.6974	11.857	12.0847	12.3879	12.8128	12.3848	12.761	11.5763	12.6539	12.5464	12.5031	12.6246	13.0756	12.2076	11.6637	12.5193	13.362	12.3926
hsa-miR-26b-3p	3.67547	3.23313	3.72484	3.91892	3.54016	3.34579	4.0733	2.86903	3.90482	3.25521	3.90395	3.49746	4.10036	3.35582	4.22657	3.17621	3.92182	2.71446	3.97834	3.54841	4.38508	3.63099	4.23772	3.7996	4.10763	4.17885	4.43485	3.79452	4.17543	2.40646	4.22707	2.9901	3.82204	3.86699	3.74993	3.26466	3.79148	3.45195	3.9353	3.06898	4.45603	3.12345	4.29777	3.72269	4.3484	4.34228	4.38966	3.52927	4.26736
hsa-miR-27a-5p	2.27661	3.72835	3.05051	1.81048	3.30572	1.27081	2.19981	3.35058	3.026	4.23419	2.90629	2.77897	3.36104	1.64674	2.99295	2.57311	2.37787	3.42423	3.59749	5.08778	4.56852	3.54007	4.3333	3.80902	3.53643	2.55179	4.27726	2.21661	3.05799	2.12259	2.08726	4.41246	2.09578	2.29874	1.86476	1.79979	2.74407	3.01625	2.36833	2.3042	3.17682	3.37905	2.42356	2.75128	4.49699	3.46634	3.82013	4.34186	4.95885
hsa-miR-27a-3p	9.32371	10.44	9.79071	10.3201	9.6324	9.41676	9.52764	10.55	9.74098	10.499	9.30889	10.7785	9.54646	10.801	9.22022	10.0733	9.0448	10.4715	10.2565	10.1317	10.0727	10.5995	9.59315	10.3573	10.3322	10.1505	10.133	9.71919	10.0712	10.6677	9.267	10.0743	9.52552	10.6207	9.27564	10.557	9.84993	9.72723	8.74872	9.98696	10.0738	11.7267	9.5122	10.0525	10.433	10.0765	9.6141	10.7573	9.99731
hsa-miR-28-5p	6.89875	7.73622	6.82814	7.56416	6.78898	8.06212	6.93491	7.94524	6.84039	7.36864	6.75094	8.11451	6.74927	7.26796	6.88917	7.56396	6.67967	8.05639	7.4584	7.80743	6.80892	7.71394	7.13328	7.56131	7.65514	7.99754	6.85681	7.6087	6.96299	7.60285	6.78442	7.32476	6.40728	7.44452	7.41337	7.53255	6.85058	7.71205	6.90358	8.29634	6.85843	7.58762	7.08763	8.07807	6.90094	6.77874	6.95189	7.56939	7.31941
hsa-miR-28-3p	11.1479	11.4227	10.837	11.3314	10.8235	11.3591	10.6283	11.504	10.7712	11.3481	10.7381	12.0811	11.0435	11.4429	10.8832	11.348	10.652	11.3894	10.9325	11.0041	10.9335	11.1074	11.1062	10.9459	11.1233	11.6389	10.3864	11.3322	10.393	11.0266	10.5724	11.3698	10.6654	11.2828	10.5042	11.0141	10.4381	11.9631	10.7844	12.0844	10.3467	10.9974	10.8628	11.3427	10.6344	10.8635	10.6778	11.1605	10.5649
hsa-miR-29a-5p	3.50886	2.71788	3.07775	2.33711	3.7979	2.86488	4.13798	3.27506	4.07825	3.06194	4.40002	3.58061	3.10707	2.63113	3.72752	2.8085	4.58078	3.11404	3.0466	2.63337	3.18083	2.45196	3.48405	1.82762	2.57705	2.30393	3.69251	2.96541	2.84072	2.57562	3.39613	4.22372	3.44977	2.13212	3.00939	3.24285	3.33638	2.54822	2.99814	3.74689	3.48816	3.82269	2.9964	3.30447	3.367	3.48444	3.27576	2.72046	3.52552
hsa-miR-29a-3p	8.94848	9.75614	9.07433	10.0797	9.39305	9.68418	9.27678	9.93446	8.85946	9.25215	9.152	10.0283	9.17399	9.29356	9.39447	9.89222	8.76716	10.8091	9.57941	9.80594	9.50382	9.68692	9.6339	9.78657	10.098	9.69636	9.81622	10.0358	9.6236	9.47701	8.71375	10.0013	9.25214	9.34746	9.59565	9.88404	9.62188	9.68598	8.86352	11.2788	9.81339	10.8579	9.85328	11.0711	9.71624	8.81514	9.64401	9.58751	9.63473
hsa-miR-30a-5p	16.7371	15.4015	16.4066	15.4115	16.3519	15.1068	16.1955	14.3477	16.1767	14.9916	16.4893	15.286	16.5248	14.976	16.3521	15.3224	16.526	14.674	15.509	15.2829	16.2715	14.8983	15.7488	14.8679	15.2753	15.3099	16.4564	15.5586	16.383	13.9699	16.3123	15.33	16.3956	13.6165	16.4663	14.482	16.3665	14.4239	16.3854	14.9755	16.4146	13.9916	16.3645	15.5749	16.3774	16.0235	16.8616	15.4748	16.2134
hsa-miR-30a-3p	11.3191	10.2441	11.3221	10.5545	11.1554	9.68931	10.94	8.73885	10.7505	9.49458	10.9489	9.88433	11.1765	9.90769	11.1809	10.2127	11.0868	8.69248	10.5896	10.1084	11.203	9.95082	10.6832	9.82274	10.2726	10.0853	11.6362	10.095	11.4541	8.31464	11.093	9.90737	10.9258	8.5294	11.2542	8.80032	11.3502	8.71479	10.7759	9.29027	11.479	8.5556	11.2282	9.75974	11.4328	10.6111	11.7208	10.7748	11.1497
hsa-miR-31-5p	7.60248	6.61576	6.27255	4.42378	6.4151	5.22801	7.38391	9.22554	7.02772	4.23024	6.95458	9.87669	6.14118	3.34977	6.55016	6.48107	6.57187	5.56113	7.1765	8.09029	7.58625	6.29287	7.90115	5.59186	6.73965	7.36002	8.25739	9.60541	6.50663	6.61738	6.77853	5.01293	6.9372	5.68724	6.84077	9.63091	6.7866	10.0291	6.32511	8.1561	7.85739	7.59598	6.24018	12.5275	8.34187	6.84999	5.7323	4.5576	7.17237
hsa-miR-31-3p	1.93531	1.50509	2.12684	0.565466	1.21273	0.787327	3.30814	4.22346	2.12214	0.0658819	3.05946	5.02222	1.9054	0.113215	2.27909	1.85511	0.97053	0.708615	2.67562	2.52064	3.10877	0.642895	1.99604	2.14665	2.88863	2.42422	3.88088	5.08262	2.15055	1.72687	2.31616	1.47001	2.69216	1.46628	2.22732	4.69384	2.47292	4.63743	2.31371	3.00942	3.36793	3.27547	1.4119	6.91255	4.09444	2.43349	1.15547	1.39723	2.24576
hsa-miR-32-5p	1.8799	2.17188	1.83985	2.55257	1.70581	1.36066	1.86457	1.75858	1.62473	2.09067	2.32089	2.2036	1.69935	2.82599	1.52574	1.60442	0.984459	2.53943	2.36799	2.98134	2.47526	2.67328	1.22562	2.37849	1.55822	2.33562	2.45299	2.12443	2.07119	2.43348	1.34052	1.47634	2.88714	1.95421	1.45634	2.51346	2.81757	1.91599	2.22973	1.71729	2.61329	2.33561	2.08129	2.7415	2.68969	1.50944	2.55956	2.67404	3.02491
hsa-miR-32-3p	0.467662	0.816326	0.262971	0.813689	0.817951	0.372897	0.153322	-0.0638276	-0.109983	0.10771	0.145753	0.592563	0.0635838	0.407091	0.236591	0.317563	-0.134063	0.493484	-0.0907263	0.352654	0.642323	0.258032	-0.00544959	-0.312267	-0.40822	0.0941979	1.50943	0.625009	-0.101969	0.617382	-0.218479	0.554824	0.5627	0.202633	0.86498	0.403822	0.71474	-0.24355	0.356212	-0.409698	1.19258	0.825434	0.173014	0.848597	0.210672	-0.28557	-0.0551864	0.8032	0.32212
hsa-miR-33a-5p	2.75265	1.26125	1.77456	1.04828	1.81711	1.96048	2.40518	0.97112	0.928446	2.44201	1.57344	1.99915	1.42982	1.84849	1.7296	1.77435	1.9006	1.283	2.45259	1.92638	1.62943	2.34792	1.12468	1.35622	1.66107	0.467493	2.39736	1.72333	2.33019	2.63499	1.25965	1.05616	2.83846	2.07857	2.71201	2.45661	2.76638	2.84074	0.724508	1.65529	1.39099	2.94033	2.32105	2.51235	2.39722	2.67042	2.4969	2.61967	2.86968
hsa-miR-33a-3p	0	0	0	0	0	0	0	0	0	0	0	0	0	0	0	0	0	0	0	0	0	0	0	0	0	0	0	0	0	0	0	0	0	0	0	0	0	0	0	0	0	0	0	0	0	0	0	0	0
hsa-miR-92a-1-5p	1.65875	1.56457	1.09065	1.40012	1.56605	-0.0508487	0.306576	0.0660485	1.22859	0.454951	0.298279	0.221775	1.16027	-0.493071	0.397508	0.465082	0.710634	0.417612	0.87886	0.523315	0.833613	0.797358	1.00309	0.329462	0.859223	-0.225277	0.448399	0.371163	1.59643	0.807065	1.9967	1.57055	-0.151119	-0.15628	1.05241	-0.0321503	0.49832	-0.0905046	0.930348	0.121136	7.99279e-05	0.591316	0.328136	-0.0141934	1.23393	0.75392	0.134173	0.572698	0.490313
hsa-miR-92a-3p	12.8016	13.9501	13.5056	14.38	13.5967	14.5313	13.1453	13.4507	13.4034	13.8606	13.1332	14.2374	13.362	13.4812	14.023	14.2477	13.0226	14.6563	13.5168	13.1802	13.2464	12.7785	13.4926	13.3604	13.8998	13.5647	13.3274	13.8997	13.5055	14.2052	13.0958	13.2671	12.7045	14.325	13.1207	13.5803	13.0366	14.217	13.7007	14.4905	13.2144	14.1919	13.5368	13.3889	13.4762	12.9207	13.4173	13.3022	13.0174
hsa-miR-92a-2-5p	-4.3269	-4.35578	-4.33816	-4.34182	-4.34964	-4.33205	-4.34447	-4.35726	-4.32107	-4.35798	-4.34491	-4.35811	-4.34985	-4.35934	-4.33966	-4.35792	-4.32372	-4.35501	-4.35751	-4.33316	-4.31759	-4.33844	-4.30913	-4.34325	-4.35456	-4.34799	-4.33701	-4.35714	-4.32019	-4.31891	-4.3329	-4.34148	-4.34113	-4.3416	-4.32805	-4.33036	-3.81872	-4.33563	-4.33297	-4.35474	-4.32744	-4.32971	-4.34332	-4.32874	-4.34114	-4.34026	-4.31493	-4.33065	-4.33485
hsa-miR-93-5p	7.92472	9.09495	8.46473	9.12288	8.47886	9.44865	8.27944	8.88126	8.20277	9.18355	7.94615	9.18331	8.28138	9.11403	8.41423	9.14249	7.45961	9.36052	8.76422	9.07113	7.93754	8.87102	7.91545	8.95461	8.44966	8.6569	8.63471	8.89517	8.12737	9.89663	8.22458	9.78922	7.931	9.44279	8.32767	9.24463	8.23134	9.56918	8.06464	10.4302	8.37254	9.45322	8.49116	9.95986	8.47792	8.01781	8.0681	9.13399	8.40793
hsa-miR-93-3p	1.30267	1.8083	1.68021	1.79164	1.55636	2.29378	1.71097	1.316	2.45014	1.77449	0.901413	2.2492	1.8705	1.35393	1.85819	2.17869	1.3759	1.39981	1.42216	2.57122	1.9647	2.24597	0.996484	2.08577	1.96213	1.93058	1.4346	2.62275	1.89242	1.487	1.54441	2.14421	1.59426	2.51556	0.712668	1.91064	1.50304	2.48527	2.57806	3.15647	1.29041	0.687337	1.92693	1.65718	1.32607	1.6194	0.911315	1.90189	1.49207
hsa-miR-95-5p	2.17274	0.926853	1.81075	1.29512	1.08533	0.314784	0.624542	0.367449	1.11129	1.68481	0.951126	1.16636	1.28136	1.02496	1.35469	1.07765	2.0662	1.13768	1.16484	1.24281	0.501927	0.746332	1.36654	0.991537	1.97741	1.12883	0.775701	0.892068	0.468921	0.485177	1.78105	1.30435	1.04333	1.51961	1.68385	0.336912	1.92878	1.46708	0.859554	1.88482	0.37512	1.3312	1.80623	0.358189	0.691392	0.709257	2.07107	0.333083	1.48908
hsa-miR-95-3p	0.816323	0.716304	2.75426	1.88296	1.9677	1.65981	1.31359	1.54853	2.30407	1.04116	1.30144	2.07739	1.62989	0.516339	2.80492	2.80753	0.871423	0.733342	2.69122	2.536	1.62421	2.62666	2.32223	1.83744	4.05771	2.49609	1.51998	1.21132	2.59684	2.37297	1.24986	1.39556	1.05215	1.39231	2.33289	1.31158	2.64038	1.84822	2.69376	2.15401	3.03435	2.27756	2.85236	1.35125	1.40509	1.70698	1.68927	2.00231	2.62555
hsa-miR-96-5p	3.90431	2.54595	2.12212	2.25941	2.89034	3.18498	3.54013	3.64062	4.24877	3.24007	3.72807	1.98756	3.16381	2.38835	2.89551	2.16684	2.22533	3.11257	4.26579	3.14239	3.35479	2.5935	3.08109	4.08009	3.05606	1.50357	4.77587	4.03155	3.64399	3.69381	2.98557	5.33222	4.26791	4.67715	3.74656	4.46763	4.45809	3.90545	2.56503	6.47439	4.39853	4.98376	3.24148	5.81073	4.48179	3.36354	3.84983	2.64567	4.27502
hsa-miR-96-3p	-4.55595	-4.56347	-4.55888	-4.55983	-4.56187	-4.55729	-4.56052	-4.56404	-4.55443	-4.56489	-4.56064	-4.5649	-4.56193	-4.565	-4.55927	-4.56489	-4.55512	-4.56327	-4.56451	-4.55758	-4.55352	-4.55895	-4.55132	-4.56021	-4.56315	-4.56144	-4.55858	-4.56383	-4.5542	-4.55386	-4.55751	-4.55975	-4.55965	-4.55978	-4.55624	-4.55685	-4.55791	-4.55822	-4.55753	-4.49599	-4.55609	-4.55668	-4.56022	-4.55642	-4.55966	-4.55943	-4.55283	-4.55692	-4.55802
hsa-miR-98-5p	9.16243	10.2761	10.1152	10.6772	10.0674	11.1906	9.65204	9.71797	9.40893	11.0668	10.5564	9.51925	10.1068	11.0062	10.0423	10.4769	9.50362	10.4543	9.73143	10.099	9.50146	10.5428	9.20743	10.2944	9.87699	10.1107	10.22	11.1593	10.0736	10.3621	10.0667	9.44722	9.84933	10.1772	10.4809	10.3606	10.5924	10.8443	9.27637	9.87996	10.2134	10.5811	10.5358	10.4479	9.60841	9.66298	10.36	11.4827	10.5974
hsa-miR-98-3p	-4.55602	-4.5629	-4.5587	-4.55957	-4.56143	-4.55725	-4.5602	-4.56341	-4.55463	-4.56419	-4.56031	-4.5642	-4.56148	-4.56428	-4.55906	-4.56418	-4.55526	-4.56271	-4.56384	-4.55751	-4.5538	-4.55877	-4.55179	-4.55991	-4.56261	-4.56104	-4.55843	-4.50181	-4.55442	-4.55412	-4.55745	-4.55949	-4.55941	-4.55952	-4.55629	-4.55684	-4.55781	-4.5581	-4.55746	-4.56265	-4.55615	-4.55669	-4.55993	-4.55646	-4.55941	-4.5592	-4.55317	-4.55691	-4.55791
hsa-miR-99a-5p	9.86757	9.27568	9.08724	8.54539	9.12365	9.24159	9.35774	9.31225	9.26555	8.05798	9.1845	8.60497	9.23834	8.98162	9.35578	9.025	9.85357	7.2821	10.7663	10.3533	10.9475	10.2644	10.7709	9.9156	10.8665	10.9302	10.5538	9.58572	10.6937	9.75151	9.66613	9.31911	10.4074	9.7182	10.3712	8.98355	10.3293	9.73422	9.5587	6.85433	10.48	9.5077	10.2883	6.88137	10.6128	10.4849	10.4604	10.436	9.92854
hsa-miR-99a-3p	6.11561	5.88831	5.56308	5.37715	5.40014	5.40068	5.52584	6.336	4.92676	5.05807	5.19338	5.57523	5.26763	6.1227	5.54082	5.8118	5.07392	4.37188	5.14844	4.87896	4.74005	5.01842	5.18953	4.53868	5.32198	5.45689	5.36263	4.51033	5.62711	2.49198	5.51669	5.65975	4.93584	5.0438	5.43853	4.30214	5.0427	4.50738	5.18473	3.2443	5.17426	4.92691	5.3107	3.36933	5.67525	4.6662	4.64033	5.75381	5.02485
hsa-miR-100-5p	11.3229	10.9578	10.7404	10.3022	10.6205	10.0109	10.7925	10.904	10.2826	9.64801	10.9627	10.0091	11.2776	11.2172	10.6986	10.7178	11.2283	8.05701	13.4941	13.2382	14.3879	13.9154	13.8785	13.2237	13.361	13.264	13.7472	13.7448	13.1862	11.9158	11.6408	9.70895	13.5781	12.864	13.4532	14.2312	13.152	14.5892	11.1403	8.58528	12.9539	12.2498	13.3573	16.0872	13.2804	13.526	13.2005	12.7713	13.0196
hsa-miR-100-3p	2.45119	2.98351	1.831	2.45181	1.20726	2.4811	1.35604	3.04447	0.980455	1.25091	2.33907	1.96822	2.0213	3.08569	2.21327	2.34343	0.930181	0.314369	2.31048	2.61776	2.77521	3.13128	3.07324	1.66975	1.52739	2.08648	1.57436	2.48684	2.41493	1.66403	1.69613	0.582162	2.32971	1.43953	2.41182	2.72035	1.65036	3.14907	1.29982	0.31959	2.17712	2.56441	1.66753	5.77669	1.45305	1.47885	2.23596	2.70962	2.38193
hsa-miR-101-5p	3.8681	4.10602	3.21639	4.05669	3.5281	2.6959	3.07738	2.73886	3.62356	4.22604	3.66293	3.51027	3.27393	3.62097	2.91763	4.16916	3.78177	2.22854	3.22479	4.26544	3.89969	3.92893	3.24597	3.3072	4.10267	3.03551	3.14476	2.98636	3.32264	1.66312	2.6663	2.15699	3.10233	2.97075	3.35556	2.24323	2.96759	2.76003	1.81336	2.09236	3.5133	3.14299	3.30442	1.44198	3.20598	2.89527	3.86237	3.89584	4.01509
hsa-miR-101-3p	11.6845	12.4551	11.5105	12.6992	11.5292	11.286	11.4659	11.6844	11.1103	12.5019	11.9921	12.0937	11.8467	12.5087	11.7448	12.6265	11.9786	11.6867	11.8166	12.2981	11.2965	12.2471	11.1753	11.9976	12.1306	11.8178	11.8057	11.2473	11.8329	11.359	11.3561	10.2206	11.6036	11.3265	11.7742	11.0951	11.9798	11.2854	11.0171	11.56	11.908	11.6858	11.6749	10.1066	11.4602	11.0061	12.2342	12.6012	11.9688
hsa-miR-29b-1-5p	-2.58679	-2.27865	-2.60547	-2.61123	-2.62274	-1.99932	-1.83553	-2.05361	-2.56996	-2.63959	-2.61593	-2.35941	-2.62303	-2.65176	-2.60785	-2.63912	-2.57867	-2.27078	-2.31741	-1.62721	-2.55848	-2.60592	-2.53063	-2.61342	-2.62931	-2.62042	-2.60362	-2.63257	-2.56704	-2.56284	-2.59687	-2.11918	-2.61016	-2.6109	-1.94567	-2.59262	-2.59942	-2.60137	-2.59698	-2.62955	-2.58769	-2.59153	-2.61353	-2.58988	-2.61018	-2.6088	-2.54973	-2.59311	-2.60009
hsa-miR-29b-3p	8.48009	7.77975	8.68685	8.20184	8.73614	9.00611	8.72107	7.84504	8.11316	7.46221	8.87136	7.92908	8.64522	8.23126	8.69732	8.16122	8.17936	9.53609	8.45067	8.70723	8.03915	8.41322	7.87443	8.18351	8.83366	8.44189	9.15299	8.01682	8.4953	8.66786	8.49771	8.77863	8.56704	7.81364	8.76492	8.01947	8.78249	7.38427	8.34858	9.75236	8.99903	9.41888	9.01133	9.02242	8.83773	7.99466	8.43546	7.95916	8.72357
hsa-miR-29b-2-5p	3.72802	2.93917	3.77598	3.32793	4.08946	3.16612	3.75791	2.44169	3.24989	2.89621	3.79219	3.05575	3.77701	3.22753	3.78012	3.20431	3.48238	3.47685	3.19171	3.37315	2.19717	3.46117	1.81977	2.27602	3.44831	3.85404	4.17169	3.51861	3.61807	2.56002	4.34485	2.33549	3.5146	2.51308	3.68268	2.48588	3.52914	2.53498	3.84375	2.82872	3.47507	3.25437	3.74997	1.39408	3.51424	2.98627	3.26122	3.07044	3.19069
hsa-miR-103a-2-5p	1.49028	1.19106	1.89263	0.757888	1.68524	1.35538	1.30181	1.42917	1.97569	1.13785	1.2896	1.93925	1.52987	1.69419	0.802996	0.610778	1.14509	2.04131	2.22464	1.62024	0.603608	1.69494	1.46429	1.33547	1.53236	0.631843	1.73834	0.965099	0.568646	2.71035	0.94628	1.94637	0.280043	1.59992	1.76906	1.00088	1.29351	1.54944	0.392695	1.38398	0.469311	0.437846	0.726929	1.74888	1.61374	1.82619	0.638933	1.93417	0.904557
hsa-miR-103a-3p	10.9195	11.2922	10.9609	11.2904	10.9976	11.3187	10.8647	10.8426	10.7217	11.098	10.4276	11.1894	10.7977	11.1724	10.913	11.2827	9.90404	11.9035	11.0246	11.0418	10.4641	11.0564	10.3802	10.9447	10.9255	10.9447	11.0308	11.1142	10.509	11.3835	10.608	10.9206	10.4295	10.9325	11.0129	11.1741	10.6944	11.3089	10.7159	11.5873	10.6062	10.8786	10.7556	11.103	10.8132	10.4017	10.3185	11.1222	10.7039
hsa-miR-105-5p	-4.09561	-4.13774	-4.11331	-4.11906	-4.13135	-4.1037	-4.12322	-4.13848	-4.08645	-4.14016	-4.12392	-4.14046	-4.13168	-4.14344	-4.11566	-4.14003	-4.09061	-4.13747	-4.13907	-4.10545	-4.08097	-4.11375	-4.06768	-4.1213	-4.13731	-4.12875	-4.1115	-4.13822	-4.08506	-4.08305	-4.10504	-4.11853	-4.11798	-4.11872	-4.09741	-3.69571	-4.10746	-4.10933	-3.69981	-4.13737	-3.69112	-4.10003	-4.12141	-4.09849	-4.11799	-4.11661	-4.0768	-4.10151	-4.10811
hsa-miR-105-3p	0	0	0	0	0	0	0	0	0	0	0	0	0	0	0	0	0	0	0	0	0	0	0	0	0	0	0	0	0	0	0	0	0	0	0	0	0	0	0	0	0	0	0	0	0	0	0	0	0
hsa-miR-106a-5p	3.58731	0.855905	3.04324	0.735891	2.60651	1.46357	2.69692	1.53065	2.76336	2.27296	2.78463	1.14409	3.19779	1.63471	3.48209	1.37664	3.60974	1.94658	2.86152	1.43444	2.6179	1.65701	2.54138	2.00723	3.01042	1.37869	2.58004	2.00428	4.4836	3.68445	3.94994	2.2555	2.57684	1.56406	3.20098	1.89748	2.9572	2.77919	3.43973	3.16456	3.0856	0.980952	3.19256	1.55056	3.20063	3.06055	3.56318	1.88871	2.48731
hsa-miR-106a-3p	-3.90742	-3.94603	-3.92543	-3.93129	-3.94379	-3.91566	-3.93553	-3.94674	-3.89809	-3.94834	-3.93624	-3.94863	-3.9439	-3.95145	-3.92783	-3.94822	-3.48972	-3.94577	-3.9473	-3.91744	-3.89252	-3.92588	-3.87899	-3.93357	-3.94561	-3.94115	-3.51099	-3.94649	-3.89667	-3.89463	-3.91701	-3.93075	-3.93018	-3.93094	-3.90925	-3.91295	-3.91948	-3.92138	-3.91712	-3.94568	-3.90828	-3.91191	-3.53271	-3.91035	-3.9302	-3.92879	-3.88826	-3.91342	-3.92014
hsa-miR-107	6.90358	6.35223	7.50386	7.27543	7.56559	8.25176	7.16405	4.79342	6.04189	6.3967	6.91382	5.09903	7.60301	6.85844	7.51058	5.84509	6.93073	4.86845	5.56617	5.61093	6.33191	6.96378	4.94551	6.61628	5.16149	6.82032	6.61141	6.38038	6.97795	4.78929	7.30421	4.88801	6.93119	4.42737	8.57733	4.33177	7.40654	3.9111	7.08872	5.37623	6.87905	4.54487	7.52126	5.51615	6.30983	6.11661	7.42766	6.33718	6.99204
hsa-miR-16-2-3p	-1.02159	-0.786248	-0.543692	-1.09701	-1.13371	-0.450713	-1.10976	-0.172099	-0.991742	-0.290323	-1.11188	-0.887349	-1.13466	-0.443297	-1.08639	-0.870597	-1.00524	0.181321	-0.834463	-1.05371	-0.974185	-0.185023	-0.93321	-0.617987	-0.770839	-0.684294	-1.0732	-0.537836	-0.987247	-0.980812	-1.05237	-0.592581	-0.587437	-1.09594	-1.02746	-0.424391	-0.102277	-0.127142	-1.05271	0.0547328	0.0476622	0.304026	-0.618997	-1.03101	-1.09368	-1.08936	-0.961015	-0.0219267	-1.0623
hsa-miR-192-5p	16.3941	15.6411	15.7405	14.6389	15.5506	14.1161	15.4098	14.1535	14.3007	12.5784	16.3319	14.1429	16.0466	15.4541	15.7216	15.0746	16.3901	15.5099	13.9444	14.6639	14.7722	14.3829	14.2877	15.2078	12.1562	15.3343	14.8766	14.7107	15.3959	15.7535	16.0214	11.3446	15.7894	15.1469	15.6614	12.1755	15.8265	13.4098	15.5461	16.078	15.3671	13.9457	15.4722	15.7864	14.1961	14.881	15.9643	13.0709	15.4197
hsa-miR-192-3p	4.19953	3.67203	4.22777	3.24373	4.37831	3.40244	3.62027	2.94678	2.91447	1.85958	4.03896	2.99785	4.36913	3.54489	4.21389	3.63327	3.26476	3.47714	3.18187	3.9406	2.72809	3.7246	3.32829	3.73459	1.28931	4.15547	3.78292	3.52971	3.39625	4.5341	3.87168	1.65007	4.05128	3.66891	4.65961	1.49476	4.48387	2.63979	4.16076	4.24178	3.70363	3.21221	4.42754	4.52156	2.62904	2.47823	4.20603	2.81545	3.2939
hsa-miR-196a-5p	8.53737	10.2257	9.77074	10.4789	9.20291	9.50454	9.33284	9.74666	9.68206	9.02244	9.32456	10.468	9.55186	10.7852	9.76224	10.6697	9.67543	8.06177	9.33328	10.0539	9.29703	10.2111	9.41583	9.95824	9.58374	10.1824	9.61364	9.19393	9.36975	9.63827	9.58104	10.2199	9.1584	8.8087	9.36817	9.42554	9.2299	9.27574	9.23716	9.4021	9.29163	10.1503	9.586	9.04721	9.37887	8.92003	9.38678	10.632	9.3701
hsa-miR-197-5p	-3.6137	-3.64677	-3.63233	-3.63839	-3.64465	-3.62222	-3.64264	-3.64744	-3.60405	-3.64895	-3.64282	-3.64923	-3.64473	-3.65184	-3.63481	-3.64884	-3.60843	-3.64652	-3.64797	-3.62406	-3.59828	-3.6328	-3.58428	-3.27185	-3.16242	-3.64403	-3.63043	-3.6472	-3.60258	-3.60047	-3.62362	-3.63783	-3.63725	-3.63803	-3.61559	-3.61942	-3.62618	-3.62815	-3.62374	-3.64643	-3.61458	-3.61835	-3.64087	-3.61673	-3.63726	-3.6358	-3.59388	-3.61991	-3.62685
hsa-miR-197-3p	6.93509	6.91517	6.76144	7.20542	6.72992	7.31052	6.23378	7.25506	6.33925	6.94532	6.27985	7.75109	6.47644	6.68139	6.81092	7.50661	6.02653	7.93273	7.25941	6.91819	6.32934	6.55553	6.37844	6.76428	7.69418	8.05262	6.5931	7.68926	6.21556	6.99046	6.72267	7.17259	5.86319	7.54548	6.74105	7.64141	6.47131	6.7331	7.42125	8.54765	6.35234	7.71507	6.75189	7.34881	6.79351	6.58638	6.12619	6.27891	6.31462
hsa-miR-198	0	0	0	0	0	0	0	0	0	0	0	0	0	0	0	0	0	0	0	0	0	0	0	0	0	0	0	0	0	0	0	0	0	0	0	0	0	0	0	0	0	0	0	0	0	0	0	0	0
hsa-miR-199a-5p	7.69192	5.94825	8.19537	6.2905	8.16499	8.01528	8.08863	8.44234	8.09226	7.34265	6.83536	6.09108	7.8814	5.96941	7.78427	7.00426	6.71707	4.42263	10.5419	8.99645	9.54239	9.40138	9.60495	9.10296	10.399	8.37362	9.41403	6.60624	8.72517	7.9735	7.54911	6.48167	8.67108	9.19784	8.85714	7.816	8.70933	7.37479	7.5375	5.25759	8.8161	10.2037	8.32669	7.3676	8.82682	8.92569	8.55882	7.60632	9.1704
hsa-miR-199a-3p	8.94226	7.88749	9.82227	8.70409	9.96499	9.26087	9.92206	10.6171	10.1746	9.49653	9.61143	8.90348	9.79151	8.46142	10.0146	9.10273	8.68712	6.85931	10.7929	8.97324	10.2789	9.99551	10.5288	9.71286	10.8937	9.07186	10.2249	7.48823	9.80451	9.43058	9.33386	8.43392	9.73347	9.73268	9.4719	9.04137	9.78956	8.56831	9.15253	7.18419	10.0456	10.9702	9.67298	8.60451	9.83781	9.87742	9.4252	9.13618	10.3519
hsa-miR-208a-5p	0	0	0	0	0	0	0	0	0	0	0	0	0	0	0	0	0	0	0	0	0	0	0	0	0	0	0	0	0	0	0	0	0	0	0	0	0	0	0	0	0	0	0	0	0	0	0	0	0
hsa-miR-208a-3p	0	0	0	0	0	0	0	0	0	0	0	0	0	0	0	0	0	0	0	0	0	0	0	0	0	0	0	0	0	0	0	0	0	0	0	0	0	0	0	0	0	0	0	0	0	0	0	0	0
hsa-miR-129-5p	5.13667	1.26206	4.22873	0.529877	4.04923	2.07318	4.24665	1.75624	5.85446	0.44061	4.32178	0.410715	3.53712	1.0775	3.93049	0.452916	6.44457	0.219215	2.85453	0.729084	4.67289	1.14957	3.42698	0.496597	1.03155	0.876071	3.09026	0.167978	4.00257	1.04213	4.22712	0.537713	3.4467	1.059	3.33949	1.38052	2.80701	0.672839	3.46256	0.683304	3.69508	0.806859	3.77094	0.828674	2.80833	3.24832	3.20371	1.37218	3.28538
hsa-miR-129-1-3p	-0.164416	-0.511602	2.05183	-0.343697	1.10797	1.1963	1.71009	-0.536921	2.8068	-0.189748	1.2552	-0.609965	1.40087	-0.738838	1.74508	-0.593206	1.08485	-0.502478	1.19628	-0.238753	2.15682	0.294161	0.0303045	-0.361058	-0.026461	0.101639	0.323477	-0.527779	1.17791	-0.0731793	1.17166	-0.3396	1.54573	-0.341032	1.58228	-0.205235	0.376367	-0.268516	1.82077	-0.49934	-0.170683	-0.19752	1.10985	-0.18595	1.54544	0.658331	-0.0298279	-0.208717	1.75662
hsa-miR-148a-5p	8.15678	6.95309	6.55315	6.69447	6.39323	6.67599	6.61938	5.71102	6.00055	6.96551	6.95568	6.87976	7.08125	6.71227	6.67516	6.0264	8.05036	5.91869	5.47554	5.43584	6.68526	5.70548	6.49351	6.05502	5.07361	6.21196	6.17385	6.90249	6.33169	5.36688	7.33752	6.3532	6.40628	6.28351	6.71098	5.85068	6.23617	7.05195	7.19286	6.28771	6.37524	5.81985	6.42305	3.90684	6.58668	5.8635	6.80598	6.27212	5.68176
hsa-miR-148a-3p	12.6755	12.9663	12.4056	12.9016	12.3807	13.243	12.5653	12.4093	12.1238	13.9915	13.0996	13.739	12.8429	13.3355	12.7928	12.7909	13.1586	12.6258	12.3477	12.1348	12.4444	12.9575	12.3014	12.9537	12.0391	12.8685	12.5137	13.1164	12.9093	12.5445	12.6007	11.941	12.1205	13.7359	13.0019	12.0529	12.7397	13.8841	12.192	12.2714	12.8434	12.9536	12.7576	10.6571	12.8329	11.8057	12.8306	13.2286	12.5227
hsa-miR-30c-5p	11.0918	11.0243	12.024	11.2951	12.1746	11.5318	11.9345	10.7268	11.9276	10.8514	11.851	11.2135	11.9899	10.8156	12.2198	11.3852	11.7911	10.6074	11.9304	11.7203	12.1272	11.4016	11.9251	11.474	11.9318	11.8861	12.6264	11.9694	12.4491	10.7475	11.7554	10.9882	12.086	10.5986	12.4673	10.6313	12.2673	10.8819	12.1819	11.3543	12.44	10.5248	12.3747	11.3944	12.5866	11.8001	12.2433	11.5416	12.157
hsa-miR-30c-2-3p	10.5347	7.9297	9.42678	7.98702	9.44903	6.99298	9.37159	6.24096	9.34524	7.28906	9.71213	7.59311	9.85955	7.57868	9.48676	7.28692	10.4867	5.91461	7.10289	6.40207	9.21968	6.81102	8.6681	6.58763	7.21345	6.63769	8.82187	7.53308	8.84543	4.60658	9.90192	8.40417	9.2157	5.14034	8.55409	5.34147	8.73583	5.37926	9.37337	5.96575	8.78221	5.11789	8.71726	6.48481	8.70007	8.53465	9.23796	7.42936	8.34092
hsa-miR-30d-5p	13.7442	13.0052	13.7489	12.7454	13.5744	14.3401	13.5141	12.2162	13.6487	13.5237	13.671	12.3065	13.6696	12.7715	13.7849	12.7947	13.9508	12.2124	13.1236	13.0923	13.7618	13.0172	13.4416	13.0236	12.9709	13.1854	13.5805	13.6877	13.9209	12.6757	13.6723	12.2692	13.543	12.2464	13.9627	12.3072	13.664	12.8799	14.2151	12.8131	13.6403	11.6396	13.6234	13.1329	13.6977	13.322	14.1632	12.9928	13.4578
hsa-miR-30d-3p	6.09354	5.9745	5.67892	6.17111	5.34848	5.97505	5.37647	4.3844	5.14321	5.77936	6.19563	4.50912	5.57281	4.89327	5.83072	5.59163	6.89615	4.2408	5.1626	5.94635	6.08452	5.52812	5.90077	5.72265	5.25266	5.24279	5.46277	5.59655	6.39834	3.83478	5.79963	4.34228	5.91786	4.80885	6.39363	3.99273	5.90983	4.75141	4.96415	4.35991	5.80316	3.76149	5.55278	5.36668	5.83463	5.29208	6.16898	5.99391	5.41367
hsa-miR-139-5p	5.20877	3.68301	5.7442	5.26726	5.70708	4.24287	5.40076	5.12132	5.41569	4.78908	5.47968	4.67462	5.90269	4.70121	5.86019	4.82469	4.82553	2.96298	5.88405	5.4871	5.0868	6.51266	5.20171	5.57328	6.28828	5.26456	5.92787	4.46613	5.63898	3.74302	5.4067	2.9193	5.5291	4.14422	5.5219	4.02523	6.1143	3.81494	5.63552	3.93005	5.91035	3.34395	5.32162	2.92758	5.90666	5.3365	5.68631	5.04554	6.1124
hsa-miR-139-3p	1.15136	-0.765652	0.310847	0.726619	-0.261493	-0.585324	0.834148	-0.388332	0.230084	-0.8158	-0.185326	-0.0198398	0.681569	-0.263715	0.277539	-0.813023	0.182398	-0.344573	0.413888	0.728838	-0.472893	0.59144	0.445789	-0.157786	-0.757059	-0.235218	-0.0522638	-0.376779	0.729684	-0.482861	0.977519	-0.659569	0.522865	-0.660483	-0.553668	-0.571949	-0.00777597	-0.613657	0.428619	-0.758357	0.115781	-0.566816	0.19724	-0.5591	0.24481	0.26423	0.856895	-0.574263	-0.607491
hsa-miR-147a	-4.1994	-4.23333	-4.213	-4.21742	-4.22687	-4.20562	-4.22062	-4.23378	-4.19235	-4.23478	-4.22116	-4.23496	-4.22713	-4.23669	-4.21481	-4.0207	-4.19555	-3.96399	-4.23413	-4.20696	-4.18814	-4.21334	-4.17792	-4.21915	-4.23282	-4.22488	-4.21161	-4.23362	-3.87965	-4.18974	-4.20664	-4.21702	-4.21659	-4.21716	-4.20078	-4.20358	-4.20851	-4.20994	-4.20673	-4.23304	-4.20004	-4.20279	-4.21923	-4.20161	-4.2166	-4.21554	-4.18493	-4.20393	-4.209
hsa-miR-7-5p	1.05982	1.50027	0.803852	2.10532	0.886817	2.11951	0.663067	1.11628	0.519171	0.548266	1.2839	1.56558	0.0807451	1.25268	0.770252	1.70901	1.58189	2.43971	1.50218	0.916961	2.10753	1.90621	0.688055	1.3322	1.01125	1.59597	1.21872	1.45613	1.21369	3.53222	0.341009	1.3836	0.214298	1.38016	1.46252	2.88475	1.28802	1.55651	1.32798	3.49364	0.424197	0.995619	1.55644	3.65544	0.214161	0.75678	0.607839	0.974124	0.878635
hsa-miR-7-1-3p	0.572323	1.57499	1.28282	2.40181	1.24029	1.74209	1.3838	2.02586	1.29936	1.21101	1.10902	1.88428	0.985432	1.25123	0.884989	1.85797	0.619365	2.12787	2.66818	2.14468	1.37814	1.97247	0.827009	1.97651	2.86549	2.4603	1.59695	2.13322	0.671036	2.81	1.42144	1.46832	0.85299	1.46497	0.555366	1.48917	1.67182	1.63704	1.03226	2.9019	1.15585	2.25898	1.63339	1.84049	1.20558	0.373513	1.43825	1.48134	1.36972
hsa-miR-7-2-3p	0	0	0	0	0	0	0	0	0	0	0	0	0	0	0	0	0	0	0	0	0	0	0	0	0	0	0	0	0	0	0	0	0	0	0	0	0	0	0	0	0	0	0	0	0	0	0	0	0
hsa-miR-10a-5p	13.8278	14.1322	14.9065	13.821	14.5878	14.7581	14.5876	13.4674	15.0946	13.7851	14.6051	13.8326	14.6386	13.9672	14.9713	14.1938	14.5284	13.577	14.2866	13.7035	14.8944	13.7087	14.538	12.9667	14.6869	14.1984	15.0675	13.4935	14.8207	13.8718	14.4891	13.6042	14.0009	13.6192	14.4921	13.1104	14.1736	12.9837	14.6815	13.7279	14.591	12.9753	14.6061	13.1156	15.2074	14.2975	14.5225	13.9892	14.3706
hsa-miR-10a-3p	-0.461117	0.00219762	1.06469	-0.0656895	0.881894	0.100871	0.493666	-0.316263	-0.415489	-0.729431	-0.116423	-0.405152	-0.63855	-0.0597479	0.336485	-0.130545	0.701207	-0.67509	0.31566	0.481724	0.847754	-0.00907471	-0.326558	-0.0892148	0.254994	0.158583	0.395045	-0.304927	0.785346	-0.398843	0.0860767	0.296606	-0.0542248	0.294053	0.171355	-0.488457	0.747251	-0.530122	0.084895	0.25081	-0.465337	0.141913	0.257053	-0.475584	0.304097	-0.0396668	-0.368753	-0.490773	-0.523975
hsa-miR-10b-5p	15.1946	14.7928	16.0936	14.632	15.8696	14.6827	15.9379	14.3482	16.1677	15.0812	15.998	15.2051	16.3119	15.4218	16.2226	15.5242	16.3174	13.6446	15.0553	15.2913	15.6666	14.8077	15.2264	14.3434	15.3623	15.3273	15.6212	14.4002	15.5947	14.3318	16.1199	13.9663	15.4763	14.8529	15.5714	14.0953	15.303	14.6735	16.0753	14.25	15.1348	13.4297	15.7648	12.5492	15.8109	15.4544	15.816	15.0711	15.2972
hsa-miR-10b-3p	4.48101	3.57453	4.21864	2.14946	3.78456	2.19497	3.17742	2.82014	3.47485	3.03833	4.11141	3.22448	4.12505	3.16053	3.88608	3.24269	4.34826	1.91984	3.12764	3.80115	3.42608	3.66596	3.2536	3.02688	3.92595	3.54445	3.724	2.99128	2.87395	2.60977	4.03731	1.58118	3.93976	1.89946	4.59932	3.27377	3.66431	3.42736	3.42442	2.37053	3.3855	1.90856	4.2968	1.44658	3.93939	3.59245	4.4633	3.51512	3.6478
hsa-miR-34a-5p	7.2519	9.05123	6.95783	9.0897	6.91445	8.75152	7.3471	8.67097	6.64997	9.21386	7.08626	8.08625	6.38171	8.4571	6.18102	8.63017	6.29692	9.25101	7.37805	8.70281	7.92504	8.50113	7.76146	8.79324	7.20013	7.446	7.78658	8.78693	6.88971	8.40574	6.29515	8.81156	7.02796	9.25305	7.21425	8.68367	7.21831	8.81217	6.59923	8.77741	7.18755	9.49426	7.05374	9.02358	7.79599	7.4521	6.22609	8.25149	7.33527
hsa-miR-34a-3p	0.659995	2.48761	1.8781	2.11304	1.52183	2.07379	0.84945	1.58308	0.753408	2.49033	0.839398	1.38212	0.729216	2.20941	0.451902	2.22733	0.711238	1.80742	1.65196	1.79766	0.808182	2.62033	1.67367	2.54929	1.82234	1.75121	2.10969	2.36914	1.41407	1.44412	1.11548	2.39458	0.427851	1.76966	1.64104	1.88281	0.537237	2.15569	0.561335	1.81623	1.65797	2.82147	0.39224	2.85756	1.55934	1.58535	1.53781	1.56866	1.07005
hsa-miR-181a-5p	14.2618	15.0749	13.6179	15.1679	13.7566	13.9031	13.9109	14.9517	13.8765	14.4308	13.2957	15.1371	13.7271	14.6557	13.8024	15.226	13.4419	14.4368	14.3046	14.4674	14.4751	14.7924	14.4755	14.8157	14.4961	14.8732	13.7098	14.5784	13.7543	14.6556	13.3047	13.8171	13.8639	14.6969	13.9021	15.0321	13.319	13.6779	13.7623	13.9124	13.4256	14.7243	14.1251	15.5019	14.0174	13.8895	13.8872	15.0401	13.9494
hsa-miR-181a-2-3p	8.00417	7.95997	7.2314	8.15266	7.46403	6.94863	7.53415	7.87749	7.60423	7.48449	6.88621	8.39697	7.67056	7.91774	7.2794	7.73551	8.24847	6.80062	7.39327	7.53761	8.24804	7.44722	7.81819	7.28094	6.52164	7.0342	7.78346	6.83498	7.52316	6.37599	7.62398	7.34169	7.45185	7.56719	7.01954	7.85773	7.18718	6.56384	7.36531	7.13369	7.44485	6.23436	6.94108	7.51274	8.2042	7.93781	7.55327	7.99277	7.02472
hsa-miR-181b-5p	10.9409	11.1737	10.147	11.0341	10.4659	10.1475	10.4689	11.4248	10.6541	11.1322	10.1365	11.6626	10.3917	11.5519	10.3525	11.1456	10.2891	10.6503	10.0816	10.5114	10.49	10.5879	10.2521	10.5895	10.0202	10.8597	9.8984	10.5777	9.69807	10.8002	10.1834	11.1001	10.5717	10.8488	9.93488	11.6318	9.58612	10.3441	10.4454	9.94921	9.67355	10.59	10.5139	12.0507	10.1971	10.5379	9.941	11.1076	9.96881
hsa-miR-181b-3p	-1.5513	-0.988287	-1.59464	-1.60833	-0.444863	-1.57122	-1.12331	-1.66319	-0.77914	-1.67879	-1.61963	-0.778455	-1.1944	-1.30051	-1.60027	-1.34896	-1.53903	-1.65402	-0.84899	-0.962671	-1.51586	-1.59569	-1.48559	-1.61358	-1.65258	-1.63053	-1.59027	-1.66078	-1.52558	-1.52079	-1.5745	-1.60709	-1.60577	-1.60752	-1.55572	-1.56468	-1.58044	-1.585	-1.57476	-1.25552	-1.55337	-0.911221	-1.10759	-0.896496	-1.07743	-1.06508	-1.50609	-0.92535	-0.987478
hsa-miR-181c-5p	9.45648	9.93087	9.05136	10.2964	8.84765	9.66116	8.96642	9.66286	9.42055	11.8073	8.72436	10.8455	8.57879	9.91255	8.58729	10.4795	8.81602	9.32276	9.52719	9.84606	9.30711	9.62379	9.292	9.29403	9.41068	8.90229	9.0279	8.82706	9.42683	9.3169	8.26881	10.1856	9.20317	9.59505	8.47305	9.60839	8.72202	10.6088	8.304	9.27527	9.14611	9.6054	8.31833	7.67061	9.53816	9.70161	8.72672	9.94308	9.18062
hsa-miR-181c-3p	-1.57915	-1.30712	-1.61748	-1.62942	-1.2349	-1.59686	-1.16985	-1.07689	-1.55907	-0.686956	-1.63922	-0.842108	-1.65413	-1.33722	-1.10601	-0.967144	-1.56816	-1.29834	-1.35056	-0.625908	-1.54723	-1.6184	-1.51959	-1.63398	-1.29319	-1.64862	-1.06971	-1.67439	-1.55604	-1.5517	-1.59976	-0.32034	-1.6272	-1.13216	-0.941419	-1.59107	-1.605	-1.05049	-1.6	-1.66794	-1.58099	-1.58883	-1.6342	-1.58547	-1.12598	-1.62437	-1.53834	-1.59207	-1.60639
hsa-miR-182-5p	8.80757	7.43938	8.53505	7.53577	9.13199	9.41914	9.11925	9.05542	9.32126	8.61608	8.86109	7.06861	8.60967	7.62894	8.70548	6.65567	8.7452	9.12597	9.4444	7.60035	8.72798	7.27079	8.96137	9.38496	8.78031	6.90846	9.84572	9.26132	8.39168	9.18695	8.85756	11.4159	8.75593	9.05878	8.83324	9.43261	8.28023	9.20612	8.64789	13.1037	9.05514	9.56745	8.25034	11.0331	9.50108	8.75689	8.21623	7.55566	9.22457
hsa-miR-182-3p	-4.55595	-4.56347	-4.55888	-4.55983	-4.56187	-4.55729	-4.56052	-4.56404	-4.55443	-4.56489	-4.56064	-4.5649	-4.56193	-4.565	-4.55927	-4.56489	-4.55512	-4.56327	-4.56451	-4.55758	-4.55352	-4.55895	-4.55132	-4.56021	-4.56315	-4.56144	-4.55858	-4.56383	-4.5542	-4.55386	-4.55751	-4.55975	-4.55965	-4.55978	-4.55624	-4.55685	-4.55791	-4.55822	-4.55753	-4.49599	-4.55609	-4.55668	-4.56022	-4.55642	-4.55966	-4.55943	-4.55283	-4.55692	-4.55802
hsa-miR-183-5p	6.42183	5.60387	6.81638	5.91612	7.05639	7.51682	6.87721	6.4417	7.1442	6.8036	6.79038	5.29359	6.3751	5.78636	6.61118	4.76537	5.85758	6.82909	7.97799	6.14574	6.8135	5.86901	6.76111	7.3606	6.92048	4.67382	8.10324	7.26304	6.91577	7.52935	6.24556	8.4686	6.91806	7.39545	7.14855	7.57914	6.8941	7.3597	6.28439	10.65	7.43025	7.35536	6.57341	8.67302	7.70685	7.0768	6.66416	6.18513	7.73116
hsa-miR-183-3p	-4.32538	-4.34475	-4.33293	-4.33538	-4.34062	-4.32883	-4.33716	-4.34559	-4.32146	-4.34591	-4.33746	-4.34596	-4.34077	-4.34649	-4.33393	-4.34588	-4.32324	-4.34423	-4.3457	-4.32957	-4.31913	-4.33311	-4.31346	-4.33634	-4.34392	-4.33952	-4.33215	-4.34554	-4.32087	-4.32001	-4.3294	-4.16219	-4.33492	-4.33523	-4.32614	-4.32769	-4.33043	-4.33123	-4.32944	-4.34405	-4.32573	-4.32726	-4.33638	-4.3266	-4.33492	-4.33433	-4.31735	-4.32789	-4.33071
hsa-miR-187-5p	0	0	0	0	0	0	0	0	0	0	0	0	0	0	0	0	0	0	0	0	0	0	0	0	0	0	0	0	0	0	0	0	0	0	0	0	0	0	0	0	0	0	0	0	0	0	0	0	0
hsa-miR-187-3p	6.23135	3.19974	6.07077	1.73284	4.8262	1.58331	5.71079	2.50233	4.41625	4.79351	5.97107	1.71256	6.08198	2.06868	5.2777	2.84046	6.1878	1.8469	3.65963	3.20051	4.89659	2.16421	3.96525	2.25672	4.87055	1.54257	5.61323	4.48928	4.9202	5.15828	6.02088	2.06197	4.83234	5.46007	6.00731	1.62872	5.49204	1.48678	5.9839	1.33622	5.5439	2.10917	6.45344	1.67232	3.65691	5.02036	5.76661	2.70457	5.60948
hsa-miR-196a-3p	3.12373	3.23575	2.55452	2.56732	0.587878	0.950238	2.81767	2.83388	1.77031	1.9181	2.89692	2.24711	3.15431	3.66133	3.68835	3.85057	4.52757	0.884012	0.384081	0.92738	1.86251	3.0495	2.08501	2.96137	2.69439	3.50595	2.23144	2.13553	3.03091	2.85734	2.89782	2.82564	2.94566	2.57535	3.65582	2.21476	3.71313	1.75527	2.74346	2.43098	2.00209	0.998165	2.20684	1.01812	2.44728	1.89482	3.58267	3.86922	2.06872
hsa-miR-199b-5p	4.33213	2.07497	4.68692	2.54277	4.53068	5.22323	4.36582	7.28579	5.43426	5.14204	3.77273	2.64613	4.44603	1.20861	4.76268	3.05356	3.97269	1.85622	8.20963	6.86481	7.14673	6.79151	7.6056	6.4643	6.02476	6.06823	6.2854	4.93869	4.80247	6.10524	4.35018	4.8857	5.69756	7.81865	5.65872	6.51955	5.66358	5.41369	2.18858	1.86448	5.25206	9.3583	4.97839	5.84099	5.73566	6.56388	4.60209	4.17744	6.37086
hsa-miR-199b-3p	8.94226	7.88749	9.82227	8.70409	9.96499	9.26087	9.92206	10.6171	10.1746	9.49653	9.61143	8.90348	9.79151	8.46142	10.0146	9.10273	8.68712	6.85931	10.7929	8.97324	10.2789	9.99551	10.5288	9.71286	10.8937	9.07186	10.2249	7.48823	9.80451	9.43058	9.33386	8.43392	9.73347	9.73268	9.4719	9.04137	9.78956	8.56831	9.15253	7.18419	10.0456	10.9702	9.67298	8.60451	9.83781	9.87742	9.4252	9.13618	10.3519
hsa-miR-203a	4.61037	5.11634	4.96788	3.91457	4.59978	4.06876	4.88604	3.76225	4.06154	4.78216	4.44315	5.64468	4.59055	3.79976	4.58072	4.11834	4.2048	4.66468	5.22215	4.71236	6.08759	3.6129	5.64679	3.99365	5.29306	5.46577	6.60658	5.11699	5.69028	3.1383	4.28414	3.49255	5.27727	3.3785	4.98584	3.39519	4.97945	4.49674	5.00271	6.99296	5.86783	6.2301	5.78631	2.80599	6.75514	4.84023	5.12229	5.91196	5.0398
hsa-miR-204-5p	14.3417	13.2044	14.26	13.5067	13.9368	10.36	14.0075	11.1433	12.6417	11.4221	13.8828	10.3329	13.8248	13.3575	14.4196	13.2794	14.3663	10.6897	12.5295	12.0302	13.5992	12.5003	12.8324	12.2292	12.6839	14.107	13.9229	13.0687	13.7714	8.2229	14.3564	10.4839	13.7399	9.07381	14.4099	7.77601	14.0345	10.6616	14.5741	10.9799	14.1096	8.61731	13.9998	7.18166	13.7428	13.6613	14.1149	12.8552	13.7633
hsa-miR-204-3p	5.90995	2.32988	3.3123	2.50925	3.9167	0.779267	3.3495	0.956317	2.44778	1.70855	4.52808	0.764032	3.80121	3.04454	4.48586	2.15072	5.0659	1.71099	0.90215	0.755067	1.74557	2.10168	2.48015	1.69633	1.05912	2.73351	2.95727	0.980048	2.98476	1.0569	4.33501	0.57167	3.67384	0.569052	2.69069	0.815858	2.93319	0.70107	5.0909	1.31747	3.21024	0.829855	3.18201	0.850857	2.53525	2.82867	4.19097	1.38588	3.04317
hsa-miR-205-5p	0.474534	-0.152315	1.87837	0.742687	0.523607	1.01461	0.66851	5.96142	1.82214	0.14063	1.06446	-0.348764	0.908351	-0.228669	0.803163	0.774251	1.24306	4.68957	3.56235	0.983824	1.93232	1.86827	0.808906	4.41478	3.2132	1.27509	1.92006	0.678277	1.33859	1.37283	0.991128	1.17335	0.174848	0.74881	3.83681	2.59315	0.948398	0.29334	0.34962	4.42506	2.88184	3.07995	1.43442	1.10603	4.09715	1.80257	0.705654	6.78963	1.72525
hsa-miR-205-3p	-4.3272	-4.35796	-4.33919	-4.34309	-4.35141	-4.33268	-4.34591	-4.35957	-4.32099	-4.36039	-4.34638	-4.36054	-4.35164	-4.36196	-4.34078	-4.36033	-4.32381	-4.35713	-4.35986	-4.33387	-4.31728	-4.33949	-4.30827	-4.34461	-4.35666	-4.34966	-4.33796	-4.35943	-4.32004	-4.31868	-4.33358	-4.34273	-4.34235	-4.34285	-4.32841	-4.33088	-4.06054	-4.33649	-4.33366	-4.35685	-4.32777	-4.33019	-4.34468	-4.32915	-4.34236	-4.34142	-4.31445	-4.0565	-4.33566
hsa-miR-210-5p	1.63565	4.37039	1.69165	4.95307	0.9965	2.44079	0.667034	3.64349	1.79962	3.87063	0.656881	5.12977	1.3262	4.44878	1.6445	4.5973	1.13456	3.23302	1.2695	3.98244	1.89709	2.99809	1.44309	3.27728	1.83238	4.65669	2.64135	4.32855	2.26365	2.64371	1.85827	2.10538	0.743195	3.68509	1.03894	3.63879	0.89527	3.87716	1.85611	5.44969	2.82151	3.07803	1.5295	3.50217	2.7704	0.763077	1.32343	3.80096	1.41134
hsa-miR-210-3p	8.65484	10.9717	7.46616	11.0364	7.00798	9.73779	7.09954	9.76306	6.70565	10.7747	7.45648	11.5487	7.28424	11.0358	7.0546	10.5417	7.867	9.94549	7.35983	10.7377	8.76338	10.0929	7.82361	10.2312	6.64373	10.8569	8.28576	9.73309	7.39307	9.81845	7.90142	10.3692	6.93601	10.2888	6.9841	10.3779	6.83128	10.8786	7.58276	11.6694	7.77109	10.5515	7.09581	11.1377	8.99152	7.63562	6.69297	10.9739	7.18256
hsa-miR-211-5p	1.96125	1.10377	2.04735	2.47899	3.10422	2.58261	1.42921	0.804949	1.80503	1.38404	2.1263	0.368389	1.95628	2.26508	3.01613	1.09637	3.02954	2.0076	0.465644	0.504876	1.43639	1.84226	2.14583	2.71689	0.578121	2.35801	1.88811	2.60148	2.17108	0.735905	1.7766	0.873471	1.94848	0.870751	2.17993	1.13381	2.34538	1.00976	3.49244	1.33603	2.19996	0.561743	2.71422	0.577767	2.3875	2.14362	2.33706	2.30144	1.71711
hsa-miR-211-3p	0	0	0	0	0	0	0	0	0	0	0	0	0	0	0	0	0	0	0	0	0	0	0	0	0	0	0	0	0	0	0	0	0	0	0	0	0	0	0	0	0	0	0	0	0	0	0	0	0
hsa-miR-212-5p	1.77824	1.73986	0.576124	1.63306	1.6108	1.23762	1.95914	1.5232	1.50616	1.62056	1.54003	1.16565	0.370353	0.656898	1.69868	1.94269	1.44131	1.00081	3.30916	2.7998	3.07631	2.4749	2.29393	1.99976	3.11654	2.47523	2.77654	2.31575	2.30672	1.55911	0.669384	1.36632	2.62367	3.4947	2.05794	3.13837	1.85868	2.42668	0.668183	0.699801	1.7629	2.92832	1.99741	3.08873	2.5073	2.09977	1.65643	1.97631	2.08385
hsa-miR-212-3p	1.1422	2.11806	1.39022	2.96673	2.33563	2.65655	2.03772	2.81815	2.83724	2.72856	1.80712	2.37123	1.86067	2.16724	2.19853	2.42711	1.20749	3.55924	3.95898	2.61703	2.69606	1.73609	2.16112	2.69291	3.65042	3.73083	2.9261	2.06971	2.28801	3.13035	1.01814	2.13723	2.33709	4.39627	1.6583	3.85254	2.14174	2.97814	1.52749	2.73435	2.82147	3.63362	1.85754	4.35278	2.14878	1.95476	1.38424	2.5048	2.72644
hsa-miR-181a-3p	7.8944	7.72817	7.0729	7.71283	7.37264	6.74518	7.29095	6.92504	7.34112	7.21304	7.25267	8.07879	7.30686	8.00695	6.87128	7.68852	7.70325	8.23213	7.85009	7.77888	7.65913	7.78122	7.66777	7.75453	7.26519	7.13699	6.86162	7.06587	6.86141	7.48117	7.24555	7.56308	7.53008	7.30903	6.86193	7.4986	6.75326	5.70092	7.17282	6.21231	6.71785	7.80706	6.96906	7.9197	7.2274	7.23116	7.22076	7.72137	7.20435
hsa-miR-214-5p	4.49455	2.77825	3.88551	2.9784	3.77046	3.70794	4.34244	4.52021	4.04023	3.99883	4.1134	2.62074	3.90554	2.42045	3.89281	3.48974	3.93338	1.86029	4.72332	3.30863	4.05587	3.45293	4.64571	3.26327	4.95355	2.86777	3.85933	1.3032	3.95181	3.08269	3.94933	2.51617	4.36343	4.54119	4.23081	3.87572	3.61218	2.50478	4.17137	2.22381	3.01638	5.20264	3.60163	3.33152	4.27375	4.44322	2.91553	3.09225	3.94825
hsa-miR-214-3p	5.13212	3.98057	5.92919	3.56763	6.31342	5.96896	5.91966	6.97665	6.00359	5.64907	5.2766	5.05164	5.69371	4.39945	5.86215	4.97852	4.50041	3.36832	7.55693	5.36244	6.80308	6.60661	6.76786	6.50116	7.87935	5.65078	6.71572	3.82159	6.2369	6.02797	5.57854	5.23309	5.46803	6.54635	5.91398	5.23753	6.0369	4.44814	6.12354	3.67898	6.1278	7.75172	5.87616	5.55618	6.22788	6.21266	5.45907	5.47208	6.43003
hsa-miR-215-5p	5.06017	5.07363	5.01058	5.23725	5.01631	5.02225	5.0273	5.09622	5.01921	5.06556	4.98757	5.0068	5.02657	5.01407	5.05548	5.05436	4.98506	5.06815	4.99289	5.06044	10.7551	5.14247	9.04469	5.08525	5.02546	5.05396	5.09997	4.9796	5.02102	5.16342	4.97953	4.97584	5.02073	5.69375	4.98222	5.13878	5.03665	5.07038	5.04074	5.21933	5.03304	5.02749	5.00263	64.9253	5.06546	5.02259	5.07371	5.00302	5.09253
hsa-miR-215-3p	-4.55322	-4.57242	-4.56071	-4.56314	-4.56834	-4.55664	-4.5649	-4.57387	-4.54935	-4.57605	-4.5652	-4.57611	-4.56848	-4.5767	-4.5617	-4.57602	-4.5511	-4.57191	-4.57506	-4.55738	-4.54703	-4.56089	-4.54141	-4.56409	-4.57161	-4.56724	-4.55994	-4.57334	-4.54876	-4.54791	-4.55721	-4.56292	-4.56268	-4.56299	-4.55398	-4.55552	-4.55823	-4.55903	-4.55725	-4.57173	-4.55358	-4.55509	-4.56414	-4.38297	-4.56269	-4.5621	-4.54526	-4.55572	-4.55851
hsa-miR-216a-5p	5.8427	1.05321	4.58822	1.11945	1.94409	1.80842	5.87191	2.90525	2.50666	0.509436	4.59529	0.786719	4.00297	-0.208732	2.78167	1.08244	2.07702	0.29857	1.73673	2.55417	3.34339	1.60313	3.46899	1.97797	0.309233	0.943049	3.85245	0.247449	3.04528	1.12666	3.49946	0.617567	4.60635	2.03682	2.93509	0.873913	4.46334	0.753472	3.49663	0.304873	3.90744	1.46594	1.73774	0.91062	3.24619	5.52844	4.52903	1.43906	4.17
hsa-miR-216a-3p	-4.16352	-4.19093	-4.17477	-4.17842	-4.18623	-4.16866	-4.18107	-4.19122	-4.15769	-4.19188	-3.48865	-4.192	-4.18645	-4.19311	-4.17626	-4.19183	-4.16033	-4.19082	-4.19146	-4.16977	-4.15421	-4.17505	-4.14576	-4.17985	-4.19075	-4.18459	-4.17362	-4.19112	-4.1568	-4.15553	-4.16951	-4.17809	-4.17773	-4.17821	-4.16466	-4.16697	-4.17105	-4.17224	-4.16958	-4.19078	-4.16405	-4.16632	-4.17992	-4.16535	-4.17774	-4.17686	-4.15155	-4.16726	-4.17146
hsa-miR-217	-0.914968	-1.10849	-0.99209	-1.01712	0.226939	-0.293031	0.70823	-0.175959	-0.876138	-0.780912	0.353113	-1.15911	0.396714	-1.22127	-0.0287827	-1.15067	0.335598	-1.10367	-1.13252	-0.957715	-0.0421721	-0.40097	-0.802146	-1.0268	-1.10086	-1.05853	-0.37706	-1.11698	-0.0874975	-0.862113	-0.955902	-1.01483	-0.445477	-1.01563	-0.922709	-0.938492	-0.966502	-0.974694	-0.308677	-1.10201	0.248513	-0.934055	-1.02728	-0.927393	-0.445624	0.481006	0.00417544	-0.940494	-0.969327
hsa-miR-218-5p	7.77578	5.64066	7.13043	5.81856	7.3176	5.67696	7.13706	6.75504	6.15697	6.01384	7.58066	5.43158	7.66335	5.67479	7.3145	6.1491	7.98268	6.28213	6.31697	5.78451	6.78978	5.94661	6.37027	5.71461	6.58539	5.80255	6.76625	4.83918	6.62515	6.50026	7.5325	5.9866	7.12307	10.4619	7.78703	5.9645	7.59536	8.59882	6.68563	5.01635	7.05873	6.7302	8.00583	4.76655	5.69623	6.7365	7.62256	5.86448	7.29109
hsa-miR-218-1-3p	-1.70967	-1.819	-1.75389	-1.7681	-0.988288	-1.72986	-1.77823	-1.82622	-1.68727	-1.84313	-1.25431	-1.84631	-1.79819	-1.87871	-1.75973	-1.8418	-0.938365	-1.81636	-1.83205	-1.73425	-1.67429	-1.75498	-1.64464	-1.77357	-1.3832	-1.79139	-1.14058	-1.82363	-0.883292	-1.67917	-1.73321	-1.20572	-0.822353	0.33806	-1.00526	-1.72321	-1.10237	-1.74397	-1.73348	-1.81545	-0.99591	-1.72066	-1.23185	-1.71682	-1.20077	-0.519749	-1.66466	-1.72436	-1.7409
hsa-miR-218-2-3p	-4.01117	-4.03952	-4.02386	-4.02798	-4.03679	-4.01697	-4.03097	-4.03987	-4.00459	-4.04065	-4.03147	-4.04079	-4.03703	-4.04212	-4.02554	-3.86068	-4.00758	-4.03939	-3.84199	-4.01822	-4.00067	-4.02417	-3.99113	-4.02959	-4.03931	-4.03493	-4.02256	-4.03974	-4.00359	-4.00216	-4.01793	-4.0276	-3.7365	-4.02774	-4.01245	-4.01506	-4.01966	-4.02101	-4.018	-4.03934	-4.01177	-4.01433	-4.02967	-4.01323	-4.02721	-4.02622	-3.99767	-4.01539	-4.02013
hsa-miR-219a-5p	2.45221	2.49531	2.49931	3.11126	2.72181	2.88248	2.28202	1.48005	2.33176	2.8818	2.89861	3.02452	2.50516	2.69871	3.09822	2.32526	2.80353	2.91512	3.2079	3.97899	3.23218	2.79548	1.59972	1.92851	2.21977	2.96199	2.84787	1.69404	2.92631	2.39769	2.85168	2.20054	2.39655	2.92013	3.18054	3.65091	2.7959	3.25286	1.97264	3.5339	3.20334	4.39927	2.1399	2.39252	2.55609	2.72917	3.8231	3.3367	3.47269
hsa-miR-219a-1-3p	2.25256	-0.14327	0.562707	0.476733	0.2987	-0.341481	1.25654	-0.179283	-0.234581	0.226658	2.0541	0.202338	1.09019	0.439634	0.817737	0.417733	1.52807	-0.130233	-0.607262	0.682481	0.564321	-0.404887	0.727269	-0.452336	-0.122628	-0.498443	0.191951	-0.166308	-0.226188	-0.2142	1.24914	0.99729	0.115379	-0.436151	-0.301985	-0.324771	-0.365184	-0.377005	1.24711	0.629101	1.15347	0.766572	0.0753025	0.349094	1.00722	-0.422885	-0.177512	-0.327659	0.23257
hsa-miR-221-5p	4.10644	4.29651	4.97823	5.09118	4.91842	7.30036	4.84827	4.42376	5.05885	3.25972	4.92559	4.68501	5.16574	3.00974	4.70585	3.33732	4.72385	5.45611	6.44605	6.61774	6.59755	6.20537	6.55364	5.6178	6.17982	5.57853	6.44031	5.98984	6.20179	5.50768	4.90042	5.88757	5.63537	5.00596	6.32492	6.03717	5.80877	5.77743	4.9933	4.99174	5.66278	5.82659	5.47627	6.50134	5.63497	5.77068	5.39029	4.2655	5.48686
hsa-miR-221-3p	9.54841	7.68959	8.74837	8.28754	8.76631	11.2462	8.62933	7.85119	8.97878	7.1822	8.6265	7.53759	9.12009	7.0187	8.527	6.99685	9.32026	8.05389	8.18392	7.87659	8.83319	8.08601	8.38057	7.74756	7.44901	6.4716	8.48925	7.76814	8.43013	6.73212	8.84954	8.99017	8.45892	7.34801	8.80292	7.11315	8.63476	7.98114	8.14489	7.64248	8.1817	7.84554	8.18895	9.49522	8.14247	8.44518	8.63833	6.54769	8.20056
hsa-miR-222-5p	-1.63041	-1.34393	-0.741222	-1.68371	-1.26885	-0.0788678	-1.20157	-1.36904	-1.60945	-1.74913	-0.872143	-1.20423	-1.71036	-1.77889	-1.67619	-1.748	-1.61891	-1.72619	-1.13197	-1.65307	-0.306109	-1.67192	-1.56875	-1.18513	-1.32941	-1.70438	-1.09858	-1.73246	-1.6063	-1.6018	-1.65212	-1.16112	-1.68132	-1.68295	-1.63454	-1.64294	-1.06172	-0.690419	-1.04031	-1.7254	-1.63234	-0.992354	-1.18609	-1.63704	-1.15638	-1.1442	-1.588	-1.644	-1.65914
hsa-miR-222-3p	10.5954	8.78921	9.85161	9.07971	10.0311	11.1905	10.57	9.72727	10.3796	8.6824	10.09	10.65	10.0932	9.05814	9.72577	8.28985	10.414	10.3377	9.31953	9.20736	10.1594	9.12277	9.90102	8.91239	9.26429	8.38782	9.90744	9.27316	9.46783	9.1427	10.1852	11.8113	10.0492	8.40168	9.45365	9.47487	9.36237	9.86736	9.94739	10.0924	9.35357	9.66743	9.55203	10.3377	9.85636	10.4011	9.45452	8.28627	9.24889
hsa-miR-223-5p	0.512895	1.23558	0.33676	1.1519	0.947582	1.01047	1.577	1.17215	0.602033	0.832062	1.3421	0.988296	0.610536	1.22004	0.313226	0.843618	0.561833	2.20592	2.80259	3.26434	2.44416	0.864593	2.96948	2.35042	2.73316	1.80766	1.81069	2.12827	0.615387	2.81627	1.39218	2.16978	1.45236	0.793231	1.10268	2.56375	0.955687	1.31791	0.418409	1.83727	1.1167	2.04496	1.96353	1.08679	0.803631	2.06706	2.25066	1.04259	0.946302
hsa-miR-223-3p	4.72377	5.69715	4.33462	5.52493	5.79461	5.24295	5.51816	5.89985	6.50255	4.39978	4.80908	5.68984	4.56238	5.18979	4.82969	5.98911	3.79646	6.30417	7.44508	6.81848	5.91876	6.27204	6.37872	6.48228	6.86536	6.59608	5.11004	6.67619	5.08184	7.63294	5.02426	7.91194	5.38114	6.55776	5.53892	7.81804	4.41315	7.69743	4.39421	5.97882	4.70159	5.42677	5.01807	6.24367	5.1122	6.21777	5.22547	5.75967	6.02959
hsa-miR-224-5p	2.34092	5.65759	1.97892	5.81675	3.03262	5.3073	2.32379	5.47417	3.61502	5.17239	2.06307	3.37744	2.65558	5.08457	2.70965	5.65894	2.79669	4.53357	3.7489	4.38811	4.35304	5.05008	5.03791	5.27913	4.23278	4.68204	3.75153	5.87872	2.92003	4.17181	2.47729	3.65535	2.19294	4.93872	3.7945	8.20426	2.68641	7.49963	2.47494	6.39233	2.66709	6.96369	2.90874	8.5702	3.26153	3.70667	2.22126	5.26737	3.93413
hsa-miR-224-3p	-4.04741	-4.07267	-4.05849	-4.06209	-4.06978	-4.05247	-4.0647	-4.07295	-4.04167	-4.07355	-4.06514	-4.07365	-4.06999	-4.07467	-4.05996	-3.77673	-4.04427	-4.07257	-4.07316	-4.05357	-4.03824	-4.05876	-4.02991	-3.80964	-4.07251	-4.06816	-4.05736	-4.07285	-4.04079	-4.03954	-4.05331	-4.06176	-4.06141	-4.06187	-4.04853	-4.05081	-4.05483	-4.056	-4.05338	-4.07254	-4.04793	-4.05017	-4.06356	-4.04921	-4.06142	-4.06055	-4.03562	-4.0511	-4.05523
hsa-miR-200b-5p	3.74631	2.02074	3.48737	3.05092	3.61508	1.31083	3.53612	2.44217	3.44363	2.50831	3.86141	2.54374	3.75064	3.28795	4.22501	2.26158	2.96008	2.32591	4.11964	1.76239	3.87937	1.61452	3.90279	2.062	2.99506	3.5179	3.84182	3.57425	4.39409	1.61032	4.20343	4.27459	3.85867	1.85475	3.33154	2.92184	3.08734	2.89612	3.69661	4.10757	4.60284	4.33832	3.44184	3.15361	4.47575	3.40354	3.6788	3.36542	3.52865
hsa-miR-200b-3p	9.65426	9.35803	10.0198	9.4316	10.0201	8.32832	9.96486	8.27703	10.4577	8.04219	10.1545	8.53964	9.8053	9.33898	10.2422	8.90214	10.3923	9.51409	10.5141	9.08763	11.2069	8.75113	10.8215	8.69348	9.93492	9.98071	11.2116	9.97595	11.2488	8.23056	9.93532	10.0835	10.5014	8.83625	10.6683	8.78428	10.3128	9.3111	10.1359	11.0552	11.0024	10.5713	10.5369	10.2168	11.4019	10.3674	10.2394	9.68647	10.1036
hsa-let-7g-5p	10.9447	11.4648	10.6793	11.6009	10.9672	10.7409	10.8411	11.3425	10.8689	11.3996	11.478	11.2309	10.9567	11.3268	11.1513	11.6446	10.9241	12.2607	10.9064	10.5618	10.7815	11.0499	11.2566	11.0057	11.4529	11.2186	11.1556	11.2984	11.4049	11.6801	10.8195	11.2431	11.0185	10.8349	11.1261	11.474	11.249	11.3401	10.4831	11.1194	11.2711	11.1488	11.4151	10.9508	11.1032	10.9313	11.2373	11.316	11.2454
hsa-let-7g-3p	5.0143	4.65452	4.66018	4.32667	4.39087	3.63026	4.88508	3.7832	3.61188	4.24171	4.78153	4.56055	5.01735	4.84491	4.26585	3.79865	4.76197	4.93762	4.25034	3.70139	3.54447	3.5963	2.91929	3.19765	3.7943	3.74854	4.7098	3.64075	4.84478	4.58009	4.49504	4.80847	4.68698	4.38254	4.44109	4.99814	5.21152	3.80343	4.49216	4.41238	4.53714	4.21796	4.43916	3.98413	4.44713	4.24059	4.91859	4.33202	4.08443
hsa-let-7i-5p	12.6675	12.8198	11.6029	12.5624	11.9579	12.0663	12.0173	12.9148	12.4056	13.316	12.4673	13.2139	11.9658	12.9253	11.738	12.6151	12.487	14.1219	12.0365	12.1203	12.1177	12.641	12.1285	12.6783	12.297	12.0468	12.1403	12.3884	11.9606	13.3483	12.0507	13.1652	12.1625	12.5026	11.6436	12.6926	11.9169	12.5735	11.3114	13.1187	11.9163	13.3891	11.9927	12.2099	12.1241	12.2791	12.0211	12.9132	12.1303
hsa-let-7i-3p	6.32879	5.71443	5.54672	5.27892	5.91933	4.88587	5.9376	6.34148	6.04317	6.28695	6.00263	6.83085	5.80788	6.06932	5.735	5.57637	5.89196	6.9602	5.66627	4.94551	5.24646	5.72481	5.36577	5.48981	5.84682	5.46497	6.25962	5.79229	5.55448	5.9995	6.21393	6.69548	5.78832	5.94262	5.21459	5.52996	5.45192	5.63233	5.41589	6.62	5.65839	6.92413	5.69083	4.84423	5.86116	5.8645	5.5594	5.48146	5.33372
hsa-miR-1	-1.04244	-0.791966	-0.529223	-0.586749	-0.70473	-1.07289	-1.1458	0.49363	-1.00855	-1.24467	-1.14835	-0.904411	-1.17602	-1.0437	-1.11789	-1.24263	-1.02382	-1.20365	-0.567697	-1.0795	0.325406	-0.144886	-0.943524	-0.608809	0.384423	-0.0859866	-0.11407	-0.810835	-0.23286	-0.996271	-1.07793	-1.12856	-0.575998	-0.583345	-0.364498	-1.06286	0.688619	-1.09414	-1.07833	-1.20226	-1.04558	-1.05902	-1.13919	-0.375921	-0.202305	-1.12141	-0.144187	-1.0646	-1.08952
hsa-miR-15b-5p	3.45689	5.58204	4.91831	5.86661	4.93824	6.2358	4.88156	6.34366	4.86351	5.04207	4.10699	6.0929	4.61666	5.58143	5.19118	6.42144	3.56965	7.08565	6.00366	6.37475	5.61586	6.41661	5.74774	6.3935	6.42795	6.98627	6.11773	6.94171	4.71514	7.64755	3.87493	6.36245	4.65538	6.32145	5.35472	6.31254	4.88925	6.90497	4.45266	7.79871	5.72782	7.34109	5.31955	7.69727	5.76958	4.9898	5.28464	6.35406	5.52656
hsa-miR-15b-3p	0.397844	0.706674	0.245668	0.690433	0.530639	0.899141	1.46847	1.24101	0.476713	1.34174	1.45514	2.13829	0.848188	1.5473	0.735949	1.46432	0.441031	1.16064	0.840163	1.57325	0.523191	1.6513	1.40257	1.28412	1.48849	1.69677	1.17145	2.54416	0.488602	2.66708	0.316389	1.55845	0.704902	1.55489	0.382315	2.27951	0.295551	2.10268	0.315469	2.63248	1.42341	2.80522	2.22339	2.61562	1.06534	1.59572	0.558155	1.33797	0.290016
hsa-miR-23b-5p	-2.08935	-2.15386	-1.58234	-2.1249	-2.14182	-2.1019	-2.13082	-2.15781	-1.34482	-1.86839	-2.13179	-2.16858	-1.43267	-1.44725	-1.25084	-1.86425	-2.08156	-2.15241	-1.83373	-1.5155	-2.06672	-2.11713	-2.03625	-2.12811	-2.15156	-2.13839	-2.11377	-2.1564	-2.07297	-2.06989	-1.51191	-1.62521	-2.12333	-2.12441	-2.09215	-2.0978	-2.10766	-2.11051	-2.10412	-1.78155	-2.09066	-2.09622	-1.64829	-2.09383	-1.62083	-1.60955	-2.05872	-2.09851	-1.53837
hsa-miR-23b-3p	10.0372	10.5065	10.9615	10.4233	10.936	9.96678	10.4167	10.6111	10.5435	9.09808	10.1252	10.4809	10.7237	10.9968	10.725	10.3665	9.57566	7.96318	11.0578	10.8293	10.5524	10.8884	10.2145	10.4102	11.3651	11.4178	10.9232	10.6758	10.4151	9.45222	10.4793	8.88766	10.3825	10.2863	10.7502	9.25181	10.6076	8.6268	10.7508	10.7934	10.5857	10.3784	10.8708	9.6772	10.8793	10.5216	10.3623	10.927	10.8389
hsa-miR-27b-5p	7.70078	6.31181	6.45615	5.65001	6.24123	3.9578	6.11891	5.36963	6.09033	4.70273	6.76527	5.11087	7.04356	6.62187	6.03145	5.16416	8.12892	3.17663	5.23452	5.57927	6.64328	5.28608	6.26953	5.29595	5.21399	5.22875	5.94392	5.18291	6.3812	3.87145	7.20495	4.95547	6.77221	4.18008	5.30058	3.76911	5.57983	3.81704	6.59578	4.48694	5.74208	4.26278	5.80092	4.5662	6.24608	6.28639	6.16548	5.77658	5.69399
hsa-miR-27b-3p	13.3702	14.2865	13.3303	13.9476	13.4531	12.299	13.1037	13.304	13.0595	12.2257	13.359	13.2266	13.4326	13.9611	13.4179	13.5116	13.6769	11.393	13.486	13.8433	13.5397	13.7727	13.4957	13.4256	13.5299	14.1942	13.609	13.4062	13.6202	11.8944	13.3077	11.7644	13.6892	13.4365	13.7172	12.3627	13.4833	12.1134	12.9056	13.0496	13.6413	13.0635	13.805	12.9984	13.8166	13.4735	13.6048	14.03	13.4132
hsa-miR-30b-5p	10.7707	10.4265	11.2917	10.4094	11.3671	11.5576	11.3395	10.4389	11.1301	11.5454	11.4495	10.404	11.3648	10.7207	11.6984	10.7483	11.5176	9.89696	11.0082	10.893	11.4576	11.0866	11.0427	11.0831	11.5201	11.4699	11.8432	11.6759	12.2304	10.7584	11.2996	9.97229	11.3738	10.1616	11.9183	9.92582	11.9133	10.4842	11.3816	10.1285	12.0867	9.96428	11.7433	10.5348	11.9157	11.1559	11.9632	11.1144	11.8424
hsa-miR-30b-3p	3.81626	0.9548	2.33406	0.18038	2.32102	1.63463	1.49373	0.355038	1.62421	1.36308	2.09513	1.06913	2.60344	1.05494	1.83704	0.256263	2.37117	0.975902	1.34961	0.310015	2.0751	0.772055	1.43143	1.3058	0.424864	0.905461	1.92393	0.6767	1.64867	0.518309	2.23551	0.185417	1.08286	1.07051	2.01144	0.351741	1.26025	0.273108	1.85341	0.73606	1.44963	0.361372	2.02388	0.375835	2.22806	1.39233	1.7942	0.946121	0.284783
hsa-miR-122-5p	0.501149	3.07943	0.275425	4.7906	0.0350651	0.399526	0.144221	2.46958	0.612382	3.95147	0.134864	0.49295	0.0305459	0.732419	0.244572	3.61296	0.562441	1.64976	1.47754	2.63104	1.9271	3.66721	1.6322	3.14755	-0.0698291	3.85167	0.299057	2.57151	0.628895	2.56174	0.3825	0.206655	0.214014	4.29327	0.478857	1.87543	0.351392	3.73091	0.381135	4.68325	0.490734	3.47514	0.168374	1.11989	0.213829	0.232122	0.724381	2.87752	2.84187
hsa-miR-122-3p	-3.55342	-3.58722	-3.57321	-3.18879	-3.58487	-3.56247	-3.58264	-3.58796	-3.54317	-3.37117	-3.58284	-3.58995	-3.58496	-3.59287	-3.57584	-3.58951	-3.54782	-3.58694	-3.58855	-3.56442	-3.53704	-3.5737	-3.52217	-3.58208	-3.58677	-3.58419	-3.57119	-3.5877	-3.54161	-3.53937	-3.56396	-3.57905	-3.57843	-3.57926	-3.55543	-3.5595	-3.56667	-3.56876	-3.56408	-3.30709	-3.55436	-3.55835	-3.58211	-3.55664	-3.57845	-3.5769	-3.53237	-3.56001	-3.56739
hsa-miR-124-5p	-3.66378	-3.69939	-3.68304	-3.6893	-3.36576	-3.67259	-3.69383	-3.70013	-3.65381	-3.7018	-3.05063	-3.7021	-3.69715	-3.70502	-3.6856	-3.70167	-3.65834	-3.69911	-3.70072	-3.67449	-3.64785	-3.68352	-3.63338	-3.69174	-3.69895	-3.3505	-3.68107	-3.69986	-3.65229	-3.65011	-3.67404	-3.68872	-3.68812	-3.68893	-3.66574	-3.6697	-3.23554	-3.67871	-3.67415	-3.69902	-3.6647	-3.66859	-3.69186	-3.66691	-3.68813	-3.68663	-3.6433	-3.6702	-3.67738
hsa-miR-124-3p	3.46025	1.2074	2.54215	1.11937	2.70395	0.37403	2.19226	-0.0521969	0.549998	1.73472	2.74673	-0.153635	2.69569	0.749366	2.48649	0.800087	1.96747	-0.00468166	1.53815	0.355798	0.6038	0.821212	0.728834	0.708896	0.00262962	1.93951	2.17639	1.95201	2.07894	0.583526	2.1426	0.749962	2.53987	0.747216	2.65523	0.401618	2.79318	0.315174	2.95231	-0.00036142	1.8509	0.412177	2.3512	0.428025	0.223968	2.06292	2.24585	1.005	1.86925
hsa-miR-125b-5p	10.2256	10.0373	10.3234	9.55646	10.4273	10.4666	10.3089	10.6167	11.0557	9.2368	10.0994	10.0668	10.4744	10.1248	10.7026	10.0971	10.4175	8.20144	12.0979	11.1971	12.3323	11.2331	12.5046	10.8943	12.3671	11.7397	11.399	10.9591	11.3124	9.97112	10.5895	9.74014	11.1614	10.887	10.9927	10.5572	10.8836	11.436	11.0642	7.60072	11.0727	10.6076	11.0989	11.5926	11.5832	11.3756	10.914	10.5941	10.851
hsa-miR-125b-1-3p	4.49493	3.84867	3.88023	3.484	4.72809	3.28155	3.62254	4.58316	4.59308	2.00037	3.80702	2.96073	4.76634	3.36918	3.65901	3.3402	4.00616	2.12581	4.86206	4.29728	5.26072	4.70611	4.92498	4.33806	4.35959	3.5508	4.25694	3.11416	3.56332	4.4173	4.3084	4.12437	4.13926	4.22361	4.04072	4.41568	3.57709	5.13106	4.23921	1.45439	4.15831	4.15016	3.59308	5.52579	3.7582	4.62717	4.36353	3.4799	4.22621
hsa-miR-128-1-5p	-0.819578	-0.602606	-0.885768	-0.0603393	-0.949292	-0.254147	-0.113633	-0.630488	-0.785233	-0.696081	-0.451984	-0.285135	0.210377	-0.505031	-0.0160049	-0.449523	-0.800765	-0.976565	-0.397077	-0.856601	-0.76504	-0.354659	-0.717907	-0.91466	-0.305625	-0.940567	-0.879104	-0.620472	-0.0592452	-0.772661	0.655896	-0.0534897	-0.395699	-0.402806	-0.189333	-0.840055	-0.292201	-0.31096	-0.268799	-0.588944	-0.1794	-0.836212	-0.915054	-0.830424	-0.902805	-0.0283948	-0.749893	-0.231672	0.372222
hsa-miR-128-3p	6.1795	7.38681	6.33571	6.47477	6.74922	7.20984	6.83859	7.30334	5.96975	6.98914	6.44051	7.48281	6.32557	6.83255	7.07399	6.90417	6.4255	7.31378	6.48902	6.35287	6.27488	6.65067	6.57238	6.43491	6.51271	8.46558	6.56207	7.40718	7.22373	7.3979	6.9132	7.17712	6.52975	6.7652	6.44127	7.10985	6.84329	7.06528	6.957	6.66584	6.66382	6.64871	6.95439	7.01556	7.16492	6.71487	6.62321	9.3444	6.24005
hsa-miR-130a-5p	-3.72995	-3.50902	-3.74667	-3.7521	-3.76004	-3.7376	-3.75604	-3.76236	-3.72129	-3.76361	-3.7567	-3.76384	-3.76011	-3.6341	-3.74889	-3.76352	-3.72522	-3.7616	-3.7628	-3.73925	-3.71612	-3.74709	-3.70356	-3.40191	-3.49964	-3.75952	-3.74496	-3.76216	-3.71998	-3.71808	-3.73886	-3.7516	-3.75108	-3.75178	-3.73165	-3.73509	-3.74115	-3.74291	-3.73896	-3.76152	-3.73075	-3.73412	-3.75433	-3.73267	-3.75109	-3.74978	-3.71217	-3.73552	-3.74176
hsa-miR-130a-3p	10.2135	9.44378	10.3026	9.65446	10.1977	9.7636	10.4342	10.1782	10.5897	9.60441	9.82256	10.9961	10.1129	9.98307	10.0226	9.95074	9.68368	10.0173	10.5809	10.817	9.80142	10.3257	9.98571	9.96208	10.6113	9.28178	10.2578	9.47432	10.0507	9.6753	9.93408	10.2932	9.88921	9.36325	9.7599	9.68334	9.756	8.82362	10.0872	9.9565	9.9623	9.95773	9.82931	9.02844	9.95547	9.85623	9.69473	9.68832	10.0057
hsa-miR-132-5p	2.86775	2.56163	2.28767	2.16728	3.54065	2.85488	2.98289	2.71096	3.55194	3.54682	1.60412	2.1674	2.6895	2.4857	2.72525	2.71394	2.22399	3.07253	3.22287	1.94349	3.20083	1.78946	3.28196	2.30115	1.92582	2.85034	2.94949	2.22446	2.6437	1.95478	3.22104	3.60824	2.53195	2.99688	2.82737	3.31795	2.60331	2.14636	2.23087	2.30913	2.11291	2.76866	2.11842	2.60366	3.01433	2.94362	2.05895	2.30475	2.8999
hsa-miR-132-3p	4.47388	4.93525	4.5409	5.0894	5.37286	4.68605	5.16427	5.3463	5.65456	5.74854	5.03969	5.04833	5.06973	5.14682	4.95561	5.03444	4.31315	5.34044	5.99107	4.44615	5.63106	5.32393	5.38805	4.99723	5.53623	5.19515	6.12073	4.7723	4.56298	5.57287	4.52491	5.48324	4.46791	6.06947	3.76536	5.32413	4.46052	5.0167	5.17182	5.33765	4.88185	6.01144	4.56254	5.88932	5.28536	4.69279	3.91698	5.34853	5.30192
hsa-miR-133a-5p	-2.96281	-3.00838	-2.98712	-2.99192	-3.00155	-2.97813	-2.51661	-2.66294	-2.94546	-3.01576	-2.99584	-3.01671	-3.0018	-2.81937	-2.9891	-2.70951	-2.95333	-3.00756	-3.01241	-2.98035	-2.93509	-2.98749	-2.14231	-2.99375	-2.14132	-2.55732	-2.98558	-3.00982	-2.94282	-2.93902	-2.97999	-2.99149	-2.99103	-2.99164	-2.96621	-2.9731	-2.9821	-2.98372	-2.98008	-3.00728	-2.9644	-2.97117	-2.99384	-2.96826	-2.99104	-2.98989	-2.92718	-2.97397	-2.98266
hsa-miR-133a-3p	5.65423	4.61719	5.26673	4.21945	5.04601	5.62125	5.29767	6.86812	5.32845	4.21711	4.85309	4.49712	5.03656	3.49302	5.49241	4.48393	5.55805	2.4679	5.17128	4.69807	5.67004	5.22641	5.8062	4.76655	6.75624	5.84077	4.63326	2.39126	4.07917	3.61756	5.41562	3.36447	5.21425	5.26795	4.54693	3.19292	5.22145	2.24891	5.81668	3.62519	4.99849	3.70164	4.72882	2.46265	5.71365	5.83657	4.66075	2.97001	4.94792
hsa-miR-135a-5p	4.78133	4.50647	6.92064	5.52919	6.58399	4.79352	6.43528	1.59339	5.87428	1.67042	6.04698	4.10507	5.95356	4.88465	7.13005	6.4003	4.9194	2.15351	6.11798	5.64891	4.79756	4.08016	4.95774	3.63625	3.34119	5.88129	6.28775	4.97023	6.77047	2.38311	5.71125	2.39218	6.92483	2.82047	7.08544	2.4606	6.76402	2.29209	5.15865	1.37002	6.10172	2.48141	7.3334	2.10481	5.88078	5.93689	6.85023	4.05706	7.01406
hsa-miR-135a-3p	0	0	0	0	0	0	0	0	0	0	0	0	0	0	0	0	0	0	0	0	0	0	0	0	0	0	0	0	0	0	0	0	0	0	0	0	0	0	0	0	0	0	0	0	0	0	0	0	0
hsa-miR-137	-3.44207	-3.47127	-3.45719	-3.46042	-3.46671	-3.45167	-3.46261	-3.47278	-3.42421	-3.47627	-3.46297	-3.47693	-3.46688	-3.48347	-3.45854	-3.476	-3.43232	-3.47072	-3.47399	-2.89554	-3.41354	-3.45744	-3.38763	-3.46161	-2.89402	-3.46543	-3.45616	-3.47224	-3.42149	-3.41759	-3.45244	-3.46014	-3.45985	-3.46024	-3.44557	-3.45014	-3.45384	-3.45491	-3.4525	-3.47052	-3.44371	-3.44956	-3.46166	-2.45291	-3.45985	-3.45907	-3.40539	-3.45041	-3.45421
hsa-miR-138-5p	9.08215	3.89445	7.98206	3.69892	7.64276	5.18989	8.08633	2.60014	7.18111	3.95351	8.59633	4.38316	8.26625	2.8469	7.952	3.43797	8.80156	4.86093	6.07121	3.29562	6.72379	2.89581	6.60557	3.53176	4.39416	3.23156	7.52802	4.32138	7.37936	4.19086	8.71357	6.8474	8.20112	4.63821	8.59664	5.26315	7.8739	4.89163	7.53424	6.75915	7.65441	7.10532	8.93024	5.33383	6.52242	6.91259	7.88263	2.88914	7.15626
hsa-miR-138-2-3p	-3.63239	-3.67004	-3.65303	-3.65974	-3.66738	-3.64182	-3.6646	-3.6709	-3.62169	-3.67283	-3.6651	-3.67318	-3.3216	-3.67657	-3.65577	-3.67268	-3.62655	-3.66973	-3.40704	-3.64386	-3.6153	-3.65354	-3.5998	-3.66236	-3.66954	-3.66661	-3.18866	-3.67059	-3.62007	-3.61773	-3.64338	-3.65912	-3.23391	-3.65934	-3.63448	-3.63873	-3.64621	-3.64839	-3.64351	-3.66962	-3.16044	-3.63754	-3.66249	-3.63574	-3.65849	-3.65688	-3.61043	-3.63926	-3.64696
hsa-miR-140-5p	5.68868	6.48748	6.71816	6.75794	6.64171	6.92594	6.6931	6.74381	7.09543	7.22852	6.38005	7.64061	6.57714	7.3843	6.63928	7.01149	5.94168	6.72482	7.16211	7.00046	6.31687	7.57689	5.58438	6.88468	7.00677	6.53412	6.53547	5.48955	6.80871	6.3882	5.96726	6.37488	6.68067	6.50564	6.45573	6.26785	6.60944	7.19194	5.7416	6.15829	6.41963	8.46695	6.64207	6.22498	6.41622	6.58934	6.2882	7.70077	6.68619
hsa-miR-140-3p	9.52818	9.4475	9.45582	9.61326	9.29667	9.06375	9.33413	9.74454	9.04201	9.64234	8.97459	10.4131	9.35038	9.98989	9.31676	9.96062	8.69647	9.89438	9.95178	9.70655	9.40638	10.0392	9.04009	9.68354	10.0656	9.72432	9.09118	8.7217	8.90732	9.53603	8.91973	9.04211	9.23858	9.48628	9.19956	9.02076	9.13803	9.81791	9.18163	9.46799	9.26117	10.8578	9.07182	8.78371	9.25629	9.20299	9.21783	10.2746	9.2981
hsa-miR-141-5p	1.79573	0.62325	2.89769	1.35112	2.45591	0.656413	3.08235	1.13736	2.81606	0.736797	2.41052	0.411563	2.34281	-0.209264	2.14936	0.0484779	3.22039	1.22732	3.52918	1.20227	2.43108	1.06552	3.01118	0.941537	3.18256	0.341341	4.28423	0.588773	3.21022	0.90595	2.72579	0.986929	2.55238	0.983896	3.59102	1.27502	3.24209	0.586313	1.20736	0.976929	3.70049	0.701821	2.69769	1.31724	3.91756	2.30021	3.4136	1.68308	3.02729
hsa-miR-141-3p	6.44491	2.75182	6.67982	3.80342	6.44127	4.11961	6.63074	4.56132	6.48396	2.57697	6.54665	2.02708	6.28335	2.07874	6.58103	2.78631	6.86248	3.97236	6.68465	2.40223	6.76846	3.85526	6.08505	3.23527	6.21889	2.77583	7.88604	2.28118	7.36616	3.88893	6.0189	2.8495	6.05099	2.84516	7.28417	4.36477	7.13455	3.39704	6.11026	3.10534	7.61205	2.82397	6.94836	3.3244	7.89031	6.07726	7.34713	4.43134	6.38352
hsa-miR-142-5p	7.73085	11.2771	7.67938	10.7773	9.51024	9.57406	11.0737	11.108	10.1433	9.47318	8.65833	10.6731	8.16676	10.2344	8.21575	11.2912	9.02395	13.3892	12.3584	11.6925	9.6901	11.1281	10.9914	11.0033	11.6185	10.9003	9.41379	11.3714	9.44809	13.5992	7.5269	11.2073	9.20721	10.854	8.69243	12.3278	9.47556	10.3319	8.00859	11.2934	9.0382	10.6924	9.1393	11.0411	8.70683	10.5578	9.32221	10.5554	10.5524
hsa-miR-142-3p	3.21652	6.20637	2.83615	5.81908	4.94021	4.56614	5.9882	6.08393	6.4217	5.35948	4.39682	6.10527	3.43348	5.38785	3.48374	6.57639	4.35626	8.22646	7.66569	7.41118	4.60373	7.01565	6.62459	6.66908	6.94136	6.07275	5.20701	7.15702	4.81357	9.01435	3.23729	6.69783	5.22442	6.78769	4.39491	8.35818	5.16561	6.67395	3.01031	5.22524	4.20737	6.16779	5.29724	6.98207	4.95409	6.65117	5.20922	6.41406	5.69868
hsa-miR-143-5p	5.07398	4.70802	3.88228	4.92908	4.1407	4.42092	3.96298	5.20176	4.74782	5.5838	3.8212	3.71169	4.13173	4.59474	3.8214	4.86406	4.63559	2.8654	4.42825	4.00345	5.1031	4.66016	4.25947	4.978	5.39139	4.68827	3.55976	3.60152	3.97753	4.28496	4.31939	3.66617	5.0978	5.05053	4.12205	4.92329	4.3203	2.692	4.01145	2.87542	4.14691	3.73286	3.59259	2.93026	3.76122	5.02674	3.85707	4.65954	3.7493
hsa-miR-143-3p	15.8775	16.0336	15.6692	16.0565	15.504	15.6904	15.7785	16.8804	15.6352	16.682	15.7961	15.1618	15.709	16.1794	15.4418	16.2395	15.6837	13.8551	15.9713	15.5408	16.3995	16.4465	16.0557	16.0698	16.8877	16.0741	15.4144	14.2059	15.6242	14.386	15.3747	14.347	15.9701	16.0039	15.244	15.1186	15.9078	13.8671	15.1202	14.1472	15.6857	14.9141	15.2528	13.2087	15.7627	16.0863	15.7803	16.1518	16.0682
hsa-miR-144-5p	4.95104	4.78496	3.7796	5.35124	5.03036	4.84512	5.66707	5.68844	5.37482	6.38448	6.5013	3.22117	3.66187	4.05351	6.28494	6.08534	7.39085	5.38494	3.63419	7.75672	6.27803	6.34085	6.35913	5.68685	6.34659	5.96518	5.07878	5.04808	4.50462	4.66403	5.36716	4.44353	6.76117	5.52393	5.01747	3.72075	5.70567	3.98061	5.36416	3.66707	5.57402	5.05074	6.06569	7.60924	5.94983	5.28906	6.73701	6.16381	5.24613
hsa-miR-144-3p	5.3713	5.90982	3.13666	6.03727	4.90976	5.23995	5.32555	6.54559	4.40723	7.07451	6.71299	3.33331	3.50457	4.91905	6.21142	6.34132	8.21675	6.27371	4.61423	8.86223	6.81211	7.20785	6.67358	6.64451	6.65648	6.90064	6.02961	5.41214	5.39346	5.56414	5.36662	4.74674	7.82668	7.28756	5.72452	5.39802	6.7866	4.54928	5.47326	3.5678	6.46311	5.89813	6.7289	8.96081	6.82954	5.78532	8.78814	7.74296	6.2709
hsa-miR-145-5p	9.25342	10.2863	10.7062	10.9689	10.5279	11.736	10.6695	11.4878	11.7846	11.0674	9.44028	10.4016	10.3876	10.4078	10.7467	11.6457	9.47163	8.48746	11.8445	11.5197	10.8672	11.6633	10.6713	11.0297	12.9961	12.0339	10.2869	9.81232	9.99195	9.24518	10.2375	9.45477	10.3005	11.4525	10.4111	10.2864	10.0763	9.08132	10.5502	9.4397	9.69318	9.96641	10.3413	8.08575	10.7244	10.9089	9.77451	10.508	10.6649
hsa-miR-145-3p	2.35086	1.94733	1.33258	1.58573	2.16342	1.88177	1.99763	2.58533	3.02594	2.30383	2.71863	1.34636	1.81756	2.07636	1.29256	0.973219	2.92891	0.889187	3.52177	3.28267	4.76867	4.20746	3.23352	3.07654	4.50794	3.71871	3.32439	1.13491	3.40946	2.28636	1.85585	1.87221	3.96396	3.30529	3.37209	2.23616	2.34008	1.77266	1.85378	0.488795	3.51015	1.55987	3.15779	1.03663	2.6145	3.75039	3.61367	3.38209	3.21608
hsa-miR-152-5p	3.61974	2.24715	3.179	2.51088	2.56565	3.11579	2.93729	2.64995	2.13792	1.51612	2.40147	2.04071	3.40199	2.62078	1.87258	1.37297	2.62441	1.60981	2.20249	1.41361	1.18812	2.48764	3.12557	2.46031	1.42721	2.0048	2.18132	2.54046	1.14065	2.20163	3.54853	3.05119	1.82744	0.741127	1.93384	2.60156	2.46062	1.35209	2.51135	2.17811	2.70345	2.42279	1.97681	1.91381	2.77587	2.56652	2.65631	1.47645	2.89206
hsa-miR-152-3p	8.81384	6.9686	8.63598	8.4442	8.06423	8.37632	8.25861	8.82922	8.44569	7.83787	8.61987	9.45514	8.71812	8.50391	8.44624	7.91841	8.02407	7.66489	8.76456	8.6909	8.99904	9.02369	8.63454	8.44887	8.91382	8.52168	8.45456	8.04217	8.15772	8.15242	8.54175	8.37566	8.3051	7.48146	8.49259	8.62653	8.27658	8.16625	8.21806	7.57687	8.25172	9.38512	8.50369	9.04795	8.47239	8.33096	8.47339	7.5117	8.7585
hsa-miR-153-3p	1.50731	2.41225	1.5842	2.17865	1.90875	2.31759	2.0865	1.77888	1.6605	3.14897	1.38485	2.09284	1.50317	1.8666	1.17281	2.3081	1.59101	4.43153	2.696	2.65988	2.548	3.8399	1.97156	3.35504	2.45844	1.77995	2.34756	2.73507	1.68375	2.77474	1.34971	2.35759	1.49619	2.18629	2.20229	3.49565	1.30926	2.56959	0.80469	2.89331	1.49325	4.60971	1.93524	5.43539	1.1342	0.65678	2.6366	2.90828	2.22161
hsa-miR-153-5p	-4.32739	-4.35966	-4.33997	-4.34406	-4.35279	-4.33314	-4.34702	-4.36138	-4.32088	-4.36228	-4.34751	-4.36245	-4.35303	-4.36402	-4.34164	-4.36221	-4.03576	-4.35879	-4.36169	-4.33439	-4.31699	-4.34028	-4.30754	-4.34565	-4.35829	-4.35095	-4.33868	-4.3612	-4.31989	-4.31846	-4.33409	-4.34368	-4.05521	-4.34381	-4.32867	-4.33126	-4.33581	-4.33714	-4.33417	-4.35849	-4.32799	-4.33053	-4.34573	-4.32944	-4.3433	-4.34231	-4.31402	-4.33158	-4.33627
hsa-miR-191-5p	11.9619	12.2933	12.4106	12.2429	12.2523	12.6356	11.9832	12.0199	12.1265	11.8172	12.0039	12.2672	12.0887	11.9159	12.2237	12.177	11.8107	13.2761	13.1347	12.7301	12.4581	12.5259	12.5336	12.4118	12.7824	12.4961	12.4496	12.2642	12.3702	12.965	11.8879	12.637	11.8827	12.5411	12.5825	12.6435	12.2449	12.5454	12.3922	12.9862	12.2994	12.7008	12.3726	12.5636	12.3174	12.1617	12.3501	12.0573	12.4819
hsa-miR-191-3p	-3.65605	-3.71956	-3.6874	-3.69759	-3.71264	-3.67038	-3.70497	-3.72188	-3.63981	-3.72731	-3.70621	-3.72833	-3.71289	-3.73871	-3.69156	-3.72688	-3.64718	-3.71871	-3.72375	-3.67348	-2.91194	-3.68818	-2.88838	-3.70156	-3.71822	-3.71071	-3.68419	-3.72104	-2.91917	-3.63379	-3.67275	-3.69665	-3.69567	-3.69698	-3.65923	-3.66568	-3.67704	-3.68035	-3.67293	-3.71842	-2.93936	-3.66387	-3.70176	-3.66115	-3.69569	-3.69324	-3.62271	-3.66649	-3.67818
hsa-miR-9-5p	2.41564	1.7762	3.42977	2.48239	4.22629	3.23902	4.00285	4.33175	5.01995	8.12685	5.25643	8.51187	3.88704	1.94259	4.70599	3.10779	4.53634	4.14634	4.66853	2.5351	5.60797	2.6034	5.16829	2.63478	4.20149	2.91602	6.37692	4.57006	6.15125	8.47726	3.86778	3.17145	4.75749	3.02828	5.09151	6.08849	5.38511	4.31997	4.05588	4.55445	6.31769	5.97579	4.58417	3.36747	7.32801	5.03262	4.62231	3.10479	4.53509
hsa-miR-9-3p	-0.934286	-0.685166	-1.01834	-0.45566	-0.586691	-0.97234	-1.06592	-0.718778	-0.892568	1.10485	-1.06926	1.2226	-1.10591	-1.28029	-1.02964	-1.1972	-0.911285	-0.672996	-0.20108	-0.304971	-0.868588	-1.02044	0.12197	-1.05673	-1.14	-0.559553	-0.372498	-0.706668	-0.073822	0.864755	-0.97869	-0.449896	-1.04077	-1.04433	-0.214183	0.20797	-0.990264	-0.348385	-0.979199	-0.668803	-0.203355	0.223336	-1.05726	-0.947716	-0.0416318	-1.03418	-0.850856	-0.961922	-0.334698
hsa-miR-125a-5p	8.77412	8.63718	8.94724	8.7285	8.94466	8.43012	8.74178	8.43987	9.36611	8.69786	8.85253	9.39471	8.8412	8.05784	9.37338	8.71801	9.46347	8.47311	8.43556	7.67281	9.09479	7.6183	9.33541	7.91538	8.84251	8.66761	8.5468	8.38885	8.57747	8.05385	8.92438	8.43987	8.91513	9.12295	8.37852	8.66816	8.42905	9.06908	9.66176	9.63533	8.49633	8.75993	8.85201	8.11825	8.94432	8.88491	8.38726	7.76754	8.28467
hsa-miR-125a-3p	2.73844	1.25904	2.61781	1.87709	1.9605	1.65737	1.97543	1.5506	1.96596	1.85248	1.30755	1.99076	2.08661	1.42117	1.72226	1.7678	2.4611	0.35885	2.44077	2.15238	3.07204	2.17301	2.66799	2.01514	2.33423	1.68625	2.2205	1.22096	1.55814	1.58873	1.92527	2.49904	1.40883	2.06888	1.7691	2.00265	0.697707	2.07308	2.67387	2.32767	1.78614	2.26428	1.35011	1.7498	1.67836	2.54271	1.68418	2.60628	2.60672
hsa-miR-125b-2-3p	4.14143	4.69868	3.5949	3.83496	3.69562	5.67603	3.4317	4.72922	4.18481	3.50376	3.41404	3.85103	3.21957	4.20608	4.26871	4.18663	2.96101	3.16866	4.38604	4.25907	4.21385	4.15939	4.42968	3.90122	3.73993	4.32894	4.27559	4.12766	3.69641	3.57049	3.7079	3.26594	3.47692	4.28229	3.54331	2.95481	3.83391	4.71051	3.70519	1.92552	3.92689	4.52775	4.16304	2.17441	4.20616	4.13909	3.8993	4.65216	3.52469
hsa-miR-126-5p	12.658	14.5455	13.4023	15.3546	13.1847	13.1556	12.9615	13.6637	12.3972	14.86	13.6866	13.6665	13.167	14.5783	13.2236	14.781	12.9788	12.9648	13.653	14.8532	13.3392	14.5988	13.1265	14.11	13.7707	14.216	13.4883	13.2869	13.7057	13.6183	12.1558	10.9622	13.452	13.755	13.5344	13.6261	13.7574	12.6291	12.4362	12.7544	13.9865	12.7339	13.4221	12.5992	13.3128	13.1259	13.863	14.9681	13.8034
hsa-miR-126-3p	10.415	10.5965	10.7445	11.6681	10.9365	10.4347	10.5426	10.6655	10.933	11.5113	10.7072	10.6291	10.9213	11.1613	10.7832	11.6177	10.4119	9.38332	10.6587	11.6842	10.8111	11.6718	10.5486	11.0412	11.0529	11.187	10.6807	10.6333	10.6972	10.5661	10.5973	9.14019	10.8182	10.4501	10.2166	10.3609	10.6279	9.6602	10.6983	9.80088	10.8035	9.49082	10.5662	9.21624	10.7275	10.6996	10.7371	11.4211	10.8113
hsa-miR-127-5p	4.2217	0.902769	3.21528	2.30885	3.39093	2.83254	3.42659	3.15384	3.67933	1.57235	3.58535	1.18605	3.75082	1.67927	1.96384	1.23137	3.57378	0.520838	3.29899	2.177	3.18712	2.00354	1.48463	2.25855	2.66401	1.10662	1.76528	1.40637	3.27794	1.89232	3.21156	2.48592	3.18917	2.75695	3.96576	1.04709	3.36318	0.934129	3.68519	0.929685	3.16149	5.05567	2.69219	1.62528	2.33294	4.07385	2.78797	1.04085	2.35788
hsa-miR-127-3p	13.3025	7.34632	11.1158	9.21047	11.4304	10.1957	11.8681	10.5317	11.8813	9.18374	12.0153	8.47291	12.2327	8.5731	10.5192	7.74097	12.4349	6.92511	11.2271	9.19148	11.5064	9.62525	11.1431	9.51549	10.351	8.55778	10.4716	7.73028	11.141	9.87652	11.2239	10.6465	11.7078	10.4595	11.8683	8.66944	10.9032	7.84196	12.0397	7.03639	10.851	12.6422	10.3671	9.20406	10.3396	12.2853	11.0752	8.85612	10.9184
hsa-miR-129-2-3p	-0.349415	-0.194034	0.829825	-0.437086	0.174564	-0.381234	-0.0393302	0.390527	-0.312166	-0.530925	0.504392	-0.0840921	0.170489	0.212077	0.929071	0.281441	0.296184	-0.499745	0.186806	0.506789	0.400852	0.0529391	0.544872	-0.444622	0.811443	0.206403	-0.410453	-0.508458	-0.306438	-0.298185	0.765188	0.00563414	0.343064	-0.435915	-0.356583	-0.370933	-0.395518	-0.402495	1.15843	-0.180935	0.625026	0.195053	-0.0221624	-0.360878	0.342883	-0.428637	-0.272416	0.17936	-0.397934
hsa-miR-134-5p	5.52857	1.88404	3.94977	2.56441	4.70644	3.41694	4.98475	4.48052	5.30949	2.71059	4.78264	1.93549	4.81579	2.20089	4.02222	1.65184	4.11447	3.38586	5.25657	2.65609	4.82212	3.41037	4.92878	3.41848	4.79429	2.92444	4.13374	2.18831	3.88529	3.93613	4.24102	3.66107	4.33957	3.9406	5.08702	4.41605	4.42305	2.57003	5.19414	3.456	3.08573	6.67327	3.86881	4.10252	3.75285	4.83845	3.93726	3.32492	4.0137
hsa-miR-134-3p	0	0	0	0	0	0	0	0	0	0	0	0	0	0	0	0	0	0	0	0	0	0	0	0	0	0	0	0	0	0	0	0	0	0	0	0	0	0	0	0	0	0	0	0	0	0	0	0	0
hsa-miR-136-5p	1.89161	0.0426616	0.869031	0.26753	2.33331	1.42165	2.20844	1.84527	2.07337	-0.0739536	1.34666	-0.0900147	2.13006	0.283989	1.9335	-0.067318	2.47719	0.0549139	2.44742	0.985386	1.82824	1.97413	2.06884	1.39585	1.27474	0.988891	2.02211	0.0209186	0.614292	0.633894	0.412657	0.792327	2.7404	1.44466	2.80813	1.78489	1.35548	0.368342	1.95268	0.0591262	1.55032	3.69339	1.97663	1.08914	0.800259	2.68294	2.26688	2.02819	1.34415
hsa-miR-136-3p	6.3449	3.37978	6.58119	5.54283	6.80552	6.32883	6.74154	7.21629	6.2579	4.92532	7.20436	4.20296	6.91415	4.607	5.75118	4.20248	6.46728	3.22584	7.52721	5.71867	6.52662	6.02244	6.85652	5.92677	6.99444	5.3618	6.36182	3.91204	6.85192	5.67243	5.70162	4.84012	6.82974	6.25057	7.694	4.37297	6.91571	3.41975	6.40723	3.01883	6.78465	8.85176	5.71097	4.69575	5.98831	6.85295	6.77485	5.21291	7.25787
hsa-miR-138-1-3p	0	0	0	0	0	0	0	0	0	0	0	0	0	0	0	0	0	0	0	0	0	0	0	0	0	0	0	0	0	0	0	0	0	0	0	0	0	0	0	0	0	0	0	0	0	0	0	0	0
hsa-miR-146a-5p	10.5667	11.2022	9.22421	10.8895	9.76846	9.15778	11.051	9.84148	9.56914	9.64961	10.0563	9.42595	9.27933	10.733	9.62246	10.9124	9.81545	11.4495	10.5609	10.2569	10.1055	11.2648	10.1812	10.5604	10.3185	10.33	9.3749	10.2077	9.5959	11.589	9.18178	12.5201	9.9959	9.89151	9.46237	10.4361	9.34601	12.1045	9.79937	10.5507	8.97241	9.16377	9.47255	8.88711	9.07046	10.5422	10.0747	9.83196	9.86825
hsa-miR-146a-3p	-3.55728	-3.69033	-3.93227	-3.93737	-3.94826	-3.92376	-3.94106	-3.95053	-3.90847	-3.95171	-3.94168	-3.95192	-3.9484	-3.81751	-3.93436	-3.95162	-3.91215	-3.94981	-3.95094	-3.92531	-3.90361	-3.93266	-3.89183	-3.58132	-3.94969	-3.94597	-3.93067	-3.95034	-3.90723	-3.90545	-3.92494	-3.9369	-3.93641	-3.93707	-3.91818	-3.92141	-3.92709	-3.92875	-3.92504	-3.94974	-3.91733	-3.9205	-3.93946	-3.91914	-3.93642	-3.9352	-3.89991	-3.92181	-3.92766
hsa-miR-149-5p	5.34994	3.07672	5.45948	3.45126	5.16114	4.34008	5.19788	3.64519	4.94083	2.19603	4.65909	3.69371	4.91571	3.21731	5.01367	3.39634	5.63113	2.83875	4.27214	2.96169	5.2137	3.24448	5.08356	3.06054	5.35804	2.6013	4.93827	3.72273	4.84535	3.2488	5.15421	5.35271	4.94858	3.55432	4.91762	2.84452	4.16978	2.66089	5.67203	4.51453	5.08496	4.03672	4.8225	4.93621	4.72228	4.86291	4.30658	3.05283	5.13395
hsa-miR-149-3p	-4.5554	-4.56764	-4.56017	-4.56172	-4.56503	-4.55758	-4.56284	-4.56856	-4.55293	-4.57	-4.56303	-4.57002	-4.56512	-4.5703	-4.5608	-4.56998	-4.55405	-4.56731	-4.56932	-4.55805	-4.55146	-4.56029	-4.54787	-4.56233	-4.56712	-4.56433	-4.55968	-4.56822	-4.55256	-4.55202	-4.55794	-4.45234	-4.56143	-4.56163	-4.55589	-4.55687	-4.5586	-4.5591	-4.55797	-4.5672	-4.55563	-4.55659	-4.56236	-4.55618	-4.56143	-4.56106	-4.55033	-4.55699	-4.55877
hsa-miR-150-5p	5.41586	6.96232	5.87493	7.30831	7.90682	6.42628	8.78699	8.17018	8.84129	5.77694	5.29238	7.20669	6.18268	6.11927	5.97143	8.37125	4.71204	9.07419	10.3142	7.9575	6.8483	7.58244	9.39231	7.4865	10.5216	8.3129	7.11544	8.10472	6.36917	10.5762	5.45925	9.00559	5.86465	8.0282	5.99665	9.29605	6.30147	6.70815	6.14721	6.73638	6.1766	6.16163	6.72541	6.25669	6.43605	8.25373	6.34372	7.0982	7.86281
hsa-miR-150-3p	-3.88988	-3.93438	-3.9106	-3.91733	-3.93143	-3.89935	-3.9222	-3.93534	-3.87915	-3.93752	-3.92302	-3.93792	-3.93154	-3.94182	-3.91335	-3.93735	-3.88402	-3.93403	-3.9361	-3.4269	-3.87274	-3.91111	-3.85718	-3.91995	-3.93382	-3.92868	-3.90848	-3.935	-3.87752	-3.40068	-3.90091	-3.91671	-3.91606	-3.91692	-3.89198	-3.89624	-3.90375	-3.90594	-3.90104	-3.93391	-3.89086	-3.89505	-3.92008	-3.89325	-3.91607	-3.91445	-3.86785	-3.89678	-3.9045
hsa-miR-154-5p	3.67331	0.252423	1.99142	1.64399	2.33262	1.94838	2.72343	2.52451	2.78658	1.84609	3.33624	0.753091	3.02596	1.08251	1.94233	0.505886	2.47524	1.45191	2.79697	1.61145	1.60635	1.08748	2.31548	0.969535	1.92596	1.19195	2.39822	0.942342	2.32718	0.922966	1.2247	0.513722	2.52878	1.65072	3.25575	0.718162	2.64144	1.15691	1.22301	1.46018	2.34913	4.3024	2.17642	1.73965	2.0865	3.28185	1.6724	0.712829	1.56287
hsa-miR-154-3p	-0.319536	-1.17172	-1.07419	-0.559589	-1.13933	-1.03818	-1.1106	-0.288534	-0.973951	-0.604565	-1.11312	-1.21294	-0.356647	-1.26236	-0.525948	-1.20612	-0.989216	-1.16776	0.00279536	-1.04476	-0.954224	-1.07582	-0.90871	0.0471562	-0.214608	-0.652605	-0.484169	-1.17869	-0.968887	-0.961653	-1.0432	-1.09351	-0.548908	-1.09419	0.105575	-1.02819	-0.443012	-1.05933	-1.0436	-0.218674	-0.328404	1.30884	-0.582576	-1.01859	-1.09152	-1.08641	-0.939516	-1.02992	-0.449624
hsa-miR-184	7.48138	0.4345	5.63865	0.816998	5.30072	1.07782	4.94869	1.37769	3.41569	1.39613	7.63743	0.195946	7.27419	-0.146453	4.43808	0.237688	6.37526	1.48343	1.71206	1.04851	5.26548	0.90804	4.38271	0.778354	1.23329	1.10932	4.75157	0.396231	4.6704	1.41455	7.37829	1.31474	4.3712	1.31103	5.1279	1.12214	4.75684	0.983084	7.14732	0.89595	5.33082	1.1391	5.13366	1.16454	3.59523	4.23297	6.36151	1.11449	5.01888
hsa-miR-185-5p	2.82326	4.0428	3.74354	3.74451	3.7277	4.4629	3.56562	4.10139	3.46289	3.95518	3.54771	4.47642	3.27625	4.03554	3.07546	4.12028	2.93272	5.55705	3.58905	3.9469	3.38841	3.56057	2.71498	3.87889	3.71828	4.83346	3.17545	4.49763	2.76312	4.53684	3.95768	4.39581	3.96643	4.00507	3.7697	4.06176	3.89473	4.41698	3.77958	4.05416	3.79386	4.31427	3.45465	4.71197	3.70011	3.17716	2.93412	3.27243	3.25747
hsa-miR-185-3p	-4.00576	-4.03273	-4.0179	-4.02185	-4.03028	-4.01131	-4.02471	-4.03305	-3.99947	-3.86443	-3.74703	-4.03388	-4.03051	-4.03508	-4.01952	-4.0337	-4.00233	-4.03261	-4.0333	-4.01251	-3.99571	-4.0182	-3.98659	-4.02339	-4.03254	-4.0285	-4.01666	-4.03293	-3.99851	-3.99714	-4.01223	-4.02149	-4.0211	-4.02161	-4.00699	-4.00949	-4.01389	-4.01517	-4.0123	-4.03257	-4.00634	-4.00879	-4.02346	-4.00773	-4.02111	-4.02016	-3.99285	-4.0098	-4.01433
hsa-miR-186-5p	11.7485	12.1853	11.3122	12.2587	11.3743	12.4092	11.4074	11.7183	11.8152	12.0681	11.4962	11.9745	11.343	12.1473	11.5099	12.1944	12.135	12.6797	11.715	12.4786	11.5963	12.263	11.6927	11.9859	11.6744	11.5472	11.0822	12.5254	11.3833	11.938	10.9781	11.6389	11.6079	11.9993	11.6835	12.4525	11.1783	12.5601	11.2121	12.7528	11.1775	11.6501	11.6442	12.0912	11.265	11.5302	11.695	11.565	11.357
hsa-miR-186-3p	-2.6068	-2.65301	-2.62625	-2.63229	-2.64441	-2.61579	-2.63653	-2.31119	-2.58912	-2.36239	-2.63723	-2.66351	-2.64472	-2.16476	-2.62874	-2.66181	-2.59799	-1.8026	-2.65809	-2.61772	-2.57745	-2.62671	-2.54911	-2.63459	-2.65137	-2.64195	-2.62431	-2.65483	-2.58615	-2.58188	-2.01655	-1.78351	-2.63116	-2.63193	-2.6088	-2.61285	-2.61993	-2.62196	-2.01745	-2.27836	-2.60773	-2.61172	-2.1491	-2.61001	-2.63118	-2.62973	-1.7666	-2.61336	-2.62063
hsa-miR-188-5p	4.74279	3.5708	4.49894	3.32388	4.67285	3.71398	4.09226	2.69747	4.26419	4.12458	5.06348	3.12117	4.75719	4.99096	4.19594	3.12942	5.54605	2.9843	3.14219	3.00354	2.44881	3.23762	3.11279	2.45601	2.23007	3.34192	4.45819	3.51375	5.37315	4.1354	5.03708	4.6928	4.37105	2.05208	4.38627	2.91515	5.00263	2.91238	4.30881	2.36899	4.77296	2.43572	4.70669	2.97391	4.56937	3.87419	4.17059	4.58087	3.6014
hsa-miR-188-3p	1.51641	1.76022	2.36122	1.39753	2.26255	1.37891	1.72185	0.727661	1.22661	1.51684	2.59751	0.793138	1.83869	1.49024	1.45919	0.614198	0.536187	1.54242	1.39617	0.957864	2.60982	1.21123	0.737582	0.253568	1.04685	1.7651	1.53536	1.47545	2.52111	1.27497	2.09491	2.11895	1.41714	0.774458	1.07106	0.440353	2.0443	2.0054	1.35464	0.501705	2.27619	1.03409	1.57408	0.463944	2.73738	2.16078	1.36398	0.436105	1.30496
hsa-miR-190a-5p	5.63003	6.49239	6.30378	5.77125	6.6755	5.36729	6.33816	5.73616	5.84164	7.05959	7.78108	6.43354	7.07386	7.15826	6.96944	7.19004	6.32013	5.3642	5.43355	6.52917	6.11665	6.64574	5.60342	6.74508	5.48354	7.17537	7.64419	6.81696	7.08925	5.26927	6.47804	4.27538	6.94283	4.58496	7.62018	5.70146	8.05223	5.47273	5.51931	4.05886	7.7598	5.66046	7.74856	5.5097	7.30988	6.13133	7.79865	7.02455	7.56588
hsa-miR-190a-3p	3.27467	3.55323	3.91444	2.85323	3.55705	1.83918	3.98277	2.66554	1.62259	2.75944	5.41872	3.00788	4.08647	3.93142	3.97443	3.96794	3.219	1.90714	1.74667	1.80681	4.38905	3.76588	4.13229	4.12807	3.35414	4.56575	4.84931	3.1316	4.37075	2.22219	3.19533	1.56568	4.12497	2.3719	4.46915	2.25155	4.8642	1.73506	4.47586	1.18859	5.02733	2.79567	4.60205	1.93581	4.53499	3.76054	3.73767	1.87988	4.29102
hsa-miR-193a-5p	3.96487	3.25658	3.68607	3.88129	3.37391	4.51149	4.12755	3.48052	4.09907	4.00077	3.15512	4.3889	4.10113	3.48612	3.5434	3.72267	3.47191	3.92011	3.31363	3.39088	4.12657	3.18831	3.62737	2.88306	3.57212	3.50612	3.95294	3.36734	3.43047	3.02858	4.18911	4.66297	3.56687	3.06814	2.94584	4.08267	2.90723	3.94032	4.70409	4.18307	3.73326	3.94361	3.1148	2.69321	3.08567	3.81968	2.85763	3.35712	3.44191
hsa-miR-193a-3p	6.711	6.73759	6.33577	6.52683	6.60716	7.03731	6.07028	7.13565	5.85135	7.56426	6.12309	7.88047	6.22206	7.60524	5.56381	6.31228	6.5603	7.1041	6.27764	6.97551	6.16738	7.17232	5.49099	7.36789	6.73612	6.59165	6.88496	6.5881	5.75048	6.88373	6.37051	7.70002	6.3334	7.72527	5.59421	7.85259	6.43915	6.67342	5.98522	7.05954	6.63362	8.47618	5.6944	7.32448	6.63481	5.80607	5.87294	7.26526	6.12868
hsa-miR-194-5p	9.46373	9.69235	10.3954	9.47667	10.3956	9.59176	10.1129	9.0667	9.00255	7.23241	10.2165	8.69294	10.5237	9.44087	10.4991	10.2924	10.1838	9.98061	9.56625	10.0894	9.03276	9.99059	9.04243	10.6185	7.81779	10.5149	10.0047	9.95914	10.2629	10.9618	10.3643	6.16253	10.0612	9.62649	10.6516	7.40139	10.6491	8.61699	10.3349	10.6229	10.1666	9.47657	10.7669	11.5788	8.86525	9.3334	10.5195	8.34928	10.5717
hsa-miR-195-5p	8.1811	10.8479	10.1395	9.75225	9.93129	9.91003	10.1589	9.99383	9.72405	10.4921	9.12236	10.9327	9.97897	9.752	9.46	10.4189	8.49648	10.31	11.1895	11.8086	9.69842	10.8615	10.1017	10.5912	11.7219	11.5472	9.97335	8.52443	9.79014	10.3124	9.4749	8.43474	9.12962	10.8361	9.6275	8.92602	9.82641	10.7414	9.42382	9.7583	9.87315	11.2413	9.90696	7.45799	9.65967	9.95762	9.30951	11.0032	10.4041
hsa-miR-195-3p	3.6249	5.14486	4.26093	4.05189	4.02122	3.67095	3.88421	3.86955	4.99128	4.87502	3.97811	5.36695	4.4131	4.02821	3.88957	4.00048	3.59939	3.83896	4.18579	5.29165	4.56323	4.40303	4.46816	3.81022	4.78503	4.4617	2.75774	2.06733	3.88741	3.61046	3.63737	3.06644	3.75723	5.02572	3.71161	2.77382	3.19235	4.25223	3.83833	3.4063	3.85442	3.7638	3.93182	2.56044	4.02217	4.5839	4.09479	4.18753	3.93581
hsa-miR-206	-4.15085	-4.1788	-4.16236	-4.1661	-4.17408	-4.15611	-3.90531	-4.17911	-4.1449	-4.1798	-4.16926	-4.17992	-4.1743	-4.18109	-4.16388	-4.17975	-4.1476	-4.17868	-3.98276	-4.15725	-4.14134	-4.16264	-4.1327	-4.16755	-4.17861	-4.1724	-4.16118	-4.179	-4.14399	-4.14269	-4.15698	-4.16575	-4.16539	-4.16587	-4.15202	-4.15439	-3.89506	-4.15977	-4.15705	-4.17864	-4.1514	-4.15372	-4.16763	-4.15272	-4.1654	-4.1645	-4.13862	-4.15468	-4.15897
hsa-miR-320a	11.7457	9.33679	9.64189	9.19133	9.65935	7.8848	9.99817	9.21644	10.3768	9.79472	9.82235	9.51844	10.2297	9.70536	9.62842	9.10452	11.4221	9.4495	8.66757	8.52968	10.1426	8.83245	10.0423	8.69202	9.5743	8.86849	9.53435	8.54818	9.26989	8.78728	10.7643	10.7556	9.86686	9.52464	8.68012	9.40486	8.9348	10.2159	10.6919	8.66836	9.23811	9.08111	9.49245	9.53828	9.59699	10.0974	9.16731	8.29701	8.89807
hsa-miR-200c-5p	-2.08962	-2.17941	-1.50944	-2.13745	-2.16159	-2.10609	-2.14578	-2.18538	-2.07144	-2.19935	-1.23822	-2.20197	-1.33264	-2.22875	-1.53083	-2.19825	-2.07961	-2.17723	-0.950994	-2.10968	-0.659839	-2.12667	-2.02695	-2.14195	-2.17596	-2.15662	-1.07945	-2.18323	-2.06875	-2.0649	-2.10883	-2.13638	-2.13526	-2.13675	-2.09325	-2.10066	-1.45543	-2.11764	-2.10905	-2.17648	-2.09132	-2.09858	-1.5823	-2.09545	-1.55183	-2.13248	-0.600171	-2.1016	-2.11512
hsa-miR-200c-3p	4.9681	2.59209	6.59964	3.74456	6.43875	3.65157	6.11425	4.46424	6.05593	2.18164	5.80519	1.67003	6.19858	2.01323	6.63588	2.19781	4.59259	3.03644	5.71298	2.18088	5.66975	2.57558	4.10653	2.40416	6.25403	3.12486	7.32398	2.4106	6.64802	3.72216	6.00065	2.22039	4.65659	2.84763	6.04781	3.44256	5.94746	1.69148	6.47893	3.13205	6.72652	3.30244	6.04382	2.32176	6.97627	5.35385	5.1979	3.26612	5.60054
hsa-miR-155-5p	6.27308	9.67754	6.41489	8.1608	7.49253	8.24462	9.55073	9.47711	8.1546	8.87572	6.59753	9.46744	6.5836	8.55371	6.89601	10.4884	8.37913	13.6784	8.53046	9.79655	8.21801	9.04617	8.23496	8.90349	8.5345	9.06108	6.44544	10.0703	6.86713	12.4549	6.27475	11.8636	6.8087	7.7797	6.01892	11.0015	6.25907	8.82543	6.77629	10.0393	6.5557	8.93272	6.8459	10.843	6.47289	8.81474	6.20514	7.29167	7.08299
hsa-miR-155-3p	-3.85929	-3.89041	-3.87449	-3.87944	-3.8889	-3.86624	-3.88301	-3.89089	-3.85141	-3.89196	-3.88362	-3.89215	-3.88895	-3.89399	-3.87651	-3.69397	-3.85498	-3.64037	-3.67379	-3.86774	-3.8467	-3.87487	-3.83528	-3.88136	-3.89013	-3.88777	-3.87294	-3.89072	-3.85021	-3.84849	-3.86738	-3.53062	-3.8785	-3.87914	-3.86083	-3.86396	-3.86947	-3.87108	-3.86748	-3.89017	-3.86001	-3.86308	-3.88146	-3.86176	-3.87852	-3.87733	-3.84311	-3.86435	-3.52166
hsa-miR-128-2-5p	-4.32743	-4.36003	-4.34014	-4.34427	-4.35309	-4.33324	-4.34726	-4.36178	-4.32085	-4.36271	-4.34776	-4.36287	-4.35333	-4.36448	-4.34183	-4.36264	-4.32384	-4.35916	-4.3621	-4.3345	-4.31692	-4.34046	-4.30737	-4.34588	-4.35865	-4.35123	-4.33884	-4.36159	-4.31985	-4.31841	-4.3342	-4.34389	-4.34349	-4.34402	-4.32872	-4.33134	-4.33594	-4.33729	-4.33428	-4.35886	-4.32804	-4.3306	-4.34596	-4.3295	-4.3435	-4.34251	-4.31392	-3.74948	-4.3364
hsa-miR-194-3p	3.67515	2.85958	3.02407	2.1516	3.59751	1.95632	3.30436	2.06572	3.26042	1.05082	3.53829	2.05799	3.22129	2.67207	3.86397	2.92337	3.1615	1.52006	2.31895	2.21037	2.39797	2.62113	2.65884	3.03152	1.5338	2.93641	3.27439	2.73748	3.59636	2.68032	3.69603	0.874033	2.79547	2.50753	2.82532	1.10751	3.96972	1.84845	3.69327	3.14246	3.17776	2.02717	3.60347	3.86582	2.17445	2.3925	4.25956	1.62068	3.61694
hsa-miR-106b-5p	7.2411	8.16932	7.04552	8.04896	7.31541	7.76804	7.35991	8.46862	7.42122	8.60704	7.31553	8.65312	7.15354	8.46766	7.13693	7.95972	7.58907	8.95858	7.55266	8.05009	7.05497	7.91388	6.91657	7.937	7.6078	7.77726	7.41127	7.96568	7.22829	8.9328	7.4138	9.21356	7.54662	8.22236	7.03736	8.54101	7.41415	8.3118	6.81978	9.18333	7.4645	8.71733	7.18011	8.61686	7.38973	7.3175	7.49775	8.17634	7.4933
hsa-miR-106b-3p	4.22391	3.77764	4.29973	3.53977	3.77364	4.69743	2.96281	3.04859	3.86276	3.84793	3.56336	3.38761	3.36653	3.2696	3.36036	2.98012	3.47266	3.64566	3.82137	3.80351	4.00037	4.23894	4.03078	3.69781	2.9631	2.94024	3.95217	3.60048	3.76056	3.03094	3.27302	4.29511	3.96718	3.69679	3.91804	3.0578	3.66197	3.61467	3.27045	3.99842	3.16431	3.24752	3.00593	4.22359	3.78341	3.75117	3.80737	3.21239	3.32706
hsa-miR-29c-5p	5.01483	4.17392	5.38923	4.2742	5.18702	4.24841	5.03597	3.60399	4.23658	3.85618	5.20081	3.24409	5.42213	4.22281	5.45702	4.18607	5.49932	3.77311	3.75211	4.20221	4.77454	4.77562	4.12353	4.67779	4.54426	4.66499	4.9844	4.08191	4.74648	3.74873	5.73965	3.70301	5.23295	4.05723	5.68984	3.96798	5.60289	3.12263	4.97418	3.394	4.58622	4.42009	5.67141	3.53936	4.69673	4.90913	5.31794	4.05351	4.67105
hsa-miR-29c-3p	9.18665	9.48406	9.23252	10.0612	9.34596	8.50105	9.27324	9.05576	8.68867	9.0391	9.35979	9.50741	9.14613	9.66217	9.48223	9.7731	9.36466	9.99327	8.91722	9.54859	9.1395	9.66845	9.19182	9.47938	9.43909	9.75483	9.42487	9.12381	9.88481	8.39078	9.10126	8.0352	9.31569	8.50597	9.83613	8.814	9.80533	8.61825	9.11462	9.48633	9.93042	10.254	9.88092	8.55164	9.41238	8.6649	10.066	9.70216	9.37424
hsa-miR-30c-1-3p	6.05363	3.83036	4.55337	3.50803	3.7984	2.74819	4.55737	2.50545	4.37194	3.18047	4.68428	2.92962	4.79949	2.49337	4.52697	2.50457	6.04561	2.25604	2.78752	3.07179	5.18826	3.37136	4.78707	2.53054	2.91335	1.97222	3.70569	2.17771	5.12382	1.7284	4.7845	2.19236	4.29929	2.18835	4.1609	1.93077	3.81196	2.11945	4.56213	2.1161	4.47115	1.46484	4.2475	2.63207	4.53634	4.0415	5.01405	2.79881	3.87556
hsa-miR-200a-5p	4.34014	4.18612	4.25756	4.04812	3.97331	3.114	4.32062	3.38525	3.8479	2.80197	4.74311	3.01772	4.13201	4.45604	4.48453	3.99681	3.8781	4.30573	4.32759	3.72821	3.83072	3.30068	3.7636	2.85871	3.72293	3.99639	4.83391	4.00191	4.69978	3.16468	4.01176	4.60338	3.50636	2.91933	4.56988	2.50193	4.3584	3.14163	4.00897	5.86157	4.8225	4.36875	4.32796	3.54862	4.68905	3.34309	4.46991	4.10426	4.2192
hsa-miR-200a-3p	9.87238	9.52548	9.48573	9.43002	9.41865	7.66142	9.3521	8.08397	9.30404	8.43004	9.8961	7.74495	9.07771	9.66591	9.7971	9.31302	9.90843	9.58338	9.41928	8.44507	9.31819	8.2272	8.91937	8.37553	8.91399	9.21361	9.9361	9.32849	10.0537	7.593	9.17159	9.44119	9.52061	7.85669	9.96335	8.05648	9.69037	8.98107	9.29217	10.3245	9.99343	9.62313	9.81724	8.47638	9.92009	8.96462	9.76124	9.58339	9.4028
hsa-miR-302a-5p	-4.55312	-4.5732	-4.56095	-4.56349	-4.56893	-4.5567	-4.56533	-4.57471	-4.54907	-4.57701	-4.56564	-4.57708	-4.56907	-4.57773	-4.56199	-4.57698	-4.55091	-4.57266	-4.57596	-4.55747	-4.54665	-4.56114	-4.54077	-4.56448	-4.57235	-4.56778	-4.56015	-4.57416	-4.54845	-4.54756	-4.55729	-4.56326	-4.56301	-4.56334	-4.55392	-4.55553	-4.55836	-4.55919	-4.55734	-4.57248	-4.3742	-4.55507	-4.56453	-4.55439	-4.56302	-4.56241	-4.5448	-4.55573	-4.55865
hsa-miR-302a-3p	0	0	0	0	0	0	0	0	0	0	0	0	0	0	0	0	0	0	0	0	0	0	0	0	0	0	0	0	0	0	0	0	0	0	0	0	0	0	0	0	0	0	0	0	0	0	0	0	0
hsa-miR-219a-2-3p	0	0	0	0	0	0	0	0	0	0	0	0	0	0	0	0	0	0	0	0	0	0	0	0	0	0	0	0	0	0	0	0	0	0	0	0	0	0	0	0	0	0	0	0	0	0	0	0	0
hsa-miR-34b-5p	-3.50432	-3.54203	-3.52664	-3.5339	-3.53902	-3.51453	-3.53618	-3.543	-3.49276	-3.54519	-3.53644	-2.84067	-3.53913	-3.54945	-3.52961	-3.54503	-3.49801	-3.54168	-3.54377	-3.51673	-3.48586	-3.5272	-3.46909	-3.53547	-3.23117	-3.53814	-3.52436	-3.54266	-3.491	-3.48848	-3.51621	-3.53323	-3.53253	-3.10425	-3.50659	-3.51118	-3.51927	-3.52163	-3.51635	-3.23279	-3.50538	-3.50989	-3.53551	-3.50795	-3.53255	-3.5308	-3.48059	-3.00045	-3.52008
hsa-miR-34b-3p	-2.53325	-2.58809	-2.55596	-2.03505	-2.57764	-1.90569	-2.56817	-2.59154	-2.5171	-2.59952	-2.56901	-2.601	-2.57801	-2.61582	-2.55891	-2.5989	-2.52666	-2.19175	-2.24206	-2.54595	-2.50452	-2.55651	-2.47397	-2.56585	-2.1868	-2.57468	-2.55367	-2.21506	-2.5139	-2.50929	-2.54541	-2.03076	-2.56178	-2.5627	-2.53557	-1.88244	-2.54853	-2.55092	-2.54555	-0.968415	-2.53434	-1.44694	-2.56599	-2.53697	-2.5618	-2.01502	-2.49492	-2.54086	-2.54935
hsa-miR-34c-5p	4.48648	3.13148	3.09346	4.50144	3.65903	4.9316	3.59284	5.30019	5.06855	3.3115	3.20686	6.82718	3.1123	3.71832	2.24323	3.42497	3.28734	5.22835	4.24306	2.71802	6.37337	4.91514	5.81839	4.55865	4.36025	2.71993	5.13921	2.50776	4.08752	4.97502	3.13338	7.3826	3.46219	3.86258	3.88808	5.95547	3.38106	3.57925	4.36559	6.36298	3.65904	7.18803	1.83589	3.60735	4.48846	4.56984	3.07418	3.02904	4.57361
hsa-miR-34c-3p	-2.28944	-2.36719	-2.32075	-2.33086	-2.35177	-2.3037	-2.33807	-1.67628	-2.2737	-2.38444	-2.33928	-1.16092	-2.35232	-2.15387	-2.3249	-2.3835	-2.28077	-1.62628	-1.98433	-2.30681	-2.26347	-2.32152	-1.28466	-2.33476	-2.36421	-2.34746	-2.31754	-2.3705	-2.27137	-2.26801	-2.30607	-1.10569	-2.32896	-2.33026	-2.29258	-1.5984	-2.31037	-2.3137	-2.30626	-0.830362	-2.29091	-0.498391	-2.33495	-2.29448	-2.32899	-2.32656	-2.25247	-2.29981	-2.31152
hsa-miR-299-5p	-0.147364	-1.0076	-0.334568	-0.92292	-0.513152	-0.234068	-0.93972	-0.631813	-0.788106	-0.446695	-0.942518	-1.05351	-0.516312	-0.857744	-0.358662	-1.0459	-0.805071	-0.59097	0.410721	-0.252583	-0.76616	0.0421468	-0.715403	-0.415574	-0.28676	-0.961578	-0.891862	-1.01535	-0.782475	-0.774429	-0.864981	-0.920768	-0.918502	-0.0254678	-0.833178	0.535307	-0.875081	-0.882867	0.467542	-0.290268	-0.829211	1.18465	-0.41668	-0.837682	-0.918559	0.00310307	-0.749779	-0.850252	-0.280506
hsa-miR-299-3p	2.9433	0.442463	2.81134	1.54918	3.20149	2.75412	3.06445	2.98044	2.49554	1.51712	2.96421	0.63553	3.00185	1.22644	2.11995	1.36853	3.06132	2.73061	3.30027	1.42498	2.27567	2.52234	2.89274	2.18787	2.31787	1.36995	1.9764	0.415198	1.7659	2.56704	2.54991	1.83385	3.02146	2.40902	2.51501	2.97002	2.05898	0.849533	3.00758	2.74086	2.28636	5.26785	1.7759	2.24403	2.07032	2.45707	3.55792	1.49079	2.93613
hsa-miR-301a-5p	-1.14032	-0.412896	-0.295979	-1.20935	-0.283519	-1.16455	-1.22099	-1.27497	-1.11294	0.0552372	-0.179126	-1.29701	-1.24367	-0.453828	-0.325976	-1.29209	-0.438419	-0.612353	-1.2814	-0.584611	-1.09682	-1.19413	-1.0592	-0.731592	-0.880853	-1.23598	0.22514	-0.91252	-1.10881	-1.1029	-1.16852	-0.706736	-0.355196	-1.20837	-1.14571	-1.15661	-1.17571	-1.18123	-1.16884	-0.391516	-1.14284	-1.15356	-1.21596	-1.14895	-1.20631	-1.20236	-1.08473	-0.54642	-1.17762
hsa-miR-301a-3p	7.80177	8.1576	8.12069	8.53792	7.81456	9.55244	7.69017	7.87053	8.00605	9.24559	7.7475	7.92139	7.80487	8.40154	7.6687	8.17119	7.46196	8.7865	8.04945	8.32934	7.63095	8.46175	7.7809	8.17498	7.74072	7.4336	8.1608	8.17223	7.36686	8.06825	7.60407	8.19118	7.76371	7.8531	8.01517	7.81789	7.73081	7.27587	7.33734	8.43595	7.90602	7.58712	7.63909	7.89186	7.75824	7.48143	7.46836	8.49637	7.72556
hsa-miR-99b-5p	12.0982	11.5471	11.9493	11.4498	11.6656	11.4356	11.5219	10.6595	11.3443	11.305	11.3606	11.4354	11.8112	10.9881	11.7472	11.2642	11.464	9.86534	13.6066	13.2608	13.7549	13.2095	13.1885	12.967	13.6293	13.2975	13.8687	13.1701	13.43	12.7427	12.0955	10.5994	13.5541	13.4829	13.5693	13.1742	13.4541	12.9906	11.8835	11.8641	13.4531	12.9556	13.3642	12.6843	13.6622	13.4847	13.4201	13.2034	13.3453
hsa-miR-99b-3p	6.30303	5.5444	5.44562	5.60846	5.54356	5.18899	5.72986	4.8384	5.0006	5.53089	5.26484	5.73735	5.53404	5.32856	5.27538	5.25048	5.47284	3.87397	4.87032	4.27487	5.0782	4.45166	4.62478	5.00485	4.92686	4.57499	4.97338	4.89186	5.0384	3.92936	5.84502	4.88937	5.00476	4.61294	5.05331	4.30785	5.36072	4.82327	5.48619	5.6924	5.07953	4.56642	5.31281	5.16636	4.83266	5.30192	5.26349	5.1694	5.06703
hsa-miR-296-5p	1.52916	1.52997	3.04846	1.1148	0.435213	0.826316	2.99055	1.45652	3.17206	3.73662	1.38953	5.12992	1.23742	0.444339	2.75412	1.29125	3.07009	4.12374	1.57356	2.31813	2.24831	1.59104	2.01573	1.07526	2.18317	0.472145	1.63579	0.693307	1.7147	1.74975	1.36267	4.51399	1.50709	2.9111	2.71824	3.89657	1.71637	4.71635	2.8753	5.17915	0.92637	4.49517	1.72551	3.72604	2.0361	1.53428	1.85865	1.83551	2.25811
hsa-miR-296-3p	-1.79542	-1.88269	-1.83157	-1.84294	-1.42632	-1.81206	-1.36039	-1.8882	-1.77671	-1.34339	-1.85231	-1.01501	-1.86663	-1.92716	-1.83625	-1.89996	-0.604143	-1.88067	-1.54416	-1.81564	-1.76575	-1.83244	-1.73866	-1.84729	-1.87949	-1.86133	-1.82793	-1.88622	-1.7739	-1.76988	-1.20109	-0.700063	-0.959903	-1.84227	-1.79911	-1.8066	-1.81975	-1.23996	-1.81501	-1.48776	-1.79715	-1.15492	-1.34521	-0.71041	-0.692193	-1.3041	-1.75756	-1.80755	-1.82106
hsa-miR-130b-5p	2.63255	2.90014	2.7506	2.12625	2.33524	3.23186	3.04697	2.5336	2.26025	3.17925	1.80875	3.13645	2.19186	2.05279	2.38773	2.27018	1.77451	3.35212	2.91982	2.61551	2.69413	3.09383	2.97656	2.8055	2.48596	2.9921	2.05925	3.53819	1.28147	3.74566	1.53163	4.30039	2.33659	3.75609	1.1225	4.1699	2.37443	3.9494	1.52984	3.832	1.67593	2.91199	1.85891	3.36028	2.49853	3.37295	1.38565	2.26442	1.48028
hsa-miR-130b-3p	5.26357	5.93862	5.20927	5.20312	5.3466	6.05448	5.51743	5.92898	4.89383	6.78985	4.84873	6.91086	5.01242	5.59926	4.56627	5.03021	4.9339	7.16401	5.2819	5.69732	4.86493	5.43586	5.63061	5.65011	5.07153	5.23477	4.44422	6.16211	5.15387	7.56447	4.79727	7.16421	4.78462	6.74698	4.23814	6.84523	4.41387	7.08152	4.90219	6.9785	5.13976	6.64207	4.69125	7.52424	4.06834	4.90288	4.76949	5.23698	4.53394
hsa-miR-30e-5p	13.0548	12.4293	12.7008	12.2306	12.7915	12.8734	13.0111	12.0938	12.8736	12.2151	13.0333	12.4478	12.8324	12.5119	12.8232	12.2051	13.3721	12.6629	12.5043	13.0522	13.2745	12.6574	12.886	12.6428	12.26	12.5613	12.9527	12.3586	13.3979	12.5377	12.848	12.5498	13.0996	12.1853	13.4198	12.5649	13.0785	12.5398	12.6548	12.8056	13.21	12.1262	12.9435	11.8441	13.5354	12.8298	13.5667	12.4022	12.7744
hsa-miR-30e-3p	7.79392	7.96643	8.19125	8.19835	8.16712	8.00609	7.92237	7.29017	7.96933	7.38726	8.22093	7.90116	8.27737	8.14699	8.34898	7.89361	7.74248	7.98962	8.10021	8.17141	8.60395	8.11668	8.34439	8.30376	7.9469	8.01183	8.65725	7.6617	8.92282	7.60858	8.00232	7.00877	7.81253	7.45661	8.57453	7.2836	8.62346	7.66593	7.62609	8.17414	8.85417	7.5691	8.33611	6.54393	9.10843	7.62753	8.59958	8.35913	8.22957
hsa-miR-26a-2-3p	1.41575	0.9361	1.1275	1.03662	1.09525	0.329457	0.971836	1.48715	1.90026	1.32397	1.22151	1.99304	1.74239	1.19882	1.58879	1.087	1.06655	0.724264	2.15256	2.1472	1.66152	2.11529	1.88801	1.00162	2.06698	0.566014	0.786234	0.901194	0.482463	0.498726	0.871794	0.209984	2.14866	1.31201	0.974275	0.925226	1.74596	0.283558	0.317666	0.438818	1.96126	1.64779	1.26495	0.372275	1.54472	1.34912	1.2553	1.31847	1.50069
hsa-miR-361-5p	6.81056	7.12036	7.47301	7.57167	7.09971	7.91559	6.97916	6.9861	7.03499	6.97252	6.52512	7.10925	6.99417	7.00431	7.27966	7.44677	5.90273	7.01322	8.1137	8.04845	7.54138	7.98113	7.43616	7.6176	8.1953	7.62394	7.4291	7.25505	7.07474	7.13199	6.69213	6.83398	6.51203	7.22741	7.82564	7.10473	7.14054	7.41798	7.39329	7.42495	7.17441	7.71926	7.47093	7.27138	7.59225	7.23766	6.73179	7.56623	7.46875
hsa-miR-361-3p	6.81322	7.05983	6.08227	6.54544	6.43885	6.18696	6.64339	6.86599	6.42503	6.95721	6.47258	7.21282	6.45649	6.80976	6.37658	7.30126	6.98956	7.99915	7.0626	7.0678	6.71244	6.55247	5.90406	6.97711	7.19608	7.57122	6.0123	6.66463	6.34772	7.59059	6.334	7.34033	6.26776	7.05226	6.83991	7.70757	6.33917	7.88726	6.87475	7.63131	6.32216	6.97277	6.63721	5.87973	6.26736	6.44502	6.61133	6.78104	6.33863
hsa-miR-362-5p	7.7452	6.76606	8.56022	6.31993	8.32198	8.53825	7.88459	5.92252	8.20029	6.24408	8.23599	5.13047	8.53653	6.15151	8.68234	5.82581	7.40785	6.25621	6.98819	6.48858	7.8347	5.8795	6.67799	5.78027	6.08263	6.91463	7.9762	6.22949	9.07115	6.53388	8.65776	6.20082	7.5529	6.31548	8.89751	6.23359	8.25813	5.55778	8.3583	6.13589	8.32397	5.02402	8.38311	5.12759	9.42075	7.85064	7.58123	5.73675	7.40835
hsa-miR-362-3p	4.2867	4.05045	4.7383	3.30325	5.39376	3.29954	5.20013	3.60391	5.53226	4.26464	4.88028	3.4261	5.18202	5.00311	4.97362	2.83247	4.90419	3.89819	3.84768	3.09499	4.67877	3.3224	4.00722	3.34954	3.74488	3.49652	5.06075	3.76694	5.60968	3.43031	4.26137	3.68467	4.68218	2.9382	5.06079	4.29771	4.90119	2.60567	4.38803	2.90046	5.81395	2.81143	4.8412	1.78963	5.68939	4.34873	4.6045	3.62851	4.3677
hsa-miR-363-5p	-3.93213	-3.96424	-3.60516	-3.95191	-3.96227	-3.93895	-3.95542	-3.96472	-3.9244	-3.96579	-3.95601	-3.96598	-3.66614	-3.96783	-3.94904	-3.96571	-3.92791	-3.96406	-3.9651	-3.94043	-3.91978	-3.94743	-3.90857	-3.9538	-3.96396	-3.96008	-3.94553	-3.96455	-3.92323	-3.92153	-3.94008	-3.95146	-3.95099	-3.95162	-3.93364	-3.93671	-3.94212	-3.9437	-3.94017	-3.964	-3.93284	-3.93585	-3.34996	-3.93456	-3.951	-3.94984	-3.91626	-3.9371	-3.94267
hsa-miR-363-3p	7.34246	4.0383	6.78239	4.15813	7.1294	6.32502	6.96036	6.30195	6.89688	5.54572	6.83887	3.88095	6.59772	4.99146	7.39397	5.23501	7.90654	4.71767	6.37202	5.85557	7.3738	6.44447	7.24932	5.66818	7.04998	4.98473	7.18857	5.97994	8.57003	7.59861	7.14193	6.64055	6.93528	5.12651	8.15163	5.08267	7.76162	6.0264	7.28839	6.25686	7.75313	4.1521	7.81755	5.09458	7.49478	6.70662	7.55226	6.65679	6.69772
hsa-miR-365a-5p	-1.29845	-1.42173	-0.141495	-1.36522	-0.644871	-1.32177	-1.37657	-0.256867	-1.27225	-1.44804	-1.37846	-1.13481	-0.409797	-0.791336	-0.817022	-1.44661	0.218621	-1.41884	-1.43601	-1.32679	-1.25691	-1.35041	-1.22135	-0.868434	-1.01944	-0.933891	-0.778207	-1.42681	-1.26832	-1.2627	-0.312409	-1.36376	-1.36222	-1.36427	-1.30362	-1.31411	-0.739855	0.148422	-1.32591	-1.02174	-1.30087	-1.31117	-0.86943	-1.30674	-0.838429	-1.35841	-1.24545	-1.31544	-1.3344
hsa-miR-365a-3p	3.71106	5.53471	5.85429	5.82642	5.61556	7.37683	5.49022	7.15675	5.44509	5.75139	5.30824	6.38064	5.16521	6.26271	6.06154	5.9373	4.27922	6.09978	5.94521	5.80033	6.44435	6.16455	6.17266	6.57185	7.00256	6.70984	6.00443	7.4179	5.77585	5.91607	4.64036	4.47137	5.39648	6.97647	5.73332	6.59357	5.76929	7.86457	5.75593	7.05669	5.5009	6.88282	6.06411	6.62147	6.10412	5.69797	4.86674	5.36117	5.82486
hsa-miR-365b-5p	-0.789145	0.115212	-0.860305	-0.0151933	-0.172814	0.497037	-0.898993	-0.328937	-0.752495	-0.224812	-0.901665	-0.68306	-0.930589	-0.221396	-0.33525	-0.664645	-0.769048	-0.561918	-0.625053	-0.231082	0.0305943	-0.316049	-0.681118	0.431495	-0.0408222	-0.919833	-0.293279	-0.591088	-0.746992	0.00800649	-0.827186	-0.363793	-0.358295	-0.881585	-0.146515	-0.811081	-0.836937	-0.27114	-0.827616	-0.558271	-0.792533	-0.806959	-0.892042	0.268246	-0.358434	-0.344683	-0.714956	0.225375	-0.839529
hsa-miR-365b-3p	3.71106	5.53471	5.85429	5.82642	5.61556	7.37683	5.49022	7.15675	5.44509	5.75139	5.30824	6.38064	5.16521	6.26271	6.06154	5.9373	4.27922	6.09978	5.94521	5.80033	6.44435	6.16455	6.17266	6.57185	7.00256	6.70984	6.00443	7.4179	5.77585	5.91607	4.64036	4.47137	5.39648	6.97647	5.73332	6.59357	5.76929	7.86457	5.75593	7.05669	5.5009	6.88282	6.06411	6.62147	6.10412	5.69797	4.86674	5.36117	5.82486
hsa-miR-302b-5p	0	0	0	0	0	0	0	0	0	0	0	0	0	0	0	0	0	0	0	0	0	0	0	0	0	0	0	0	0	0	0	0	0	0	0	0	0	0	0	0	0	0	0	0	0	0	0	0	0
hsa-miR-302b-3p	-4.32496	-4.34198	-4.3316	-4.33375	-4.33836	-4.328	-4.33531	-4.34269	-4.32153	-4.34293	-4.33557	-4.34297	-4.33848	-4.34337	-4.33248	-4.34291	-4.32309	-4.34152	-4.34277	-4.32865	-4.31948	-4.33176	-4.31449	-4.33459	-4.34126	-4.18545	-4.33092	-4.34265	-4.32101	-4.32025	-4.3285	-4.33355	-4.33335	-4.33362	-4.32564	-4.327	-4.3294	-4.33011	-4.32854	-4.34136	-4.32528	-4.32662	-4.33463	-4.32604	-4.33335	-4.33283	-4.31791	-4.32717	-4.32965
hsa-miR-302c-5p	0	0	0	0	0	0	0	0	0	0	0	0	0	0	0	0	0	0	0	0	0	0	0	0	0	0	0	0	0	0	0	0	0	0	0	0	0	0	0	0	0	0	0	0	0	0	0	0	0
hsa-miR-302c-3p	0	0	0	0	0	0	0	0	0	0	0	0	0	0	0	0	0	0	0	0	0	0	0	0	0	0	0	0	0	0	0	0	0	0	0	0	0	0	0	0	0	0	0	0	0	0	0	0	0
hsa-miR-302d-5p	0	0	0	0	0	0	0	0	0	0	0	0	0	0	0	0	0	0	0	0	0	0	0	0	0	0	0	0	0	0	0	0	0	0	0	0	0	0	0	0	0	0	0	0	0	0	0	0	0
hsa-miR-302d-3p	-3.64252	-3.69334	-3.66886	-3.67742	-3.68871	-3.65456	-3.68361	-3.69486	-3.02562	-3.69835	-3.68466	-3.699	-3.68888	-3.7054	-3.67236	-3.69808	-3.63507	-3.69278	-3.69607	-3.65716	-3.62073	-3.66951	-3.60095	-3.68075	-3.69245	-3.2277	-3.09636	-3.69431	-3.62681	-3.62382	-3.65655	-3.67663	-3.6758	-3.6769	-3.64519	-3.65061	-3.66015	-3.66294	-2.33514	-3.69259	-3.64377	-3.64909	-3.68092	-3.6468	-3.67582	-3.67376	-3.61451	-3.65129	-3.66111
hsa-miR-367-5p	0	0	0	0	0	0	0	0	0	0	0	0	0	0	0	0	0	0	0	0	0	0	0	0	0	0	0	0	0	0	0	0	0	0	0	0	0	0	0	0	0	0	0	0	0	0	0	0	0
hsa-miR-367-3p	0	0	0	0	0	0	0	0	0	0	0	0	0	0	0	0	0	0	0	0	0	0	0	0	0	0	0	0	0	0	0	0	0	0	0	0	0	0	0	0	0	0	0	0	0	0	0	0	0
hsa-miR-376c-5p	0	0	0	0	0	0	0	0	0	0	0	0	0	0	0	0	0	0	0	0	0	0	0	0	0	0	0	0	0	0	0	0	0	0	0	0	0	0	0	0	0	0	0	0	0	0	0	0	0
hsa-miR-376c-3p	5.51791	1.72608	5.66582	3.42096	6.60948	4.64179	6.44249	5.95136	7.26017	4.44122	6.24229	4.25657	7.01858	3.90641	5.23566	2.6152	4.86999	4.31956	6.19399	3.63886	4.98577	4.30835	5.08095	4.04291	5.45368	2.79292	5.48745	2.93113	4.79359	4.2055	5.44947	5.89076	5.82736	4.50018	5.89263	4.98688	6.06533	3.07818	5.96373	3.94251	5.63139	8.29845	4.68197	4.65519	4.95601	6.15907	4.50034	4.0823	5.65869
hsa-miR-369-5p	-1.44709	-1.5692	-0.919324	-1.5127	-1.54531	-1.46987	-1.52398	-1.57718	-0.654916	-1.25348	-1.52586	-1.01768	-1.08532	-1.63491	-1.50335	-1.59436	-1.43314	-1.56629	-0.271072	-1.4748	-0.084225	-1.49805	-1.37288	-1.5188	-1.56458	-1.53861	-1.49178	-1.57432	-1.41789	-0.620502	-1.47363	-1.51125	-0.593162	-1.51176	-0.764893	-1.46238	0.0873521	-1.48571	-1.47393	-1.56528	-1.44945	-1.4595	-1.5191	-1.45518	-0.593342	-0.950237	-1.3959	-1.46367	-1.48227
hsa-miR-369-3p	2.40377	0.505291	2.62534	2.32462	3.35779	2.4733	2.39369	3.8844	3.08121	2.90761	4.27217	0.326104	3.16493	1.59529	2.71806	1.00455	1.20565	3.34324	3.53959	1.00024	3.40122	2.44577	2.65227	1.85976	1.87709	0.673889	2.95181	1.17012	1.87693	1.91204	2.20233	2.64939	3.21076	2.89384	3.91421	3.64647	3.28431	2.1112	2.81849	2.02415	3.32416	6.24086	1.58507	2.79846	2.91176	2.54798	3.50339	2.52252	3.26799
hsa-miR-370-5p	-3.09009	-3.13627	-3.11676	-3.12117	-3.13	-2.08445	-3.12426	-3.13832	-3.07353	-3.14303	-3.12477	-3.1439	-3.13023	-2.94574	-3.11858	-3.14267	-3.08105	-3.13551	-2.80759	-3.10787	-3.06364	-3.1171	-3.03962	-3.12284	-2.48317	-3.12821	-3.11535	-3.13759	-3.07101	-3.06739	-3.10712	-3.12077	-3.12035	-3.12091	-3.09333	-3.09991	-3.11149	-3.11364	-3.10731	-3.13525	-3.09161	-2.45877	-3.12292	-3.09529	-3.12036	-3.1193	-3.05609	-3.10074	-2.13856
hsa-miR-370-3p	4.35714	0.356645	1.94376	0.68637	2.70199	0.921871	2.59797	1.69535	3.42602	0.493289	3.13421	0.160975	2.6936	-0.448828	0.73833	0.194628	2.22151	0.37462	1.93366	0.285246	1.77055	0.195318	2.41392	0.112521	0.385075	0.0304903	1.98348	-0.127646	0.498228	0.518297	2.30924	2.62099	2.63463	0.691619	2.07483	0.332378	1.6048	0.243351	2.848	-0.0860886	2.09536	2.01867	1.03468	0.359485	0.148904	3.70696	1.33364	0.955664	1.59195
hsa-miR-371a-5p	-4.55538	-4.56777	-4.56021	-4.56178	-4.56513	-4.55759	-4.56292	-4.5687	-4.55288	-4.57016	-4.56311	-4.57019	-4.56523	-4.57047	-4.56085	-4.57015	-4.55402	-4.56744	-4.56947	-4.55807	-4.55139	-4.56033	-4.54776	-4.56239	-4.56725	-4.56443	-4.55972	-4.56836	-4.5525	-4.55196	-4.55796	-4.56164	-4.56149	-4.56169	-4.55587	-4.55687	-4.55862	-4.55913	-4.55799	-4.56732	-4.55561	-4.55659	-4.56242	-4.55617	-4.45088	-4.56111	-4.55025	-4.55699	-4.55879
hsa-miR-371a-3p	0	0	0	0	0	0	0	0	0	0	0	0	0	0	0	0	0	0	0	0	0	0	0	0	0	0	0	0	0	0	0	0	0	0	0	0	0	0	0	0	0	0	0	0	0	0	0	0	0
hsa-miR-372-5p	0	0	0	0	0	0	0	0	0	0	0	0	0	0	0	0	0	0	0	0	0	0	0	0	0	0	0	0	0	0	0	0	0	0	0	0	0	0	0	0	0	0	0	0	0	0	0	0	0
hsa-miR-372-3p	-3.34269	-3.3896	-3.37141	-3.37714	-3.38443	-3.35582	-3.37969	-3.39129	-3.32782	-3.39516	-3.38011	-3.39588	-3.38462	-3.40293	-3.375	-3.39487	-3.33457	-3.38898	-3.39264	-3.35866	-3.31893	-2.83057	-3.29736	-3.37852	-3.38862	-3.38296	-2.81284	-3.39069	-3.32556	-3.3223	-3.35799	-3.37681	-3.37646	-3.37692	-3.34561	-3.35151	-3.36192	-3.36496	-3.35816	-3.38876	-3.34406	-3.34986	-3.37859	-3.34736	-2.25533	-3.3756	-3.31215	-2.73151	-3.36297
hsa-miR-373-5p	0	0	0	0	0	0	0	0	0	0	0	0	0	0	0	0	0	0	0	0	0	0	0	0	0	0	0	0	0	0	0	0	0	0	0	0	0	0	0	0	0	0	0	0	0	0	0	0	0
hsa-miR-373-3p	-1.75997	-2.50714	-2.47452	-1.9612	-2.49656	-2.46198	-1.9945	-2.51062	-2.43636	-2.20293	-2.48781	-2.21305	-2.49695	-2.535	-2.47753	-1.76965	-1.71476	-2.50586	-2.51341	-2.46429	-2.42374	-2.47508	-1.50333	-2.4846	-2.50511	-2.49356	-2.47219	-2.50937	-2.43315	-2.42853	-2.46374	-2.48115	-2.48046	-2.48139	-1.77604	-2.45847	-2.46693	-2.46937	-2.46388	-2.50542	-2.45238	-2.45712	-2.48474	-2.45508	-1.59546	-2.47873	-2.41412	-2.45908	-2.46777
hsa-miR-374a-5p	5.02802	6.8605	6.86153	7.17468	6.85769	7.57527	6.75043	7.09719	6.45379	7.21393	6.45945	7.30753	6.52935	7.37746	6.6446	7.46866	5.75006	7.46998	8.30522	8.42587	7.22073	8.23314	6.63617	7.93335	8.02483	8.21347	7.54555	7.03277	7.30079	8.4167	5.91291	6.08992	6.6505	6.97806	7.28454	7.798	7.69571	7.2568	6.07343	7.27207	7.34578	8.46705	7.03942	7.9136	7.09866	6.73473	7.59946	8.3855	7.85949
hsa-miR-374a-3p	5.65282	7.82612	6.48126	8.07911	6.48343	7.32794	6.52045	7.75379	6.07188	8.31274	7.77275	7.84618	6.63783	8.48187	6.75652	8.21614	6.76239	8.49937	7.55938	8.32962	6.66604	8.11606	6.91686	7.79563	7.68367	8.28624	7.09431	7.64216	7.26617	7.60717	6.15812	6.60506	6.87073	7.63801	7.31175	8.22275	7.92007	7.43042	5.72099	7.16981	7.66577	8.7148	7.19799	7.96511	7.4401	6.67135	7.19565	8.37546	7.3279
hsa-miR-375	4.8308	2.79828	4.44792	4.81613	4.92613	5.55015	5.43981	5.86995	5.74924	4.69092	5.26675	0.879534	4.66982	1.68683	3.3227	3.4878	3.67844	3.45408	5.48977	1.72898	5.45616	3.59125	5.11018	4.53797	5.17855	4.36899	5.09519	4.31997	4.23235	3.25385	4.91204	2.98655	4.41669	7.94776	3.90855	3.92244	3.5309	5.21879	4.72485	5.95681	4.04326	2.26154	4.11993	3.88034	3.90094	4.74565	3.10165	2.56378	5.09303
hsa-miR-376a-5p	-1.17042	-1.30656	-0.670524	-1.24395	-0.835133	-1.19606	-1.2565	-0.458505	-0.4023	-1.33587	-0.431047	-1.33972	-1.2811	-1.37874	-1.23353	-1.33427	-0.444995	-1.30334	-0.323113	-1.20159	-1.12481	-0.300734	-1.08578	-0.745462	-0.6123	-1.27274	-1.22061	-1.3122	-1.13733	-1.13115	-1.20028	-0.0928503	-0.714622	-0.0956395	-0.514083	-1.18764	-0.613992	-1.21382	-1.20062	-1.30223	-1.17308	-0.115811	-1.25107	-1.17953	-1.24068	-1.23644	-1.11222	-1.1891	0.0680439
hsa-miR-376a-3p	-0.948252	-1.12204	-0.442998	-1.04091	0.161094	-0.343267	0.0801204	-0.738496	-0.912561	-0.809056	-1.05966	-1.16614	0.155639	-0.963619	-1.02763	-1.15883	-0.928644	-1.11781	0.315749	-0.987255	-0.891791	-1.02011	0.0449074	-0.523452	-0.69152	-1.07791	-1.01124	-1.12949	-0.907228	-0.899612	-0.985607	-0.495857	-0.490281	-0.128289	-0.276502	-0.969754	0.329999	-0.402066	-0.986031	-0.392886	-0.951566	1.24338	-1.05002	-0.95962	-1.03674	-0.47648	-0.0537827	-0.97158	-0.997795
hsa-miR-377-5p	2.70418	-0.17227	1.52967	0.536637	1.65552	0.743266	2.26507	0.752488	1.44908	0.392833	2.56526	0.369161	2.37963	0.109892	0.0400589	-0.260343	1.7167	-0.162384	0.706062	0.719482	1.90132	0.992735	1.23671	-0.0080667	0.841428	1.0184	1.76368	0.228037	0.998964	0.314138	1.89777	1.62	1.63127	0.013962	2.05843	0.164724	1.4008	0.666909	2.07055	0.275071	0.203516	1.21949	0.505528	1.24523	0.550852	0.946365	0.363945	0.160824	1.08521
hsa-miR-377-3p	2.57822	0.848221	2.70296	1.21121	2.88662	2.60319	3.3104	2.77379	2.78273	0.659166	3.15023	0.632969	3.4837	0.782632	2.13873	0.954479	2.11174	2.51251	4.44713	2.36103	3.12915	2.54427	3.20697	2.20659	2.90725	1.85872	1.70737	1.11534	3.03372	1.8223	2.12878	1.2201	3.13788	2.57543	3.83451	2.45794	2.84206	2.03952	2.36779	2.21984	1.99789	5.37312	1.7913	3.05757	2.28044	3.48143	1.92826	2.20251	3.08271
hsa-miR-378a-5p	5.91201	4.73348	5.45964	3.93365	5.74992	6.3859	5.80514	4.86988	4.40822	5.16182	5.11029	4.13897	5.89532	5.19594	5.59947	4.42748	5.3995	5.05513	5.3803	4.56727	4.65844	3.99083	4.48832	4.31632	5.18017	5.77241	5.13163	5.72991	4.44427	4.88071	5.96585	4.39023	5.27705	4.78792	6.67029	4.31995	6.13466	4.26097	6.31371	5.87803	5.71677	4.06	6.28049	4.46966	4.72912	5.26249	5.96071	4.46724	5.15553
hsa-miR-378a-3p	14.2998	11.4775	12.508	10.3464	12.2428	12.4559	12.6022	10.9111	11.7049	11.8791	12.9256	10.993	13.3567	11.7503	12.5612	10.485	13.607	11.4888	10.3189	9.88966	11.6248	9.96687	11.1019	10.3063	10.2679	11.3529	11.3702	11.519	11.6306	10.4016	13.3123	11.4472	12.2064	10.5805	12.5098	10.2547	12.2874	10.1442	12.7462	11.7921	11.7661	9.68082	12.6096	11.0786	11.0717	11.7324	12.8258	10.5197	11.8294
hsa-miR-379-5p	1.87779	0.754969	1.83452	1.08959	2.76813	2.2721	2.20913	3.07836	2.38216	0.857529	2.33589	0.564548	2.75995	0.721474	2.37886	0.868699	0.946503	1.07584	3.5559	1.99263	2.76753	1.1737	2.40769	2.64004	2.58028	1.26879	2.62234	1.01797	2.89852	2.11523	0.776024	1.09792	2.32666	2.70161	2.61767	2.53581	2.71674	1.24419	0.77476	2.10914	2.42858	4.62019	1.67367	2.13426	1.74133	2.19098	1.10603	1.37006	2.1779
hsa-miR-379-3p	-0.0596838	-0.920305	-0.248662	-0.30776	-0.108856	0.266044	-0.349648	-0.548643	-0.690801	-0.365861	0.638716	-0.968241	-0.11311	-1.026	-0.27298	-0.960297	-0.0048456	-0.21387	0.488306	-0.77313	0.101655	0.124936	-0.614382	-0.841367	-0.205266	-0.872256	-0.229796	-0.928401	-0.684893	-0.676448	-0.771321	-0.829635	-0.296717	-0.830421	-0.079241	-0.11866	-0.781884	-0.207042	-0.771787	0.0211734	-0.733883	1.66031	-0.841835	-0.742754	-0.827327	0.0857402	-0.650555	-0.123617	-0.194097
hsa-miR-380-5p	0	0	0	0	0	0	0	0	0	0	0	0	0	0	0	0	0	0	0	0	0	0	0	0	0	0	0	0	0	0	0	0	0	0	0	0	0	0	0	0	0	0	0	0	0	0	0	0	0
hsa-miR-380-3p	-1.69319	-1.7908	-1.73336	-1.74607	-1.32256	-1.71165	-0.91168	-1.79705	-1.67251	-1.81154	-1.26074	-1.81425	-1.77267	-1.84154	-1.73859	-1.81041	-1.68185	-1.78852	-0.803932	-1.71563	-1.66043	-1.17149	-1.63255	-1.75094	-1.38368	-1.7667	-1.72931	-1.79481	-1.66941	-1.66498	-1.71468	-1.74492	-1.7437	-1.74532	-1.69728	-1.05416	-1.72019	-1.72442	-0.682368	-1.38589	-1.69511	-0.298663	-1.23918	-1.69975	-1.74373	-0.333458	-1.65142	-1.70664	-1.12008
hsa-miR-381-5p	-3.07958	-3.13204	-3.10849	-3.11372	-2.66082	-3.09538	-3.11742	-3.13458	-3.06169	-3.14045	-2.60432	-3.14155	-3.12463	-3.15247	-3.11064	-3.14	-3.06981	-3.13111	-3.13662	-3.0988	-3.05099	-3.10889	-3.02503	-3.11572	-3.13056	-3.12219	-3.10682	-3.13367	-3.05896	-1.73771	-3.09799	-3.11324	-3.11274	-3.11341	-1.92889	-3.09019	-3.10272	-3.10481	-3.0982	-3.13079	-3.08122	-3.0882	-3.11582	-3.0852	-3.11275	-3.1115	-3.04283	-3.09109	-3.10367
hsa-miR-381-3p	5.95028	2.75078	6.34893	5.44321	6.37696	6.06062	5.8776	6.86167	5.54808	4.38867	6.28006	4.46447	6.2808	4.22196	5.14073	3.78299	5.10064	5.5347	6.98764	4.57064	5.65051	5.68654	6.26065	5.76894	6.05725	4.78112	5.44388	3.39101	5.76862	5.54047	4.82947	4.80085	6.02829	6.28134	6.90474	6.15806	5.77098	3.86398	5.99791	5.53298	5.64175	8.01269	4.98209	6.44343	4.93427	6.05226	5.81774	5.26736	6.11129
hsa-miR-382-5p	3.30498	0.365319	2.87109	1.12527	3.08516	3.10527	3.52153	3.02504	3.65081	1.60127	3.50325	1.42437	3.72805	0.530331	2.25034	0.60415	2.99868	2.43575	2.56198	1.34775	2.20078	1.86451	1.96843	1.7129	1.36475	0.517551	1.24855	1.04471	1.68393	2.16092	2.04156	2.94997	3.13878	2.49383	3.47807	1.42024	2.23166	2.19143	3.6933	1.56377	1.90486	4.02221	1.43695	1.46237	2.36483	3.25233	2.62861	0.860263	1.97893
hsa-miR-382-3p	1.19336	0.532079	1.30753	0.338458	1.80843	1.78283	1.13707	2.5539	1.78368	1.36694	2.79435	0.850737	1.64593	0.534473	1.97878	0.664605	0.633547	2.08812	2.64143	1.04621	1.41306	1.82333	0.856993	1.16982	2.00573	0.237523	0.956402	0.0903267	2.83388	1.38191	1.75693	1.72667	0.349802	1.21413	2.37161	2.8856	2.47778	0.988517	1.0508	1.77311	1.60439	4.03737	1.16793	1.15023	1.50879	2.62428	1.47559	0.521681	1.00672
hsa-miR-383-5p	0	0	0	0	0	0	0	0	0	0	0	0	0	0	0	0	0	0	0	0	0	0	0	0	0	0	0	0	0	0	0	0	0	0	0	0	0	0	0	0	0	0	0	0	0	0	0	0	0
hsa-miR-383-3p	0	0	0	0	0	0	0	0	0	0	0	0	0	0	0	0	0	0	0	0	0	0	0	0	0	0	0	0	0	0	0	0	0	0	0	0	0	0	0	0	0	0	0	0	0	0	0	0	0
hsa-miR-340-5p	8.34146	9.81815	8.59833	9.87395	8.61744	8.69177	8.70024	9.31229	8.61436	10.068	9.79159	10.3769	9.00595	10.4712	8.75274	9.33473	9.45793	10.2726	8.27737	8.6414	8.5386	9.01039	8.30814	9.21856	8.41654	9.13391	8.487	9.40904	8.78432	9.35447	8.56654	9.01573	9.09165	8.44383	8.81089	9.06655	8.79929	8.73231	8.33591	9.12581	8.89406	8.97634	8.70954	8.18565	8.8184	8.94532	8.80174	9.23705	8.66011
hsa-miR-340-3p	1.66298	3.275	1.99625	3.46834	2.53429	2.78588	1.80256	2.33331	3.60766	2.57768	2.33419	3.326	2.01551	2.65091	3.0043	2.99543	2.14537	3.30589	1.96164	3.02493	1.90165	2.70226	2.92852	2.76706	2.00792	2.69393	2.44596	2.60673	1.835	3.42309	1.5106	3.20083	2.30583	2.58904	2.31464	2.67566	1.83161	2.80374	1.87429	3.01966	2.57554	1.96913	2.52803	1.99773	3.13208	1.66491	1.35047	2.9855	2.09947
hsa-miR-330-5p	3.33321	3.81305	2.18429	3.30217	2.19203	2.10272	2.53085	3.07863	3.40001	4.55094	3.47964	4.01311	2.18464	3.65534	2.35585	3.51654	4.12282	3.58577	2.52312	3.34679	3.34841	2.89519	2.8259	2.84212	2.30291	1.86403	1.9488	3.78765	2.07174	4.48642	2.59045	3.47694	3.14294	4.14814	2.22793	4.63031	2.02837	4.74471	2.58807	3.4178	2.24698	2.90192	3.32566	3.11081	1.8218	3.27423	2.21853	3.75047	2.01563
hsa-miR-330-3p	-0.563903	-0.37489	0.25875	-0.166672	0.619789	-0.00690787	-0.208212	-0.136038	0.643284	-0.230799	0.371111	-0.248898	-0.721184	-0.0354532	-0.653509	-0.0262978	-0.541436	-0.364074	-0.168473	-0.0255518	-0.498808	-0.112488	-0.44256	-0.677955	0.149989	-0.261999	0.2836	-0.765694	-0.51673	-0.5079	0.373734	-0.161335	-0.15571	-0.66682	0.0609977	-0.588382	-0.617186	-0.62554	-0.0222766	-0.0766327	0.0713935	-0.583785	-0.190254	0.0492401	-0.663668	0.213962	-0.480738	0.0166537	0.330671
hsa-miR-328-5p	-4.65375	-4.65704	-4.65504	-4.65545	-4.65634	-4.65434	-4.65575	-4.65729	-4.65309	-4.65765	-4.6558	-4.65765	-4.65637	-4.64182	-4.65521	-4.65765	-4.65339	-4.65695	-4.65749	-4.65447	-4.65269	-4.65507	-4.65173	-4.65561	-4.6569	-4.65615	-4.6549	-4.6572	-4.65299	-4.65284	-4.65444	-4.65541	-4.65537	-4.65543	-4.65388	-4.65415	-4.65461	-4.65475	-4.65444	-4.65692	-4.65382	-4.65407	-4.65562	-4.65396	-4.65537	-4.65527	-4.65239	-4.65418	-4.65466
hsa-miR-328-3p	9.5206	7.57697	8.58314	7.88701	8.29085	7.41095	8.85516	7.15875	8.48525	8.24452	8.65232	7.91939	8.87661	7.629	8.74466	7.4036	10.1665	7.62195	6.83377	6.67356	8.13648	6.42576	7.76961	6.59307	6.84019	7.12888	7.39305	6.87718	7.43367	6.22503	9.34469	9.05107	8.59238	6.25589	7.64679	7.13145	7.47117	6.99944	9.53992	7.94858	7.32271	5.97984	7.78388	5.6886	7.45768	8.30366	7.72796	7.23424	7.26585
hsa-miR-342-5p	3.967	3.43547	2.66807	3.18082	3.53109	3.92376	3.07804	3.2987	4.20657	4.09592	2.04009	3.63606	3.12993	3.58705	3.26523	4.00674	4.09753	4.8913	3.32082	3.01527	3.20955	3.5842	3.51582	3.22074	3.66396	2.47298	2.52131	3.63565	1.62923	4.38609	3.63105	4.86319	2.98873	3.74123	1.45035	4.44578	2.11173	4.62603	3.96123	3.47797	1.9629	3.14418	2.64167	2.29078	2.86206	3.42777	2.72945	3.81419	2.78722
hsa-miR-342-3p	8.1563	8.72952	8.4574	8.78162	8.84212	9.55342	9.29936	8.89501	9.37196	9.49622	8.26825	9.60829	8.49492	9.09134	8.73486	9.43244	7.5775	10.0777	10.4559	9.91716	9.08168	9.69662	9.20302	9.26908	10.5139	9.03389	8.91016	8.91505	8.27874	10.8523	8.60903	10.2341	8.49067	9.87373	8.16337	10.6175	8.38957	10.4052	9.35487	9.36006	8.4551	9.17182	8.34301	8.32119	8.71435	10.0213	8.06359	9.78284	9.21897
hsa-miR-337-5p	-0.491615	-0.738425	-0.0116765	-0.621631	0.383361	0.840851	0.734075	0.53522	0.301596	-0.796065	0.501911	-0.803808	-0.213988	-0.393736	-0.602827	-0.145691	-0.464351	-0.732235	-0.372613	0.07848	-0.413204	-0.0166558	-0.34677	-0.101388	0.263626	-0.182745	-0.579717	-0.74935	0.318097	0.341836	0.0832828	-0.618713	0.313941	-0.0726162	0.172297	0.1297	0.776294	-0.567651	-0.544337	-0.730102	-0.496228	2.26271	0.542783	-0.507449	0.313738	-0.0489373	0.941782	-0.524133	0.0478395
hsa-miR-337-3p	-0.327749	-0.621926	0.549889	-0.481109	1.65818	-0.380184	1.52856	0.700243	2.20417	-0.30326	0.389157	-0.039902	0.935811	-0.277991	0.513871	-0.688977	0.427402	-0.614366	0.917649	0.67184	0.547634	0.141481	-0.159289	0.0505908	-0.154863	-0.0371541	-0.431355	-0.635301	0.496728	-0.248962	0.678338	0.0837268	1.20045	0.758695	0.342654	0.297463	-0.404797	-0.417094	0.996134	-0.611764	-0.333147	1.90102	0.426709	-0.346287	0.090236	2.1634	-0.211423	-0.365857	0.210364
hsa-miR-323a-5p	-3.22913	-3.78643	-3.76424	-3.77151	-3.7831	-3.75209	-3.77678	-3.78751	-3.21753	-3.78997	-3.77767	-3.79043	-3.78323	-3.79484	-3.76721	-3.78978	-3.73552	-3.78603	-3.48291	-3.7543	-3.72334	-3.76479	-3.70652	-3.77435	-3.7858	-3.78215	-3.76195	-3.78713	-3.7285	-3.72596	-3.75378	-3.77084	-3.29384	-3.77108	-3.74413	-3.74873	-3.75684	-3.75921	-3.75391	-3.7859	-3.74292	-3.74744	-3.77449	-3.7455	-3.29395	-3.76841	-3.71805	-3.74931	-3.75766
hsa-miR-323a-3p	2.36765	0.766588	1.9809	0.764883	1.89924	0.401323	1.57769	0.957221	2.07037	0.280524	2.8352	0.257763	2.89247	0.252578	0.275051	0.819633	0.536622	0.462743	3.05315	0.382972	0.632812	0.29534	1.53703	1.10106	0.798548	0.136042	1.2728	0.414699	1.27694	1.30716	0.974991	0.772748	1.15901	1.86511	3.25679	1.45884	1.90105	0.910342	2.7533	2.05526	2.13221	3.8809	0.729971	1.50472	1.15876	2.22897	1.898	1.02827	2.09342
hsa-miR-326	5.89295	5.38957	5.08409	4.99268	5.79702	4.82915	5.96607	5.37314	6.45372	5.57033	5.42129	6.14374	5.83661	5.40723	5.57004	5.3651	5.48156	6.80178	5.05178	4.93414	4.89229	4.61041	5.4187	4.75537	5.47164	4.62523	5.59572	5.84807	4.94763	6.03868	6.20526	6.70433	5.65017	5.9694	5.00044	5.89347	4.83075	3.7636	5.72703	5.47691	4.5654	5.38089	5.24247	4.24674	5.88158	6.03033	5.51043	4.26337	4.99659
hsa-miR-151a-5p	9.75891	10.8033	9.83171	11.3513	9.86814	10.9047	9.7277	10.2311	9.25376	10.8139	9.8021	10.2707	9.67438	10.2981	10.1852	11.1411	9.38311	10.745	10.5171	10.7892	10.2108	10.6927	10.4501	10.8704	11.109	11.787	10.4903	11.6064	10.7318	10.4874	9.83847	9.60145	9.7393	10.7089	10.9457	10.6716	10.4788	10.7626	9.88358	10.5234	10.5679	10.6918	10.7888	11.0855	10.4711	9.89971	10.4379	11.2478	10.411
hsa-miR-151a-3p	12.3536	11.7039	11.8066	11.788	11.6243	12.2556	11.6622	11.1453	11.5263	12.1118	11.9151	11.5307	12.0154	11.9039	11.6612	11.641	12.3321	11.4178	10.989	11.1305	11.7684	11.1578	11.4598	11.1344	11.1287	11.5418	11.3219	11.5901	11.4938	10.962	11.9408	11.9363	11.418	11.1342	11.4746	11.0896	11.4137	10.894	11.8626	11.3871	11.4253	10.9863	11.4982	11.6515	11.5213	11.5067	11.626	11.5938	11.3012
hsa-miR-135b-5p	2.66068	2.0669	2.68737	3.61854	3.433	2.90909	3.19186	3.54266	3.31409	3.54288	3.56092	4.8468	3.22359	1.81328	2.63357	3.74692	2.76936	4.34225	4.33065	2.44865	2.66882	2.67732	3.76264	2.66271	2.61161	2.16236	3.88529	3.69269	3.5265	4.00088	2.68518	4.35648	3.00782	4.80167	4.02901	3.84714	3.84645	4.79215	1.82938	4.39995	2.35391	4.04146	2.66013	4.53722	3.78043	3.0411	2.34353	2.25191	3.97474
hsa-miR-135b-3p	1.25488	0.284885	0.66955	0.232681	0.413631	-0.178979	0.526536	0.241024	0.618718	0.340619	0.178181	1.14978	0.653884	-0.30034	0.271397	0.144608	-0.0984164	0.718461	1.00179	-0.189772	0.685532	-0.240751	0.0361739	0.553832	0.310042	0.12517	0.981284	0.663287	-0.0647638	0.660157	0.395094	2.15762	0.873526	0.86135	0.486037	-0.162576	1.04965	1.24956	-0.187872	0.536177	0.497516	1.17766	-0.28716	0.473046	0.873295	0.260591	-0.0157934	0.436996	0.358972
hsa-miR-148b-5p	5.73792	5.46248	4.70919	5.46241	4.58774	5.50818	4.63958	5.19769	4.9481	4.76754	4.85353	5.21404	4.80748	5.08646	4.45548	4.80265	5.02542	5.748	4.30168	3.74294	4.68845	4.69723	4.56438	4.65467	4.28016	4.86206	4.5675	5.6985	4.58075	4.89323	4.68906	5.75401	4.88972	4.96699	4.95074	5.21361	4.4483	5.60744	4.68617	6.03365	4.67787	4.93078	4.76064	5.56538	4.66633	4.96118	4.33241	4.24023	4.43109
hsa-miR-148b-3p	8.39024	9.18704	8.66778	9.61118	8.75254	10.115	8.65884	9.49922	8.38356	8.91412	8.56716	9.50042	8.4721	9.20543	9.04301	9.76197	8.06741	9.81106	9.26993	9.48064	8.45932	9.43857	8.52591	9.32123	9.13348	9.61437	9.00285	9.94655	8.79842	9.60912	8.45933	8.88542	8.37352	9.80447	9.38657	9.09348	8.9569	9.62399	8.52741	10.1774	8.72354	9.45571	8.94153	9.9391	9.12872	8.30798	8.63531	9.09501	9.29604
hsa-miR-331-5p	0.805395	-0.114062	-0.360168	1.41868	0.538433	0.684393	0.664461	0.678618	-0.210856	0.0272121	0.395588	0.205682	0.533341	-0.394481	0.511008	0.551213	0.435655	-0.102224	0.481257	-0.316543	0.549344	-0.362585	1.6199	0.0878331	0.422728	0.00897312	0.195475	-0.134935	-0.203232	-0.192321	0.961637	0.47046	0.478274	0.115831	-0.271598	0.31418	0.240921	0.601896	-0.314825	0.902395	0.792706	0.325946	-0.404373	0.762051	0.123754	0.770381	-0.158764	-0.294503	-0.331333
hsa-miR-331-3p	5.73853	5.31647	5.6803	4.95038	5.85753	6.06304	6.06422	6.30396	5.8534	6.39166	5.40464	5.85609	5.90998	5.89563	5.784	5.90196	5.8101	6.29551	5.57031	5.28572	5.15991	5.79786	5.5191	5.70072	6.21039	5.98156	5.41986	6.75503	5.54188	5.87012	6.44915	6.67404	4.97987	5.79243	5.04375	5.55246	5.15176	5.64647	6.44605	6.05124	5.17777	6.41731	5.71594	5.84327	5.718	5.54105	5.2723	5.35566	5.85026
hsa-miR-324-5p	6.34236	5.0968	5.56554	4.80378	5.54449	5.52777	5.7916	4.65097	5.40697	5.27632	5.45211	4.80085	5.59297	5.30415	5.47604	4.66256	5.43064	4.88711	4.68093	4.27506	4.53666	4.65721	4.10519	3.94139	4.6783	4.53958	5.78652	5.71665	4.8136	4.8672	5.99177	5.41762	5.86584	4.81321	5.70607	5.18288	5.45089	5.36919	5.79811	4.95957	5.57431	4.33462	5.24294	5.37351	5.00498	5.13609	4.94839	4.72222	4.76176
hsa-miR-324-3p	6.18603	4.8765	5.32413	5.26656	5.43424	5.17133	5.22176	5.14192	5.11211	4.69799	5.47216	4.99701	5.51729	5.10887	5.7075	4.83333	5.57623	5.17954	4.53308	4.59717	4.98359	4.54022	4.97452	4.64843	4.68549	4.48464	4.91656	4.79604	4.79378	4.84735	6.06848	5.12239	4.85173	5.05926	5.88052	4.58892	5.46115	4.7585	5.60825	5.05517	5.292	4.61619	5.20054	5.10265	4.85135	5.11804	4.92825	4.35841	4.83873
hsa-miR-338-5p	1.48467	0.693657	0.486609	0.781947	1.94553	0.610642	1.21168	1.37663	1.92742	2.80553	1.54193	2.1721	1.05669	2.0284	1.35375	1.32021	1.57747	0.713403	-0.31999	0.587907	0.909537	1.15641	0.269357	-0.129522	-0.262098	-0.18594	0.900641	0.85296	1.6814	1.36487	1.76182	1.29946	0.798827	0.787293	0.0538599	1.3849	0.561871	-0.0376028	1.31043	0.919507	0.0611231	0.03388	1.0221	0.0456099	1.08173	-0.0935579	0.206231	0.639285	-0.0281608
hsa-miR-338-3p	5.39841	5.35294	4.55046	6.36292	4.84764	4.91191	4.42714	4.58583	5.38963	5.72046	4.10352	4.90187	3.50152	5.39205	5.08373	6.19411	5.61637	4.56175	4.48441	6.32163	4.90284	5.97322	4.73868	5.36714	4.70897	5.27968	3.50497	4.71084	6.10313	4.5686	4.34003	4.4098	5.10981	5.965	5.08532	5.58685	5.59626	4.84994	4.71855	5.35799	4.95562	3.91022	4.04773	5.50041	4.85099	4.10729	5.31407	6.21038	4.01418
hsa-miR-339-5p	3.27462	3.5008	3.15838	3.62135	3.69821	3.84295	4.25212	4.81501	4.29078	3.89849	3.41641	5.29659	3.74355	3.3145	4.16742	3.85985	3.9699	5.51775	3.89977	4.38478	3.79969	4.27212	3.47405	3.96193	4.37949	4.3997	3.73285	3.27888	3.32445	4.72484	3.89943	4.53925	3.79804	3.91112	3.23225	4.90158	3.1576	4.15903	4.20435	5.49975	3.82106	4.11496	3.08629	4.23546	3.5669	3.51404	3.72382	3.57545	4.19163
hsa-miR-339-3p	3.96097	3.16927	3.21906	2.15668	3.52894	2.8936	4.12052	3.67375	3.08704	3.3817	3.8781	4.02271	4.11538	2.69697	3.53309	2.83338	4.40963	3.55709	2.82358	3.01872	2.25351	3.31304	2.48901	2.91334	2.78973	3.41613	3.02031	2.60379	3.11849	2.21667	3.88347	3.86114	3.62365	2.85032	3.35758	2.7606	3.46893	3.91585	4.21435	4.27621	3.0601	2.5531	3.30653	3.33144	3.20867	3.13887	3.30585	3.25879	3.10091
hsa-miR-335-5p	5.74198	3.69632	7.13032	5.24158	7.85909	6.77972	7.28493	6.71889	7.58154	6.81641	7.10056	7.19407	7.14122	5.63579	7.10051	5.97174	7.03239	5.061	7.67015	6.3226	6.32841	6.0312	6.63538	6.5542	6.4439	6.25488	7.29701	3.89593	6.8692	6.78169	7.14607	6.28616	7.4062	5.4035	7.21598	6.7151	6.67127	6.53511	7.17138	7.25324	6.28442	6.96398	7.06953	6.31834	7.35971	6.95229	6.44647	4.40734	7.06593
hsa-miR-335-3p	4.42917	3.10988	5.14269	4.70786	6.22096	6.18625	6.01267	6.01852	5.50412	5.78406	6.03304	6.65314	5.27322	4.37802	5.11301	4.66652	6.46384	4.42352	6.5685	5.92749	5.88873	5.19987	6.22125	5.92203	5.25477	5.35506	6.24995	3.24297	6.00423	6.50032	5.37162	5.48761	6.72941	5.71829	6.11096	7.10897	6.03936	6.25069	5.08558	6.85734	5.84363	6.4204	5.99397	7.28777	6.24358	6.41847	5.54741	3.9496	5.80574
hsa-miR-133b	-2.26561	-2.95645	-2.93656	-2.94109	-2.54374	-2.92868	-2.94425	-2.62811	-2.89747	-2.96325	-2.94477	-2.96412	-2.95033	-2.97268	-2.42921	-2.96288	-2.90518	-1.96362	-2.96017	-2.93014	-2.88732	-2.93691	-2.86268	-2.9428	-2.95524	-2.94828	-2.93511	-2.95778	-2.89489	-2.89117	-2.34457	-2.94068	-2.94025	-2.94082	-2.91778	-2.92453	-2.93181	-2.93334	-2.34544	-2.95542	-2.91601	-2.92264	-2.94289	-2.91979	-2.94026	-2.93918	-2.87958	-2.92538	-2.93234
hsa-miR-325	0	0	0	0	0	0	0	0	0	0	0	0	0	0	0	0	0	0	0	0	0	0	0	0	0	0	0	0	0	0	0	0	0	0	0	0	0	0	0	0	0	0	0	0	0	0	0	0	0
hsa-miR-345-5p	6.92963	6.35666	5.78761	6.01762	5.73608	4.98222	5.69223	4.95266	5.34994	6.2021	5.84846	5.87091	5.98367	5.17283	6.25435	6.32738	6.78372	5.29032	4.94751	5.51362	4.85437	5.28165	5.5459	5.5404	4.74935	4.48539	5.18142	4.78071	5.49492	4.79957	6.29867	6.24726	5.2516	5.85492	5.53805	4.95092	5.10417	5.62799	6.10042	5.65999	5.73576	4.44344	5.81101	4.09147	5.38429	5.14007	5.72485	5.09084	5.34364
hsa-miR-345-3p	-4.32634	-4.34733	-4.33452	-4.33718	-4.34286	-4.33008	-4.33911	-4.34828	-4.3221	-4.34865	-4.33943	-4.34871	-4.34302	-4.34934	-4.33561	-4.34862	-4.32403	-4.34677	-4.34841	-4.33089	-4.31957	-4.33473	-4.31342	-4.33822	-4.34644	-4.34166	-4.33369	-4.34821	-4.32146	-4.32053	-4.3307	-4.33694	-4.33668	-4.33702	-4.32717	-4.32885	-4.33182	-4.33268	-4.33075	-4.34657	-4.32673	-4.32838	-4.33827	-4.32767	-4.33669	-4.33605	-4.31764	-4.32907	-4.33212
hsa-miR-346	-2.18341	-2.25219	-2.2119	-2.22087	-2.23907	-2.19652	-2.22721	-1.88897	-2.1687	-1.51303	-2.22825	-2.26841	-2.23955	-2.0633	-2.21559	-2.26576	-2.17534	-2.2506	-1.44646	-2.19934	-2.15972	-1.65042	-2.12646	-2.2243	-2.24967	-2.23536	-2.20903	-2.25497	-2.16649	-0.870815	-2.19867	-2.22005	-1.68622	-1.69241	-2.18632	-1.53857	-2.20258	-1.61221	-2.19885	-2.25005	-2.18477	-2.19057	-2.22447	-2.18808	-2.21922	-2.21707	-2.14926	-2.19296	-2.20361
hsa-miR-384	0	0	0	0	0	0	0	0	0	0	0	0	0	0	0	0	0	0	0	0	0	0	0	0	0	0	0	0	0	0	0	0	0	0	0	0	0	0	0	0	0	0	0	0	0	0	0	0	0
hsa-miR-196b-5p	8.19411	4.72141	8.64137	9.51551	8.74449	9.80621	8.9067	9.37291	9.29121	9.31415	8.76801	9.41304	8.68185	8.78892	8.66602	9.0976	8.87777	5.71574	8.75045	6.95155	8.60307	8.65257	8.36615	7.90621	8.80825	8.68826	8.65092	8.78617	8.18977	8.89993	8.59597	9.82802	8.70042	8.53727	8.31221	9.25617	8.38305	9.89899	8.04261	7.44904	8.31004	8.60287	8.71983	9.93845	8.40803	8.84881	8.08172	9.58548	8.66517
hsa-miR-196b-3p	1.61203	-0.300435	0.774055	1.17613	0.197791	0.519705	0.628721	0.897133	1.18966	0.882743	1.41934	1.24831	-0.244646	0.72343	0.376697	0.894787	0.0219329	-0.293324	0.695703	0.498507	0.084142	0.399236	0.166322	0.921473	0.408299	0.226521	0.425911	0.76148	1.21188	0.774869	-0.0731538	0.967296	0.34959	0.340962	0.596676	1.70869	0.474268	1.12251	-0.0738591	-0.290871	-0.0164446	-0.040033	0.919646	0.999982	0.97631	0.725177	0.110512	1.50004	0.466506
hsa-miR-422a	0	0	0	0	0	0	0	0	0	0	0	0	0	0	0	0	0	0	0	0	0	0	0	0	0	0	0	0	0	0	0	0	0	0	0	0	0	0	0	0	0	0	0	0	0	0	0	0	0
hsa-miR-423-5p	8.65533	7.83415	7.23719	7.12612	7.54929	8.11736	7.41523	7.45943	7.37976	8.59649	7.26932	8.4635	7.6279	7.58924	7.50311	7.21253	7.52973	7.91893	6.18781	7.0109	6.87526	6.85304	7.22912	7.03864	7.20366	7.18259	7.24867	7.85201	7.22613	7.16484	8.31636	8.01807	6.74374	7.68541	6.97994	7.25998	6.77819	7.39949	8.31319	7.22549	6.85152	7.2239	7.28023	7.25688	7.32084	7.08499	7.2705	6.89195	6.69072
hsa-miR-423-3p	10.2655	9.73579	9.26273	9.87362	9.20152	10.6987	9.10611	9.1963	9.1539	10.0434	9.09974	9.47611	9.03332	9.55313	9.46486	9.76756	9.81525	9.56317	8.67463	9.13089	9.31326	9.11034	9.23427	9.27111	8.80055	9.20016	8.94261	9.78034	9.30993	9.3415	9.56666	9.87779	9.05626	9.62247	9.06619	9.46978	9.1067	9.30139	9.52326	9.96467	8.96398	9.24524	9.19846	9.55158	9.21905	9.05151	9.288	9.30052	8.60136
hsa-miR-424-5p	7.82006	8.75143	9.3254	7.38603	9.16475	7.94537	8.78242	7.81586	9.74644	9.52788	8.78293	9.4332	9.46937	9.57297	8.93643	7.63494	9.38528	8.2844	8.51383	9.30987	9.02373	9.23895	8.52166	8.51269	8.64929	7.11242	9.33474	8.49933	9.45664	8.05993	9.10274	7.96493	9.11038	8.02304	8.76134	9.04758	9.43273	9.40805	8.26591	8.16701	9.07491	8.41347	9.11149	8.49781	9.02596	8.76578	9.07024	10.1881	9.08417
hsa-miR-424-3p	5.27319	5.7137	5.38807	3.85264	5.0637	3.98506	4.55197	4.61312	4.78968	5.9486	4.27141	5.48817	5.07525	6.17831	5.29628	4.23503	5.27821	4.94698	4.46662	4.91315	4.76911	4.77091	5.126	4.71706	4.66729	3.74679	4.55546	4.47966	5.16679	3.84566	4.56236	4.01172	4.32855	4.19684	5.08938	5.41888	4.85788	6.33096	5.08887	4.86007	5.20668	3.59553	5.36498	3.89934	5.1516	4.77196	5.05054	5.93429	4.69852
hsa-miR-425-5p	5.73498	5.71836	6.22626	5.46394	6.67828	7.44353	6.54223	5.91322	6.59972	5.76167	5.68974	6.22643	6.24068	5.33875	6.2893	5.87941	5.04683	7.43561	6.24974	6.19565	4.9833	5.53457	4.74195	5.51974	5.86408	5.73974	5.9649	5.71438	5.3901	6.88104	6.18832	7.41603	5.61284	6.30644	6.30564	6.91759	6.13821	6.81933	6.43012	7.35146	5.60116	6.40747	6.30185	6.25325	6.31474	5.67373	5.88835	5.70297	6.0812
hsa-miR-425-3p	3.89933	1.04074	3.1279	0.585798	3.50075	2.80149	2.96518	2.2861	3.21412	1.256	3.40759	0.809275	3.09538	1.13458	2.65284	1.26937	3.95734	1.6883	1.68027	0.752544	2.76324	1.53169	1.19528	1.393	1.32292	1.25801	2.98068	1.76695	3.08358	1.02094	3.58084	2.14344	2.92093	1.71957	2.79356	1.36729	2.18611	1.6135	4.28031	1.52247	2.4236	1.7874	2.08059	0.837182	2.71536	3.28372	2.22769	1.75962	2.83253
hsa-miR-18b-5p	-2.20185	-1.8991	-2.22725	-1.73654	-2.25099	-2.2136	-1.76949	-1.46747	-2.18853	-2.27449	-1.77494	-2.27607	-2.2514	-1.91876	-1.70897	-2.27383	-2.19456	-1.89083	-1.69579	-2.21611	-2.17971	-2.22786	-2.14783	-2.23814	-1.88599	-2.24778	-1.6745	-2.26466	-1.44027	-2.18365	-2.21552	-2.23442	-2.23367	-2.23467	-1.55241	-2.20975	-2.21899	-1.27849	-2.21567	-1.61819	-2.20307	-2.20827	-2.23829	-2.20604	-2.23369	-1.71669	-2.16969	-2.21042	-1.64581
hsa-miR-18b-3p	-4.32605	-4.34953	-4.3352	-4.33817	-4.34453	-4.33023	-4.34033	-4.35063	-4.32131	-4.3511	-4.34069	-4.35118	-4.3447	-4.35197	-4.33641	-4.35106	-4.32346	-4.34889	-4.35079	-4.33113	-4.31847	-4.33543	-4.3116	-4.33933	-4.34853	-4.34319	-4.33426	-4.35055	-4.32058	-4.31955	-4.33092	-4.3379	-4.33761	-4.33799	-4.32697	-4.32886	-4.33217	-4.33314	-4.33098	-4.34868	-4.32648	-4.32833	-4.33939	-4.32753	-4.33762	-4.3369	-4.31631	-4.32909	-4.33251
hsa-miR-20b-5p	3.84119	1.00022	4.33962	2.71181	4.88255	4.09974	4.41612	4.36079	4.64033	3.41914	4.43382	1.90804	4.80828	2.91332	5.04061	2.77702	3.71153	3.22988	4.05056	3.03177	4.33472	3.75576	4.43839	2.81525	4.5556	2.89511	4.62054	3.14324	5.83108	5.85853	4.51342	4.8463	3.99238	3.25495	5.17465	3.13646	5.32722	3.49117	4.39799	4.2665	4.95058	2.74123	5.2065	3.87695	5.30448	4.02904	4.445	4.1582	3.72757
hsa-miR-20b-3p	-2.90202	-2.95315	-2.34594	-2.93308	-2.48814	-2.9175	-2.93714	-2.58022	-2.11146	-2.96234	-2.93781	-2.96354	-2.94505	-2.97544	-2.9297	-2.96185	-2.89175	-2.95214	-2.95816	-2.9193	-2.87197	-2.92778	-2.8447	-2.93528	-2.95154	-2.94237	-2.9255	-2.95494	-2.88035	-2.87624	-2.91888	-2.93256	-2.93201	-2.93274	-2.9057	-2.91317	-2.92137	-2.92329	-2.2769	-2.95179	-2.201	-2.91107	-2.93539	-2.90792	-2.93202	-2.93064	-2.8634	-2.91411	-2.30222
hsa-miR-448	0	0	0	0	0	0	0	0	0	0	0	0	0	0	0	0	0	0	0	0	0	0	0	0	0	0	0	0	0	0	0	0	0	0	0	0	0	0	0	0	0	0	0	0	0	0	0	0	0
hsa-miR-429	9.02909	8.94112	9.45576	8.83425	9.38067	7.72006	9.35484	7.34424	9.95378	7.81158	9.80138	6.65228	9.11062	9.25157	9.53239	8.67656	9.94688	8.57707	9.12181	8.09433	9.42526	7.93197	8.84137	7.98898	8.5064	8.41591	9.83113	8.86401	10.1099	6.91534	9.17233	8.97951	9.5544	7.41882	9.6181	7.48142	9.54555	8.7401	9.02937	10.0597	9.83379	8.7256	9.55239	8.38974	9.92899	9.08443	9.54917	8.98429	9.14627
hsa-miR-449a	0.957302	1.09825	0.699053	1.29256	1.06394	4.62472	1.63904	1.71832	1.09139	1.31483	0.546259	0.125801	0.436412	1.47091	0.107266	0.69337	1.49646	1.45383	1.3002	1.2347	2.03456	0.126166	0.555078	0.0513885	1.93751	1.52421	0.725311	0.277255	1.11173	2.27736	0.819433	1.73758	0.631597	0.0770079	3.30056	2.11274	0.784083	1.16706	0.210733	1.72044	0.294843	1.91915	0.0502884	0.915165	0.631395	0.651371	0.476508	0.871029	0.774679
hsa-miR-450a-5p	4.68095	6.58084	5.41749	5.31194	5.31308	5.43414	5.5412	6.43599	5.4935	6.10188	5.74062	5.04799	5.26344	6.04966	5.73491	5.14155	6.19597	5.47511	5.35936	6.08667	6.2743	6.2335	5.14837	5.61535	5.50913	4.19825	5.69937	6.38292	6.06179	4.9306	5.24801	4.66696	6.3683	5.9385	5.80622	6.49634	6.00918	8.0681	5.16317	5.2195	5.86314	5.464	6.04076	6.40115	6.27151	5.76818	5.59677	6.60336	5.44398
hsa-miR-450a-1-3p	-3.65081	-3.70009	-3.67636	-3.68466	-3.69575	-3.66249	-3.69067	-3.70151	-3.63758	-3.70476	-3.69168	-3.70537	-3.69591	-3.71131	-3.14867	-3.70451	-3.64358	-3.69957	-3.70264	-3.66501	-3.62967	-3.67699	-3.61048	-3.6879	-3.69926	-3.69452	-3.67374	-3.701	-3.63556	-3.63267	-3.66441	-3.68389	-3.68309	-3.68416	-3.6534	-3.65865	-3.66791	-3.09877	-3.66457	-3.69939	-3.65202	-3.65718	-3.68806	-3.65496	-3.68311	-3.68111	-3.62364	-3.65932	-3.66884
hsa-miR-431-5p	-1.2044	-1.35981	-0.673372	-1.28694	-0.84737	-0.143636	-0.770787	-1.37028	-1.17287	-1.0327	-1.30374	-1.39957	-0.850454	-1.4476	-1.27506	-1.02721	-1.18706	-1.356	-0.483267	-1.23903	-0.337396	-0.67776	-1.11276	-1.29472	-1.35377	-1.32012	-1.26042	-1.36651	-1.16817	-1.16147	-1.23757	-0.347022	-0.339595	-0.726981	-0.0543364	-0.548308	-0.614255	-1.25276	-1.23794	-1.35468	-1.20733	1.2127	-0.385252	-1.21448	-1.28321	-0.706175	-1.14104	-1.22509	-0.62083
hsa-miR-431-3p	0.999502	-0.91535	-0.796091	-0.82195	-0.0866802	0.604094	-0.840412	-0.0265359	-0.674614	-0.348879	0.671591	-0.367798	0.532619	-1.02847	-0.806701	-0.603055	-0.693098	-0.910465	0.113883	-0.760372	0.127138	-0.798075	-0.595485	0.0466201	-0.486319	-0.864478	-0.787892	-0.524074	0.0813802	-0.659719	-0.139671	-0.819587	-0.277361	-0.285059	0.710314	-0.740293	-0.165883	-0.778045	0.580062	-0.908779	0.399672	-0.0849585	-0.832416	-0.0680676	-0.817163	-0.26306	-0.632888	-0.742387	-0.172834
hsa-miR-433-5p	-3.23114	-3.28203	-3.26197	-3.26645	-3.27551	-3.24574	-3.2696	-2.91311	-3.2146	-3.28912	-3.27013	-3.29003	-3.27575	-3.29917	-3.26381	-3.28873	-3.22211	-3.28124	-3.28589	-3.2489	-3.20472	-3.26231	-3.18073	-3.26816	-3.28078	-3.27367	-2.66974	-3.2834	-2.48054	-3.20847	-3.24815	-3.26604	-2.72192	-3.26618	-3.23438	-3.24095	-3.25252	-3.2559	-3.24834	-3.28097	-3.23266	-3.23911	-3.26824	-3.23634	-3.26562	-3.26455	-3.19718	-3.24178	-3.25369
hsa-miR-433-3p	1.54534	-0.386552	0.701247	-0.253649	0.892618	1.15062	0.555856	1.29727	-0.0449638	-0.103331	-0.284179	-0.46	1.20539	-0.0853197	1.17082	0.165823	0.600574	-0.379561	1.41258	-0.166537	0.719815	-0.219855	0.0685796	-0.26778	0.569136	0.477105	0.347104	-0.398876	-0.0362277	-0.0237313	0.424378	-0.250302	1.31383	0.621324	1.26102	-0.138136	0.395255	-0.191528	1.1256	-0.377149	0.528727	1.21489	0.582019	0.503814	-0.246869	0.652363	0.77163	0.467092	0.779472
hsa-miR-329-5p	-4.55541	-4.56759	-4.56016	-4.5617	-4.565	-4.55758	-4.56282	-4.56851	-4.55295	-4.56994	-4.56301	-4.56997	-4.56509	-4.57024	-4.56079	-4.56993	-4.55407	-4.56726	-4.56927	-4.55805	-4.55148	-4.56027	-4.54791	-4.5623	-4.56707	-4.5643	-4.55967	-4.56817	-4.55258	-4.55204	-4.55794	-4.56156	-4.56141	-4.45283	-4.55589	-4.55687	-4.55859	-4.55909	-4.55797	-4.56715	-4.55563	-4.55659	-4.56233	-4.55618	-4.56141	-4.56104	-4.55036	-4.55699	-4.55876
hsa-miR-329-3p	-0.264673	-1.12398	-0.449509	-1.04421	-0.625889	0.0707906	0.0712806	-0.743075	-0.917562	-0.813041	-0.205203	-1.16723	0.31664	-0.767923	-0.473304	-1.16006	-0.933458	-1.11983	-0.767068	-0.991324	-0.107078	-1.02372	-0.849646	-0.170685	-1.1174	-1.08062	-0.0381366	-1.13128	-0.91229	-0.904759	-0.989698	-1.04218	-0.496534	-1.04289	0.16073	-0.974056	-0.389437	-1.00652	-0.365336	-0.166734	0.502422	1.07868	-1.05318	-0.964052	-1.0401	0.39933	-0.881714	-0.975858	0.00892364
hsa-miR-451a	10.2063	9.72882	8.91614	10.5001	10.6102	10.5144	10.7086	11.2876	10.5098	11.4668	11.5886	8.5014	9.25087	9.66283	11.2953	11.1385	12.5427	10.9713	9.14253	13.5107	11.7913	11.6274	11.4488	10.9509	12.4958	12.268	10.6376	10.3619	9.92189	10.41	10.8329	10.0562	12.2076	11.8039	10.265	9.44228	11.0789	9.41316	11.0527	8.9455	10.8836	10.2905	11.9026	13.0741	11.8543	10.9502	12.2041	11.3176	10.9588
hsa-miR-452-5p	2.92183	4.77642	3.01505	4.85736	3.17887	3.5046	3.21498	4.4832	3.68013	3.42454	2.46049	2.73758	2.5728	5.17072	2.24536	4.91956	1.59712	3.03961	3.53409	3.34027	3.26149	4.10289	4.30332	3.89961	2.51754	3.07543	3.05921	5.18828	3.16637	2.96137	3.06898	3.33421	2.41264	2.74143	2.64345	5.19578	2.14769	4.52062	2.47375	4.26315	2.3741	4.77897	1.54325	5.81356	2.75869	3.38337	3.10086	3.95355	2.13449
hsa-miR-452-3p	0	0	0	0	0	0	0	0	0	0	0	0	0	0	0	0	0	0	0	0	0	0	0	0	0	0	0	0	0	0	0	0	0	0	0	0	0	0	0	0	0	0	0	0	0	0	0	0	0
hsa-miR-409-5p	2.29832	0.270945	0.686041	0.600736	1.23988	1.39193	1.03613	0.21952	1.07109	0.0925926	1.02338	0.0675018	2.37809	0.133156	0.651264	0.102918	1.01329	0.289339	5.53169	3.74102	4.41124	3.66013	3.21896	3.6408	3.79402	2.16851	3.96667	1.26484	4.37623	2.85753	0.807275	0.608611	3.78813	3.97026	5.96763	3.78041	3.68665	0.744568	1.36571	0.295649	2.95477	5.56104	2.9702	4.27019	3.6104	4.6997	1.87655	2.16807	4.31312
hsa-miR-409-3p	9.38321	4.08083	7.61859	5.52753	7.80176	6.9779	7.9467	6.77832	8.78585	5.22182	8.46392	5.34125	8.9066	5.00834	6.32042	3.85513	8.01883	4.4292	7.80705	5.37932	7.42591	5.82273	7.03179	6.20326	6.44534	4.7564	6.51121	4.07727	7.37436	5.7601	7.47497	7.94809	7.89663	6.30488	8.43321	6.66211	7.3421	5.05066	9.10966	5.94408	6.58515	8.13974	5.9318	5.86292	6.2975	8.53313	7.07285	4.98038	7.13682
hsa-miR-412-5p	-1.46859	-1.59175	-0.545345	-0.989154	-1.09927	-0.842514	-1.54599	-1.59984	-1.44312	-1.61877	-0.681997	-1.62233	-1.10216	-1.41082	-1.52517	-1.26663	-1.45459	-1.58879	-0.0605916	-1.49642	-0.0961145	-1.51983	-1.39432	-1.54076	-1.58706	-1.56078	-0.918016	-1.59694	-1.43931	-1.43389	-0.855568	-0.613395	-1.53161	-1.53365	-0.780274	-1.48394	-1.50211	-1.5074	-1.49555	-1.58777	-0.770753	-0.0444931	-1.54106	-1.4767	-1.53164	-1.5278	-1.4173	-1.48524	-1.50394
hsa-miR-412-3p	0	0	0	0	0	0	0	0	0	0	0	0	0	0	0	0	0	0	0	0	0	0	0	0	0	0	0	0	0	0	0	0	0	0	0	0	0	0	0	0	0	0	0	0	0	0	0	0	0
hsa-miR-410-5p	-4.3283	-4.36945	-4.34434	-4.34955	-4.36069	-4.33563	-4.35333	-4.37181	-4.32	-4.37331	-4.35396	-4.37359	-4.36099	-4.37627	-4.34647	-4.3732	-4.32377	-4.36834	-4.37234	-4.33722	-4.31503	-4.34474	-4.30299	-4.35158	-4.3677	-4.35834	-4.3427	-4.37142	-4.31873	-4.31692	-4.33684	-4.34907	-3.98119	-4.34924	-4.32993	-4.33323	-4.33904	-4.34074	-4.33694	-4.36796	-4.32906	-4.3323	-4.35169	-4.33091	-4.34858	-4.34733	-4.31125	-4.33364	-4.33962
hsa-miR-410-3p	6.00823	3.0508	5.47657	4.90264	5.76745	5.00646	5.64737	5.66217	5.43823	4.66839	5.98217	3.55314	6.39903	3.52142	4.58348	3.86175	4.69441	5.05179	6.30962	4.21852	5.93874	4.68382	5.47462	4.61163	5.10845	3.83621	5.07703	2.79062	5.66165	4.97762	4.14172	4.0328	5.55062	5.39599	6.88418	5.80087	5.56479	4.27431	5.82992	4.90425	5.15953	7.7522	4.15593	5.7069	4.52035	6.08712	5.54858	3.50804	5.62466
hsa-miR-376b-5p	0	0	0	0	0	0	0	0	0	0	0	0	0	0	0	0	0	0	0	0	0	0	0	0	0	0	0	0	0	0	0	0	0	0	0	0	0	0	0	0	0	0	0	0	0	0	0	0	0
hsa-miR-376b-3p	0.876576	-0.541709	0.207855	-0.403229	0.983104	1.3158	-0.430183	0.580548	0.538394	-0.610935	-0.434692	-0.620294	1.26393	-0.433455	0.17965	-0.228218	-0.218715	-0.097505	1.06847	0.303232	-0.158816	-0.368613	-0.0808558	-0.417769	0.840305	-0.465597	0.928732	-0.554775	-0.183902	-0.171526	-0.311709	0.145429	0.817382	0.519642	1.83201	0.357314	0.690991	-0.339756	0.306999	-0.53177	-0.256038	2.30028	0.984092	1.15831	0.151866	0.16836	0.658528	-0.288724	0.681025
hsa-miR-483-5p	1.04346	-1.12411	-0.421859	-1.03644	-0.604446	-0.97178	-1.0537	-0.0145325	-0.900205	-0.143588	0.102581	-1.17241	-0.272719	-1.23138	-1.02222	-1.16437	-0.917136	-1.11951	-1.14707	-0.338563	0.448852	-1.01418	0.0744759	-1.04576	-1.11682	-0.579112	0.301079	-1.13223	-0.116283	-0.8866	0.0928162	-1.03424	0.19649	-0.478012	-0.251658	-0.960586	-0.987648	-0.995556	-0.977862	0.0653957	0.552477	-0.956295	-0.136403	-0.94985	-0.470526	-0.456209	-0.0253601	-0.962521	-0.366898
hsa-miR-483-3p	-0.721734	-0.964965	-0.816753	-0.266549	-0.402205	0.355561	-0.870675	0.0182844	-0.674571	-0.106921	-0.874465	-1.03195	-0.0522142	-0.813349	-0.228113	0.248835	0.0619056	-0.958683	-0.996532	-0.77415	0.174507	-0.81914	0.328287	-0.860251	0.0999948	-0.0112549	1.16252	-0.976077	-0.667582	-0.657626	-0.771916	-0.845185	-0.254322	1.28561	0.451332	-0.750509	-0.785	0.585666	-0.772491	1.83029	-0.00641224	-0.048077	-0.860854	-0.73691	0.143152	-0.238826	0.223128	-0.752965	-0.141698
hsa-miR-484	6.92549	7.38968	7.20732	7.87683	7.22946	8.09038	6.9847	7.96456	6.70535	7.68473	6.87744	7.85589	6.98909	7.55735	7.17936	8.15564	6.41119	9.13204	7.00118	7.35036	5.89679	6.65032	6.25575	6.75635	7.39138	8.01186	6.67523	7.75521	6.59344	7.77002	7.27126	7.69262	6.5308	8.0337	7.31907	8.28003	6.6937	8.35559	6.89505	8.88467	6.44764	7.33808	7.13255	7.67877	6.35373	6.72393	6.37166	7.08612	6.422
hsa-miR-485-5p	2.8897	-0.323794	0.504894	0.425997	1.45792	1.65745	0.747288	0.0897183	2.43998	0.282968	2.20811	-0.437471	2.88378	-0.0155903	0.472568	-0.00775817	2.65791	-0.313297	0.985097	-0.0117336	0.954213	-0.0845318	2.40989	-0.151283	0.96501	-0.217051	1.25217	-0.342424	1.75764	0.177438	0.619342	1.12171	0.833693	-0.128416	1.51896	0.0265017	0.58572	-0.0456795	2.6568	0.488749	0.0659345	2.13436	0.393926	0.710436	0.440636	2.47283	0.227183	0.0225285	0.998697
hsa-miR-485-3p	2.29839	-0.0792104	1.70977	0.145997	2.17681	1.90873	2.0139	1.66995	1.16771	0.204246	2.12779	0.18174	2.83091	-0.0676184	0.181082	-0.190442	1.10573	0.970368	2.84996	0.285771	1.24905	0.200778	0.648425	0.650157	1.3736	0.541786	0.794573	0.657535	1.18844	1.21822	0.890547	0.690799	1.08301	1.36299	2.74773	0.95	0.854505	0.246131	2.08914	1.78076	1.46279	4.24649	1.02353	1.42639	0.698765	1.84194	1.31086	0.325805	2.02477
hsa-miR-486-5p	11.5892	9.89233	9.2242	10.5665	10.7082	9.93723	11.1097	10.8578	11.0513	11.338	11.1194	9.25877	9.71127	9.92555	11.8359	11.4142	13.1011	10.4284	9.02513	11.6024	12.3387	10.3609	12.0244	10.192	11.7615	11.4678	10.2061	10.0941	9.94505	10.2526	11.405	11.7105	11.9619	11.0149	9.63411	9.06208	10.7079	9.20357	12.6526	10.8162	10.2144	9.7201	11.5034	12.469	11.2323	11.2627	12.384	10.8025	10.7015
hsa-miR-486-3p	2.40439	1.91555	0.615492	3.32033	1.43928	0.730471	1.81949	2.06587	0.932919	1.77322	1.80503	2.74243	1.17323	2.71681	2.33933	3.6751	2.91488	2.17117	2.1882	3.09315	2.10685	2.78181	1.14181	2.80451	2.98464	1.88916	1.16036	0.972753	2.36623	2.9021	2.40571	4.84945	1.41892	1.68517	0.805138	1.32755	1.22482	1.87173	1.65428	3.29682	1.81592	2.05947	1.35667	2.09069	1.69951	1.44385	2.18579	3.07829	1.2145
hsa-miR-487a-5p	-3.15821	-3.19723	-3.18285	-3.18617	-3.19269	-3.171	-3.18847	-3.1987	-3.14372	-3.20203	-3.18885	-3.20264	-3.19286	-3.20859	-3.18423	-3.20177	-3.1503	-3.19669	-2.68852	-3.17376	-3.13507	-3.18311	-3.11406	-3.18742	-2.86214	-3.19139	-3.18178	-3.19817	-3.14152	-3.13835	-3.1731	-3.18587	-3.18555	-3.18597	-2.56327	-3.1668	-3.17693	-3.17989	-3.17327	-2.86387	-3.15954	-2.58458	-3.18748	-3.16276	-3.18556	-3.18477	-3.12846	-3.16752	-3.17795
hsa-miR-487a-3p	-0.471853	-0.713225	0.00105542	-0.062986	0.135579	0.110393	0.247628	1.18642	0.31169	-0.76901	0.237819	-0.776484	-0.198684	-0.585019	-0.581072	-0.765906	-0.444974	-0.70722	0.627508	-0.525399	0.879935	-0.570682	-0.328604	-0.611523	0.0326703	-0.16789	-0.558434	-0.723818	0.328091	-0.405172	0.0950572	-0.0571469	0.32204	0.311447	0.952447	-0.501354	-0.536376	0.0460001	0.509668	-0.277502	0.64068	1.69502	-0.612118	-0.487445	-0.593689	1.04434	-0.373195	0.13574	0.768564
hsa-miR-488-5p	-4.32517	-4.33993	-4.33093	-4.3328	-4.33679	-4.3278	-4.33415	-4.34052	-4.32219	-4.3407	-4.33438	-4.34073	-4.3369	-4.34103	-4.33169	-4.34068	-4.32355	-4.33953	-4.34058	-4.32837	-4.32041	-4.33107	-4.31609	-4.33352	-4.20791	-4.33595	-4.33034	-4.34049	-4.32174	-4.32109	-4.32824	-4.33262	-4.33244	-4.33268	-4.32576	-4.32694	-4.32902	-4.32963	-4.32827	-4.3394	-4.32545	-4.32661	-4.33356	-4.32611	-4.33245	-4.332	-4.31905	-4.32709	-4.32923
hsa-miR-488-3p	-0.310632	-1.5799	-0.549903	-1.52476	-1.5566	-0.84303	-0.676672	-1.20342	-0.671772	-1.6058	-1.03216	-1.60921	-1.09977	-1.40253	-0.580479	-0.639333	0.103148	-1.57706	-1.59393	-1.48767	-1.42106	-1.51043	-1.38762	-1.53072	-1.5754	-1.55007	-1.5043	-1.58488	-1.43186	-1.42653	-1.48652	-1.52334	-0.333677	-1.52384	-1.46546	-1.4755	-1.49321	-0.897249	-1.48682	-1.57608	-0.771826	-1.47268	-0.653966	-1.46844	-0.978392	-1.51817	-1.41024	-1.47677	-0.885527
hsa-miR-489-5p	-4.37268	-4.38979	-4.37935	-4.38152	-4.38615	-4.37573	-4.38309	-4.39096	-4.36923	-4.39121	-4.38335	-4.39126	-4.38627	-4.39167	-4.38024	-4.39119	-4.37079	-4.38933	-4.39105	-4.37639	-4.36716	-4.37952	-4.36215	-4.38236	-4.38906	-4.38517	-4.37867	-4.39061	-4.3687	-4.36795	-4.37623	-4.38132	-4.38111	-4.22862	-4.37336	-4.37473	-4.37715	-4.37785	-4.37627	-4.38917	-4.373	-4.37434	-4.3824	-4.37377	-4.38111	-4.38059	-4.36559	-4.3749	-4.37739
hsa-miR-489-3p	3.44023	1.32696	3.85324	6.38551	4.00062	1.5904	4.08037	5.14082	3.66883	3.33239	4.11067	3.24149	3.8001	1.46364	4.56116	4.37188	4.46399	2.91933	3.4812	4.51612	4.23226	6.1247	3.95439	5.22959	3.24788	5.30737	4.34939	6.73047	4.76828	1.93226	3.48609	2.06896	3.37987	6.90285	5.26842	3.30558	4.34756	4.964	4.52463	5.88946	4.45521	4.0402	5.3067	2.14227	3.032	3.19371	5.06803	3.12583	4.20557
hsa-miR-490-5p	-4.5527	-4.57623	-4.56188	-4.56486	-4.57122	-4.5569	-4.56702	-4.578	-4.54796	-4.58077	-4.56738	-4.58087	-4.5714	-4.58177	-4.56309	-4.58073	-4.55011	-4.5756	-4.57947	-4.5578	-4.54512	-4.5621	-4.53823	-4.56602	-4.57523	-4.56988	-4.56094	-4.57736	-4.54723	-4.54619	-4.55759	-4.56458	-4.56429	-4.56468	-4.55364	-4.55552	-4.55885	-4.55982	-4.55764	-4.57538	-4.55314	-4.55499	-4.56608	-4.5542	-4.5643	-4.56358	-4.54295	-4.55576	-4.55918
hsa-miR-490-3p	-3.73311	-3.77652	-3.75512	-3.76227	-3.77333	-3.74317	-3.76745	-2.52852	-3.72171	-3.7799	-3.76832	-3.78033	-3.77344	-3.78453	-3.75804	-3.77972	-3.72688	-3.77614	-3.77837	-3.74535	-3.7149	-3.75566	-3.69837	-3.76506	-3.77591	-3.77241	-3.75287	-3.77718	-3.71998	-3.71748	-3.74483	-3.76161	-3.76092	-3.76184	-3.73534	-3.73987	-3.74784	-3.75017	-3.24081	-3.776	-3.73415	-3.7386	-3.7652	-3.73669	-3.76094	-3.75922	-3.7097	-3.74044	-3.74865
hsa-miR-491-5p	1.75615	0.395448	1.42591	0.682894	1.77689	0.313286	2.07391	-0.0473233	1.13571	1.80024	0.130864	1.41445	2.09808	1.7543	1.80383	1.56155	2.33039	1.32578	1.66419	1.26853	2.31317	1.64941	1.39912	1.00758	1.33932	2.06328	0.786015	1.09608	1.15533	1.65076	2.80997	2.66171	1.91962	0.687549	0.981728	0.930852	0.279334	0.262403	2.3452	0.41614	0.378463	0.346415	1.27909	0.360211	2.18958	1.36583	0.549864	1.33488	0.273497
hsa-miR-491-3p	-2.81089	-2.84875	-2.32723	-2.83401	-2.8427	-2.82192	-2.83707	-2.85072	-2.79396	-2.8552	-2.83757	-2.59375	-2.84292	-2.86405	-2.83144	-2.58138	-2.80165	-2.84803	-2.85228	-2.82335	-2.78385	-2.82996	-2.7593	-2.38686	-2.25505	-2.84095	-2.8282	-2.85002	-2.79139	-2.78769	-2.82301	-2.36658	-2.8332	-2.83376	-2.81421	-2.81973	-2.82498	-2.82648	-2.8231	-2.84778	-2.81244	-2.81889	-2.83576	-2.81621	-2.36256	-2.83216	-2.77613	-2.82011	-2.8255
hsa-miR-511-5p	-0.737642	-0.934273	-0.816908	-0.30902	-0.895114	-0.773877	-0.351575	-0.55438	0.527196	-0.627582	-0.00911234	-0.641536	-0.896508	-1.04538	-0.827356	-0.62179	-0.715459	-0.512274	0.0940315	-0.78173	0.105013	0.130043	0.253304	-0.332031	0.524613	0.56381	-0.808834	-0.942731	0.0594301	0.081804	-0.779868	-0.840043	-0.297808	-0.840857	-0.745654	-0.117392	-0.186827	-0.206862	-0.780347	0.855996	-0.741389	-0.106245	-0.852673	0.348382	-0.837656	0.0904001	-0.656142	-0.122406	-0.79364
hsa-miR-511-3p	1.97393	0.134858	1.33715	1.23678	1.83738	0.531694	1.16484	2.33462	0.712781	0.901932	2.37972	1.21919	1.67424	0.552428	1.58265	1.26482	0.669782	2.75374	2.72073	1.78021	1.44882	2.91488	0.898879	2.54557	3.35671	1.73455	1.36895	0.11245	1.38685	2.49857	1.08351	1.24596	1.25562	1.94463	0.598512	0.559967	0.491556	1.01875	1.0819	3.50331	2.21328	2.13814	0.838441	2.85654	1.25538	0.909826	1.5121	1.85753	1.96989
hsa-miR-146b-5p	11.5203	11.858	10.4468	12.1313	10.887	12.2323	10.8744	11.9775	11.8421	11.994	10.6232	12.7414	10.1717	10.6623	11.0053	11.8784	10.7033	13.7694	12.2247	12.6658	11.3037	11.0614	11.3994	10.9685	10.578	10.7239	10.7622	12.0548	10.6976	13.1592	10.6452	12.1853	11.1083	11.3742	10.872	12.9573	10.4777	13.2675	11.2142	14.0923	9.97683	11.4123	10.8637	13.5278	10.1294	11.3418	10.4123	10.0441	11.3265
hsa-miR-146b-3p	3.67683	3.89436	2.79603	4.09522	3.6565	3.59139	3.20152	3.36625	5.15034	4.55367	2.96714	4.8862	3.0826	3.05303	3.81832	3.69716	3.13553	5.98446	3.92617	4.29272	3.1129	2.78569	4.64814	3.14584	2.70585	2.4355	2.65127	4.6166	2.72138	4.53332	3.43802	4.39161	3.8265	4.05052	3.75293	4.74143	3.37702	4.87872	3.30351	5.3454	2.48102	4.07806	3.34341	4.86007	2.28904	3.64086	1.95492	2.37494	3.08418
hsa-miR-202-5p	-3.61187	-3.3564	-3.63256	-3.63929	-3.64638	-3.62133	-3.64388	-3.37428	-3.1271	-3.6518	-3.6441	-3.65214	-3.64648	-3.36725	-3.63531	-3.22478	-3.60602	-3.64871	-3.38855	-3.62337	-3.59475	-3.63308	-3.5792	-3.64191	-3.34597	-3.64561	-3.63045	-3.64958	-3.59952	-3.59718	-3.62289	-3.63867	-3.63802	-3.63889	-3.61397	-3.61822	-3.62572	-3.62791	-3.62301	-3.64861	-3.61285	-3.61703	-3.64204	-3.61523	-3.63804	-3.63642	-3.58986	-3.61876	-3.62648
hsa-miR-202-3p	0	0	0	0	0	0	0	0	0	0	0	0	0	0	0	0	0	0	0	0	0	0	0	0	0	0	0	0	0	0	0	0	0	0	0	0	0	0	0	0	0	0	0	0	0	0	0	0	0
hsa-miR-492	-4.55542	-4.56751	-4.56013	-4.45374	-4.56493	-4.55757	-4.56277	-4.56841	-4.55298	-4.56984	-4.56296	-4.56986	-4.56502	-4.57013	-4.56076	-4.56982	-4.55409	-4.56718	-4.56917	-4.55804	-4.55152	-4.56025	-4.54798	-4.56226	-4.56699	-4.56424	-4.55965	-4.56809	-4.55261	-4.55208	-4.55793	-4.56152	-4.56137	-4.56157	-4.5559	-4.55687	-4.55857	-4.55907	-4.55796	-4.56707	-4.55564	-4.55659	-4.56229	-4.55619	-4.56138	-4.56101	-4.55041	-4.55699	-4.55875
hsa-miR-493-5p	3.54195	1.29252	3.45443	3.494	4.71483	3.80107	3.75259	4.59917	4.03611	2.03574	4.01453	2.67669	4.03077	2.79311	2.55939	2.17665	2.89818	1.59623	5.36437	4.0142	4.29401	4.12739	4.75559	3.92422	3.9826	3.47476	3.92852	2.60924	4.56171	4.12446	2.57728	2.97585	4.85668	4.3853	5.31657	2.66561	4.23729	1.44038	3.4362	2.02942	3.7776	6.16994	2.60908	2.95371	3.52166	5.28992	2.89831	2.88389	4.0188
hsa-miR-493-3p	3.2632	0.023928	1.22841	0.760789	2.1124	1.39551	1.74953	1.91825	1.70128	-0.0893362	2.57014	0.271268	2.20639	0.0317191	0.810058	0.302058	0.529043	0.0358554	1.94369	1.36489	1.32123	1.22084	0.744049	0.728464	1.04689	0.145468	1.79622	0.421906	0.582946	0.602153	0.38541	1.6542	2.41887	2.00967	2.48173	0.425528	2.409	0.342022	2.13217	0.039957	1.52326	3.54238	1.36962	2.06408	1.66507	2.45076	2.23777	1.74936	1.62186
hsa-miR-432-5p	3.11898	0.153814	2.4364	1.28083	2.63168	2.79756	1.7106	1.85863	1.87685	0.699266	3.03278	0.900973	2.69967	0.567039	0.441789	0.418993	2.39912	0.16743	3.03651	1.12474	1.5083	1.66949	1.71455	2.10786	1.72075	0.292095	1.95387	0.549023	0.784956	1.47583	0.56289	1.57565	1.81885	2.31227	3.56284	0.608005	2.83041	0.514063	3.51259	0.60525	2.48778	3.41273	1.74781	1.23379	1.29999	2.90973	2.4163	1.1865	1.47839
hsa-miR-432-3p	-1.19092	-1.97887	-1.92735	-1.93875	-1.96199	-1.90791	-1.94681	-1.11921	-1.10337	-1.99747	-1.44596	-1.9999	-1.19344	-2.02437	-1.93204	-1.99646	-1.88128	-1.97682	-1.98897	-1.91147	-1.8622	-1.92823	-1.83303	-1.42371	-1.97562	-1.95724	-1.92372	-1.98246	-1.8702	-1.86625	-1.27898	-1.93771	-1.93662	-1.93807	-1.20788	-1.90249	-1.30119	-1.91935	-1.27997	-1.97611	-1.89312	-1.23247	-1.94333	-1.89727	-1.93664	-1.38304	-1.85419	-1.90343	-1.91686
hsa-miR-494-5p	-4.12007	-4.14825	-4.13188	-4.13572	-4.14391	-4.12547	-4.13849	-4.14857	-4.11395	-4.14929	-4.13896	-4.14942	-3.88311	-4.15064	-4.13345	-4.14923	-4.11673	-4.14813	-4.14882	-4.12663	-4.1103	-4.13217	-4.10143	-4.13721	-4.14806	-4.14219	-4.13067	-4.14846	-4.11302	-4.11168	-4.12636	-4.13536	-4.13499	-4.13549	-4.12127	-4.12369	-4.12797	-4.12922	-4.12643	-4.14809	-4.12063	-4.12301	-4.13729	-4.12199	-4.135	-4.13408	-4.10751	-4.124	-4.12841
hsa-miR-494-3p	2.60865	0.0857367	2.03808	0.320849	2.55565	1.06813	1.82667	2.16688	3.48675	0.638048	2.88566	0.839241	3.14633	0.681043	0.887128	0.358413	1.71411	0.0985622	2.79721	0.467845	1.41474	0.915922	2.13357	1.16619	2.11472	0.692187	0.949863	0.0629725	2.16125	0.702976	1.04784	1.73192	2.38335	1.72815	3.21152	1.10858	1.96022	0.982662	2.80614	0.858008	1.93263	3.24175	0.295378	1.14756	1.93777	2.53343	1.47817	1.10158	2.6134
hsa-miR-495-5p	-4.01493	-4.04571	-4.02863	-4.03308	-4.04259	-4.02119	-4.0363	-4.04613	-4.00784	-3.85503	-4.03684	-4.04722	-4.04285	-4.0488	-4.03045	-4.04698	-4.01106	-4.04556	-3.83248	-4.02255	-4.0036	-4.02897	-3.99331	-4.03481	-4.04547	-4.04058	-4.02723	-4.04598	-4.00676	-4.00521	-4.02223	-4.03267	-4.03224	-4.03281	-4.01632	-4.01914	-4.0241	-4.02555	-4.02231	-4.0455	-4.01558	-4.01835	-4.0349	-4.01716	-3.71851	-4.03118	-4.00037	-4.01949	-4.0246
hsa-miR-495-3p	3.02073	0.507935	2.43622	1.27142	3.8314	2.65487	2.76148	2.81897	4.58604	2.60983	3.99348	2.43745	4.05767	1.76185	2.19051	1.23299	3.5689	2.72375	3.72339	2.17496	2.96117	2.2321	2.62491	1.57617	2.74116	1.43506	3.04766	0.869641	2.28133	2.64999	2.79773	3.25553	2.49625	2.31448	2.79971	2.71585	2.89174	0.934444	2.62189	2.6542	2.05714	5.15805	2.80535	2.77472	2.99562	3.12852	1.99746	1.57209	3.13139
hsa-miR-496	-2.79748	-2.84519	-2.81965	-2.82538	-2.83693	-2.80979	-2.82941	-2.84791	-2.77858	-2.85417	-2.83007	-2.85533	-2.83723	-2.86686	-2.82201	-2.85369	-2.78716	-2.8442	-2.85009	-2.81161	-2.76728	-2.82009	-2.73986	-2.82756	-2.84361	-2.83458	-2.24365	-2.84694	-2.7757	-2.77157	-2.81118	-2.82486	-2.82431	-2.30208	-2.80119	-2.80703	-2.81368	-2.8156	-2.19038	-2.4546	-2.79922	-2.80597	-2.82767	-2.80342	-2.82432	-2.28523	-2.75866	-2.80751	-2.81434
hsa-miR-193b-5p	0.961424	0.276913	0.683468	-0.314655	-0.397412	-0.209386	0.533277	1.30335	1.96048	0.117227	0.796593	2.07392	0.409109	0.810128	0.263861	-0.529044	0.576057	-0.0184106	-0.0998837	0.389577	-0.0577102	-0.278296	2.11609	-0.329928	0.303777	0.451624	-0.262867	0.842933	0.646349	0.671731	1.37132	-0.311044	0.897706	0.885009	-0.166483	-0.191233	0.364631	2.26406	1.74829	1.05845	-0.160017	0.457369	0.19437	-0.17383	0.235587	0.633046	-0.0311891	-0.194371	-0.239568
hsa-miR-193b-3p	8.568	7.06128	7.7526	6.47999	7.44152	8.52075	7.53096	9.60078	7.39346	6.63489	7.38892	8.85631	7.73669	8.09119	7.58344	5.78988	8.07809	7.87857	6.78885	6.89016	7.73336	6.75569	7.30576	7.52479	7.76042	7.65944	7.22533	8.23136	7.15332	7.46334	7.87625	6.30861	7.24424	8.29976	7.25763	8.28481	7.16492	9.49435	7.99218	9.32622	6.77634	7.86429	7.32001	8.15543	7.34799	7.291	6.89718	6.4188	7.01998
hsa-miR-497-5p	8.08856	9.573	8.26263	8.32144	8.29259	7.91048	8.4095	8.2384	8.21911	9.5371	8.10283	9.03003	8.28779	8.76866	7.65193	8.61097	7.7752	8.29362	8.92576	9.60991	7.61905	8.96806	8.33734	8.72725	8.9371	8.8107	8.11346	6.92026	8.3214	8.2183	7.80359	7.25625	8.26135	9.62611	8.09176	7.33861	8.26283	9.16572	7.41291	7.37935	8.13272	9.18677	8.02004	6.12171	7.56706	7.90905	8.25261	9.43235	8.31926
hsa-miR-497-3p	-1.54419	-0.779417	-1.58574	-0.265378	-1.62525	-1.56334	-1.60799	-1.65063	-1.5226	-1.35061	-1.60952	-1.13071	-0.891166	-1.15196	-1.59111	-1.66411	-1.53236	-0.980994	-1.31232	-0.569238	-1.50993	-1.04303	-1.48049	-1.60377	-0.754538	-0.857546	-1.58157	-1.64837	-1.51936	-0.752641	-1.56648	-1.5976	-1.59635	-0.473143	-0.891827	-1.55706	-0.986025	-1.00316	-1.56673	-1.25501	-1.54618	-0.497553	-1.60402	-1.55101	-1.59638	-1.06837	-1.50045	-0.930639	-1.57367
hsa-miR-181d-5p	6.46865	6.77395	5.92655	7.16867	6.18517	7.16901	6.18414	6.88614	6.79287	8.22545	5.08591	7.72781	5.75796	6.93103	6.03791	7.40614	5.24971	5.95724	6.67094	7.06827	6.95085	6.85689	6.6027	6.67676	6.74063	6.20216	6.51846	5.85096	6.43091	6.82861	5.78484	7.90386	6.39938	6.76092	5.77063	7.35874	5.82893	8.10901	5.62643	6.10237	6.26442	6.91612	6.1943	6.25438	7.15926	7.14318	6.2301	7.48028	6.0725
hsa-miR-181d-3p	0	0	0	0	0	0	0	0	0	0	0	0	0	0	0	0	0	0	0	0	0	0	0	0	0	0	0	0	0	0	0	0	0	0	0	0	0	0	0	0	0	0	0	0	0	0	0	0	0
hsa-miR-512-5p	0	0	0	0	0	0	0	0	0	0	0	0	0	0	0	0	0	0	0	0	0	0	0	0	0	0	0	0	0	0	0	0	0	0	0	0	0	0	0	0	0	0	0	0	0	0	0	0	0
hsa-miR-512-3p	-4.00298	-4.03444	-4.01703	-4.02159	-4.03134	-4.0094	-4.0249	-3.80396	-3.9957	-4.03585	-4.02545	-4.03602	-4.03161	-4.0377	-4.01889	-4.03577	-3.999	-4.03427	-3.81634	-4.01079	-3.99136	-4.01737	-3.9808	-4.02337	-4.03418	-4.02929	-4.01559	-4.03472	-3.9946	-3.99301	-4.01046	-4.02117	-4.02073	-4.02132	-4.0044	-4.00729	-4.01238	-4.01387	-4.01054	-4.03422	-4.00364	-4.00648	-4.02346	-3.68349	-4.02074	-4.01964	-3.98804	-4.00766	-4.01289
hsa-miR-498	0	0	0	0	0	0	0	0	0	0	0	0	0	0	0	0	0	0	0	0	0	0	0	0	0	0	0	0	0	0	0	0	0	0	0	0	0	0	0	0	0	0	0	0	0	0	0	0	0
hsa-miR-520e	0	0	0	0	0	0	0	0	0	0	0	0	0	0	0	0	0	0	0	0	0	0	0	0	0	0	0	0	0	0	0	0	0	0	0	0	0	0	0	0	0	0	0	0	0	0	0	0	0
hsa-miR-515-5p	-3.92374	-3.96236	-3.94156	-3.94735	-3.95971	-3.93189	-3.95154	-3.96306	-3.91452	-3.96464	-3.95224	-3.96493	-3.96005	-3.96771	-3.94392	-3.96452	-3.91871	-3.9621	-3.96362	-3.93365	-3.90901	-3.942	-3.89563	-3.9496	-3.96195	-3.9571	-3.93974	-3.96281	-3.91312	-3.9111	-3.93323	-3.94681	-3.94625	-3.947	-3.92555	-3.92921	-3.93567	-3.52955	-3.93334	-3.96201	-3.92459	-3.52018	-3.25803	-3.92664	-3.94627	-3.94487	-3.9048	-3.92968	-3.93632
hsa-miR-515-3p	-4.55329	-4.57186	-4.56053	-4.56288	-4.56791	-4.5566	-4.56459	-4.57325	-4.54955	-4.57535	-4.56487	-4.57541	-4.56804	-4.57596	-4.56149	-4.57533	-4.55125	-4.57136	-4.57441	-4.55732	-4.54731	-4.56071	-4.54187	-4.5638	-4.57107	-4.56685	-4.55979	-4.57275	-4.54898	-4.54816	-4.55715	-4.56267	-4.56244	-4.56274	-4.55403	-4.55552	-4.55814	-4.5589	-4.55719	-4.57119	-4.55364	-4.38934	-4.56385	-4.55447	-4.56244	-4.56188	-4.5456	-4.5557	-4.5584
hsa-miR-519e-5p	0	0	0	0	0	0	0	0	0	0	0	0	0	0	0	0	0	0	0	0	0	0	0	0	0	0	0	0	0	0	0	0	0	0	0	0	0	0	0	0	0	0	0	0	0	0	0	0	0
hsa-miR-519e-3p	0	0	0	0	0	0	0	0	0	0	0	0	0	0	0	0	0	0	0	0	0	0	0	0	0	0	0	0	0	0	0	0	0	0	0	0	0	0	0	0	0	0	0	0	0	0	0	0	0
hsa-miR-520f-5p	0	0	0	0	0	0	0	0	0	0	0	0	0	0	0	0	0	0	0	0	0	0	0	0	0	0	0	0	0	0	0	0	0	0	0	0	0	0	0	0	0	0	0	0	0	0	0	0	0
hsa-miR-520f-3p	-4.55329	-4.57186	-4.56053	-4.56288	-4.56791	-4.5566	-4.56459	-4.57325	-4.54955	-4.57535	-4.56487	-4.57541	-4.56804	-4.57596	-4.56149	-4.57533	-4.55125	-4.57136	-4.57441	-4.55732	-4.54731	-4.56071	-4.54187	-4.5638	-4.57107	-4.56685	-4.55979	-4.57275	-4.54898	-4.54816	-4.55715	-4.56267	-4.56244	-4.56274	-4.55403	-4.55552	-4.55814	-4.5589	-4.55719	-4.57119	-4.55364	-4.38934	-4.56385	-4.55447	-4.56244	-4.56188	-4.5456	-4.5557	-4.5584
hsa-miR-519c-5p	0	0	0	0	0	0	0	0	0	0	0	0	0	0	0	0	0	0	0	0	0	0	0	0	0	0	0	0	0	0	0	0	0	0	0	0	0	0	0	0	0	0	0	0	0	0	0	0	0
hsa-miR-519c-3p	-4.57154	-4.57721	-4.57375	-4.57447	-4.576	-4.57255	-4.57499	-4.57764	-4.57039	-4.57827	-4.57508	-4.57828	-4.57605	-4.57833	-4.57404	-4.57827	-4.57091	-4.57706	-4.57799	-4.57277	-4.56971	-4.5738	-4.56804	-4.57475	-4.57697	-4.57568	-4.57352	-4.57748	-4.57022	-4.56997	-4.57271	-4.5744	-4.57433	-4.57442	-4.57176	-4.57222	-4.57302	-4.57325	-4.57273	-4.57701	-4.57164	-4.57209	-4.57476	-4.5719	-4.57433	-4.57416	-4.56918	-4.57227	-4.5731
hsa-miR-520a-5p	0	0	0	0	0	0	0	0	0	0	0	0	0	0	0	0	0	0	0	0	0	0	0	0	0	0	0	0	0	0	0	0	0	0	0	0	0	0	0	0	0	0	0	0	0	0	0	0	0
hsa-miR-520a-3p	-4.38541	-4.39829	-4.39043	-4.39207	-4.39555	-4.38771	-4.39325	-4.39904	-4.38281	-4.3992	-4.39345	-4.31556	-4.39564	-4.39949	-4.3911	-4.39918	-4.38399	-4.39795	-4.3991	-4.38821	-4.38126	-4.39056	-4.37749	-4.3927	-4.39774	-4.39482	-4.38992	-4.39891	-4.38242	-4.38185	-4.38809	-4.39192	-4.39176	-4.39197	-4.38592	-4.38696	-4.38878	-4.38931	-4.38812	-4.39783	-4.38565	-4.38667	-4.39273	-4.38623	-4.39176	-4.39137	-4.38008	-4.38709	-4.38896
hsa-miR-526b-5p	-4.10559	-4.13887	-4.11957	-4.12411	-4.13382	-4.11198	-4.1274	-4.13932	-4.09835	-4.14034	-4.12795	-4.14053	-3.83235	-4.14229	-4.12142	-4.14026	-4.10163	-4.1387	-4.13968	-4.11336	-4.09402	-3.79968	-4.08352	-4.12588	-4.1386	-4.13177	-4.11814	-4.13916	-4.09725	-4.09566	-4.11303	-4.12369	-4.12325	-4.12384	-4.10701	-4.10988	-4.11495	-4.11643	-4.11312	-4.13864	-4.10625	-3.78884	-4.12597	-4.10786	-4.12326	-4.12217	-4.09072	-4.11024	-4.11546
hsa-miR-526b-3p	0	0	0	0	0	0	0	0	0	0	0	0	0	0	0	0	0	0	0	0	0	0	0	0	0	0	0	0	0	0	0	0	0	0	0	0	0	0	0	0	0	0	0	0	0	0	0	0	0
hsa-miR-519b-5p	0	0	0	0	0	0	0	0	0	0	0	0	0	0	0	0	0	0	0	0	0	0	0	0	0	0	0	0	0	0	0	0	0	0	0	0	0	0	0	0	0	0	0	0	0	0	0	0	0
hsa-miR-519b-3p	0	0	0	0	0	0	0	0	0	0	0	0	0	0	0	0	0	0	0	0	0	0	0	0	0	0	0	0	0	0	0	0	0	0	0	0	0	0	0	0	0	0	0	0	0	0	0	0	0
hsa-miR-525-5p	-4.17468	-4.19617	-4.18345	-4.1863	-4.19238	-4.17869	-4.18836	-4.19635	-4.17014	-4.06007	-4.18871	-4.19682	-4.19255	-4.19748	-4.18461	-4.19672	-4.1722	-4.1961	-4.19649	-4.17956	-4.16743	-4.18366	-4.16084	-4.18741	-4.19606	-4.1911	-4.18255	-4.19629	-4.16945	-4.16846	-4.17935	-4.18603	-4.18576	-4.18613	-4.17557	-4.17737	-4.18055	-4.18148	-4.1794	-4.19608	-4.1751	-4.17687	-4.18746	-4.17611	-4.18577	-4.18508	-4.16536	-4.1776	-4.18087
hsa-miR-525-3p	0	0	0	0	0	0	0	0	0	0	0	0	0	0	0	0	0	0	0	0	0	0	0	0	0	0	0	0	0	0	0	0	0	0	0	0	0	0	0	0	0	0	0	0	0	0	0	0	0
hsa-miR-523-5p	0	0	0	0	0	0	0	0	0	0	0	0	0	0	0	0	0	0	0	0	0	0	0	0	0	0	0	0	0	0	0	0	0	0	0	0	0	0	0	0	0	0	0	0	0	0	0	0	0
hsa-miR-523-3p	0	0	0	0	0	0	0	0	0	0	0	0	0	0	0	0	0	0	0	0	0	0	0	0	0	0	0	0	0	0	0	0	0	0	0	0	0	0	0	0	0	0	0	0	0	0	0	0	0
hsa-miR-518f-5p	0	0	0	0	0	0	0	0	0	0	0	0	0	0	0	0	0	0	0	0	0	0	0	0	0	0	0	0	0	0	0	0	0	0	0	0	0	0	0	0	0	0	0	0	0	0	0	0	0
hsa-miR-518f-3p	-4.55541	-4.56759	-4.56016	-4.5617	-4.565	-4.55758	-4.56282	-4.56851	-4.55295	-4.56994	-4.56301	-4.56997	-4.56509	-4.57024	-4.56079	-4.56993	-4.55407	-4.56726	-4.56927	-4.55805	-4.55148	-4.56027	-4.54791	-4.5623	-4.56707	-4.5643	-4.55967	-4.56817	-4.55258	-4.55204	-4.55794	-4.56156	-4.56141	-4.45283	-4.55589	-4.55687	-4.55859	-4.55909	-4.55797	-4.56715	-4.55563	-4.55659	-4.56233	-4.55618	-4.56141	-4.56104	-4.55036	-4.55699	-4.55876
hsa-miR-520b	0	0	0	0	0	0	0	0	0	0	0	0	0	0	0	0	0	0	0	0	0	0	0	0	0	0	0	0	0	0	0	0	0	0	0	0	0	0	0	0	0	0	0	0	0	0	0	0	0
hsa-miR-518b	-3.7858	-3.8268	-3.80611	-3.81271	-3.82407	-3.79509	-3.81749	-3.53119	-3.77528	-3.57452	-3.81829	-3.83005	-3.82417	-3.83359	-3.80881	-3.82953	-3.78006	-3.82648	-3.82838	-3.79709	-3.769	-3.80661	-3.75374	-3.81528	-3.82628	-3.82327	-3.80403	-3.82737	-3.77368	-3.77138	-3.79662	-3.8121	-3.81147	-3.81232	-3.78786	-3.79204	-3.7994	-3.80155	-3.79674	-3.82636	-3.78676	-3.79087	-3.81541	-3.7891	-3.81148	-3.80989	-3.7642	-3.79257	-3.80014
hsa-miR-526a	0	0	0	0	0	0	0	0	0	0	0	0	0	0	0	0	0	0	0	0	0	0	0	0	0	0	0	0	0	0	0	0	0	0	0	0	0	0	0	0	0	0	0	0	0	0	0	0	0
hsa-miR-520c-5p	0	0	0	0	0	0	0	0	0	0	0	0	0	0	0	0	0	0	0	0	0	0	0	0	0	0	0	0	0	0	0	0	0	0	0	0	0	0	0	0	0	0	0	0	0	0	0	0	0
hsa-miR-520c-3p	0	0	0	0	0	0	0	0	0	0	0	0	0	0	0	0	0	0	0	0	0	0	0	0	0	0	0	0	0	0	0	0	0	0	0	0	0	0	0	0	0	0	0	0	0	0	0	0	0
hsa-miR-518c-5p	0	0	0	0	0	0	0	0	0	0	0	0	0	0	0	0	0	0	0	0	0	0	0	0	0	0	0	0	0	0	0	0	0	0	0	0	0	0	0	0	0	0	0	0	0	0	0	0	0
hsa-miR-518c-3p	-4.55322	-4.57242	-4.56071	-4.56314	-4.56834	-4.55664	-4.5649	-4.57387	-4.54935	-4.57605	-4.5652	-4.57611	-4.56848	-4.5767	-4.5617	-4.57602	-4.5511	-4.57191	-4.57506	-4.55738	-4.54703	-4.56089	-4.54141	-4.56409	-4.57161	-4.56724	-4.55994	-4.57334	-4.54876	-4.54791	-4.55721	-4.56292	-4.56268	-4.56299	-4.55398	-4.55552	-4.55823	-4.55903	-4.55725	-4.57173	-4.55358	-4.55509	-4.56414	-4.38297	-4.56269	-4.5621	-4.54526	-4.55572	-4.55851
hsa-miR-524-5p	0	0	0	0	0	0	0	0	0	0	0	0	0	0	0	0	0	0	0	0	0	0	0	0	0	0	0	0	0	0	0	0	0	0	0	0	0	0	0	0	0	0	0	0	0	0	0	0	0
hsa-miR-524-3p	-4.55569	-4.56547	-4.5595	-4.56074	-4.56339	-4.55743	-4.56164	-4.5662	-4.55371	-4.56733	-4.56179	-4.56735	-4.56346	-4.56753	-4.56001	-4.56733	-4.55461	-4.56521	-4.56681	-4.55781	-4.55254	-4.5596	-4.54967	-4.56122	-4.56505	-4.56283	-4.55911	-4.56594	-4.55341	-4.55298	-4.55772	-4.56063	-4.56051	-4.56067	-4.55608	-4.55686	-4.55824	-4.55865	-4.55774	-4.56512	-4.55587	-4.55664	-4.56125	-4.55631	-4.56051	-4.56021	-4.55163	-4.55696	-4.55838
hsa-miR-517-5p	0	0	0	0	0	0	0	0	0	0	0	0	0	0	0	0	0	0	0	0	0	0	0	0	0	0	0	0	0	0	0	0	0	0	0	0	0	0	0	0	0	0	0	0	0	0	0	0	0
hsa-miR-517a-3p	-4.55291	-4.57473	-4.56142	-4.56418	-4.57008	-4.5568	-4.56618	-4.57637	-4.54851	-4.5789	-4.56652	-4.57899	-4.57024	-4.57976	-4.56255	-4.57887	-4.55051	-4.57414	-4.57773	-4.55764	-4.54588	-4.56163	-4.53949	-4.56526	-4.5738	-4.56884	-4.56055	-4.57577	-4.54784	-4.54688	-4.55744	-4.56393	-4.56366	-4.56402	-4.55378	-4.55552	-4.55861	-4.55951	-4.55749	-4.57394	-4.55332	-4.55503	-4.56531	-4.5543	-4.56367	-4.563	-4.54387	-4.55575	-4.55892
hsa-miR-519d-5p	0	0	0	0	0	0	0	0	0	0	0	0	0	0	0	0	0	0	0	0	0	0	0	0	0	0	0	0	0	0	0	0	0	0	0	0	0	0	0	0	0	0	0	0	0	0	0	0	0
hsa-miR-519d-3p	-4.15198	-4.1818	-4.16423	-4.16821	-4.17671	-4.15758	-4.17109	-4.18215	-4.14564	-4.18294	-4.17157	-4.18308	-4.17694	-4.18443	-4.16586	-4.18288	-4.14852	-4.18167	-3.97338	-4.15879	-4.14185	-4.16453	-4.13265	-4.16976	-4.18159	-3.89442	-4.16298	-4.18203	-4.14468	-4.14329	-4.15851	-4.16784	-4.16746	-4.16797	-4.15323	-4.15574	-4.16018	-4.16148	-4.15858	-4.18162	-4.15257	-4.15504	-4.16984	-3.87348	-4.16747	-4.16651	-4.13896	-4.15606	-4.16063
hsa-miR-521	0	0	0	0	0	0	0	0	0	0	0	0	0	0	0	0	0	0	0	0	0	0	0	0	0	0	0	0	0	0	0	0	0	0	0	0	0	0	0	0	0	0	0	0	0	0	0	0	0
hsa-miR-520d-5p	-4.55486	-4.57163	-4.5614	-4.56352	-4.56806	-4.55785	-4.56506	-4.57289	-4.55147	-4.57493	-4.56532	-4.57499	-4.56818	-4.57551	-4.56226	-4.57491	-4.55301	-4.57118	-4.57393	-4.55849	-4.54945	-4.56156	-4.54454	-4.56435	-4.57092	-4.5671	-4.56073	-4.57243	-4.55096	-4.55022	-4.55834	-4.56333	-4.56312	-4.56339	-4.55552	-4.55687	-4.55924	-4.55993	-4.55838	-4.57102	-4.55517	-4.55649	-4.56439	-4.55592	-4.56312	-4.56261	-4.54791	-4.55704	-4.55947
hsa-miR-520d-3p	0	0	0	0	0	0	0	0	0	0	0	0	0	0	0	0	0	0	0	0	0	0	0	0	0	0	0	0	0	0	0	0	0	0	0	0	0	0	0	0	0	0	0	0	0	0	0	0	0
hsa-miR-517b-3p	-4.55291	-4.57473	-4.56142	-4.56418	-4.57008	-4.5568	-4.56618	-4.57637	-4.54851	-4.5789	-4.56652	-4.57899	-4.57024	-4.57976	-4.56255	-4.57887	-4.55051	-4.57414	-4.57773	-4.55764	-4.54588	-4.56163	-4.53949	-4.56526	-4.5738	-4.56884	-4.56055	-4.57577	-4.54784	-4.54688	-4.55744	-4.56393	-4.56366	-4.56402	-4.55378	-4.55552	-4.55861	-4.55951	-4.55749	-4.57394	-4.55332	-4.55503	-4.56531	-4.5543	-4.56367	-4.563	-4.54387	-4.55575	-4.55892
hsa-miR-520g-5p	0	0	0	0	0	0	0	0	0	0	0	0	0	0	0	0	0	0	0	0	0	0	0	0	0	0	0	0	0	0	0	0	0	0	0	0	0	0	0	0	0	0	0	0	0	0	0	0	0
hsa-miR-520g-3p	0	0	0	0	0	0	0	0	0	0	0	0	0	0	0	0	0	0	0	0	0	0	0	0	0	0	0	0	0	0	0	0	0	0	0	0	0	0	0	0	0	0	0	0	0	0	0	0	0
hsa-miR-516b-5p	-4.32641	-4.35217	-4.33645	-4.33971	-4.34668	-4.331	-4.34207	-4.35342	-4.32121	-4.35399	-4.34247	-4.35409	-4.34687	-4.35505	-4.33778	-4.35394	-4.32357	-4.35147	-4.35362	-4.33199	-4.3181	-4.3367	-4.31056	-4.34098	-4.35107	-4.34521	-4.33542	-4.35332	-4.32042	-4.31928	-4.33176	-4.33941	-4.3391	-4.33952	-4.32743	-4.32949	-4.33313	-4.33419	-4.33182	-4.35124	-4.32689	-4.32891	-4.34105	-4.09806	-4.3391	-4.33832	-4.31573	-4.32975	-4.3335
hsa-miR-516b-3p	0	0	0	0	0	0	0	0	0	0	0	0	0	0	0	0	0	0	0	0	0	0	0	0	0	0	0	0	0	0	0	0	0	0	0	0	0	0	0	0	0	0	0	0	0	0	0	0	0
hsa-miR-518e-5p	0	0	0	0	0	0	0	0	0	0	0	0	0	0	0	0	0	0	0	0	0	0	0	0	0	0	0	0	0	0	0	0	0	0	0	0	0	0	0	0	0	0	0	0	0	0	0	0	0
hsa-miR-518e-3p	-4.32743	-4.36003	-4.34014	-4.34427	-4.35309	-4.33324	-4.34726	-4.36178	-4.32085	-4.36271	-4.34776	-4.36287	-4.35333	-4.36448	-4.34183	-4.36264	-4.32384	-4.35916	-4.3621	-4.3345	-4.31692	-4.34046	-4.30737	-4.34588	-4.35865	-4.35123	-4.33884	-4.36159	-4.31985	-4.31841	-4.3342	-4.34389	-4.34349	-4.34402	-4.32872	-4.33134	-4.33594	-4.33729	-4.33428	-4.35886	-4.32804	-4.3306	-4.34596	-4.3295	-4.3435	-4.34251	-4.31392	-3.74948	-4.3364
hsa-miR-518a-5p	-4.55322	-4.57242	-4.56071	-4.56314	-4.56834	-4.55664	-4.5649	-4.57387	-4.54935	-4.57605	-4.5652	-4.57611	-4.56848	-4.5767	-4.5617	-4.57602	-4.5511	-4.57191	-4.57506	-4.55738	-4.54703	-4.56089	-4.54141	-4.56409	-4.57161	-4.56724	-4.55994	-4.57334	-4.54876	-4.54791	-4.55721	-4.56292	-4.56268	-4.56299	-4.55398	-4.55552	-4.55823	-4.55903	-4.55725	-4.57173	-4.55358	-4.55509	-4.56414	-4.38297	-4.56269	-4.5621	-4.54526	-4.55572	-4.55851
hsa-miR-518a-3p	0	0	0	0	0	0	0	0	0	0	0	0	0	0	0	0	0	0	0	0	0	0	0	0	0	0	0	0	0	0	0	0	0	0	0	0	0	0	0	0	0	0	0	0	0	0	0	0	0
hsa-miR-518d-5p	0	0	0	0	0	0	0	0	0	0	0	0	0	0	0	0	0	0	0	0	0	0	0	0	0	0	0	0	0	0	0	0	0	0	0	0	0	0	0	0	0	0	0	0	0	0	0	0	0
hsa-miR-518d-3p	0	0	0	0	0	0	0	0	0	0	0	0	0	0	0	0	0	0	0	0	0	0	0	0	0	0	0	0	0	0	0	0	0	0	0	0	0	0	0	0	0	0	0	0	0	0	0	0	0
hsa-miR-517c-3p	0	0	0	0	0	0	0	0	0	0	0	0	0	0	0	0	0	0	0	0	0	0	0	0	0	0	0	0	0	0	0	0	0	0	0	0	0	0	0	0	0	0	0	0	0	0	0	0	0
hsa-miR-520h	0	0	0	0	0	0	0	0	0	0	0	0	0	0	0	0	0	0	0	0	0	0	0	0	0	0	0	0	0	0	0	0	0	0	0	0	0	0	0	0	0	0	0	0	0	0	0	0	0
hsa-miR-522-5p	0	0	0	0	0	0	0	0	0	0	0	0	0	0	0	0	0	0	0	0	0	0	0	0	0	0	0	0	0	0	0	0	0	0	0	0	0	0	0	0	0	0	0	0	0	0	0	0	0
hsa-miR-522-3p	0	0	0	0	0	0	0	0	0	0	0	0	0	0	0	0	0	0	0	0	0	0	0	0	0	0	0	0	0	0	0	0	0	0	0	0	0	0	0	0	0	0	0	0	0	0	0	0	0
hsa-miR-519a-5p	0	0	0	0	0	0	0	0	0	0	0	0	0	0	0	0	0	0	0	0	0	0	0	0	0	0	0	0	0	0	0	0	0	0	0	0	0	0	0	0	0	0	0	0	0	0	0	0	0
hsa-miR-519a-3p	-4.14931	-4.18448	-4.16375	-4.16844	-4.17845	-4.15591	-4.17183	-4.18498	-4.14184	-4.18609	-4.1724	-4.18629	-4.17873	-4.18822	-4.16566	-4.186	-3.81468	-4.1843	-4.18537	-4.15734	-4.13738	-4.1641	-4.12654	-4.17026	-4.18419	-4.17634	-4.16227	-4.1848	-4.1407	-4.13907	-4.157	-4.168	-4.16755	-4.16815	-4.15078	-4.15375	-4.15898	-4.1605	-4.15709	-4.18424	-4.15	-4.15291	-4.17035	-4.15166	-4.16756	-4.16643	-4.13397	-4.15412	-4.1595
hsa-miR-527	-4.55322	-4.57242	-4.56071	-4.56314	-4.56834	-4.55664	-4.5649	-4.57387	-4.54935	-4.57605	-4.5652	-4.57611	-4.56848	-4.5767	-4.5617	-4.57602	-4.5511	-4.57191	-4.57506	-4.55738	-4.54703	-4.56089	-4.54141	-4.56409	-4.57161	-4.56724	-4.55994	-4.57334	-4.54876	-4.54791	-4.55721	-4.56292	-4.56268	-4.56299	-4.55398	-4.55552	-4.55823	-4.55903	-4.55725	-4.57173	-4.55358	-4.55509	-4.56414	-4.38297	-4.56269	-4.5621	-4.54526	-4.55572	-4.55851
hsa-miR-516a-5p	-4.55569	-4.56547	-4.5595	-4.56074	-4.56339	-4.55743	-4.56164	-4.5662	-4.55371	-4.56733	-4.56179	-4.56735	-4.56346	-4.56753	-4.56001	-4.56733	-4.55461	-4.56521	-4.56681	-4.55781	-4.55254	-4.5596	-4.54967	-4.56122	-4.56505	-4.56283	-4.55911	-4.56594	-4.55341	-4.55298	-4.55772	-4.56063	-4.56051	-4.56067	-4.55608	-4.55686	-4.55824	-4.55865	-4.55774	-4.56512	-4.55587	-4.55664	-4.56125	-4.55631	-4.56051	-4.56021	-4.55163	-4.55696	-4.55838
hsa-miR-516a-3p	0	0	0	0	0	0	0	0	0	0	0	0	0	0	0	0	0	0	0	0	0	0	0	0	0	0	0	0	0	0	0	0	0	0	0	0	0	0	0	0	0	0	0	0	0	0	0	0	0
hsa-miR-499a-5p	2.01823	2.28789	3.03185	2.98941	2.39813	1.49722	1.51556	1.99524	2.18957	3.07134	2.30578	2.86718	2.77378	2.72193	2.48768	2.44031	2.11159	2.73158	2.32934	2.5483	1.86403	2.17981	2.54438	2.50202	1.83531	2.84351	2.58037	1.75222	3.00307	2.25348	1.47588	2.26488	2.5771	2.26092	2.52395	3.42951	2.94806	2.77438	2.55506	2.50989	3.07389	3.1241	2.6237	1.04747	2.91989	2.12071	2.97054	3.67631	1.78782
hsa-miR-499a-3p	-2.5435	-2.5918	-2.56382	-2.57014	-2.5828	-2.5529	-2.57457	-2.24963	-2.52719	-2.30114	-2.1059	-2.3108	-2.58313	-2.24309	-2.56643	-2.601	-2.53624	-2.21941	-2.59711	-2.55492	-2.51528	-2.02577	-2.48638	-2.57254	-2.21467	-2.58024	-2.00739	-2.5937	-2.52416	-2.5198	-2.55444	-2.56956	-2.56896	-2.56976	-1.88752	-2.54983	-2.55722	-2.55935	-2.55456	-2.59034	-2.54448	-2.54864	-2.57266	-2.54685	-2.0598	-2.56747	-2.5062	-1.92314	-2.55795
hsa-miR-500a-5p	4.27137	3.96797	5.02056	3.73705	4.39856	4.28206	3.83156	3.59511	4.51441	3.46253	3.81326	2.7021	4.48127	4.00455	4.76391	3.67177	4.12209	3.46134	3.90424	3.74112	4.66067	3.31455	3.99148	3.67917	4.01955	4.43707	5.01062	3.83581	5.51009	4.20622	4.69598	3.50534	4.24792	3.19302	4.95272	4.12836	4.76263	4.13261	4.24372	2.69943	5.06775	3.65457	4.49807	3.06237	5.15268	4.55243	4.2428	3.84174	4.40885
hsa-miR-500a-3p	9.50208	8.1242	8.88749	7.70505	8.66048	8.79938	8.63003	6.93041	9.29837	7.38324	8.60027	6.69464	8.69901	7.57323	8.95458	7.36528	9.2755	7.78934	8.3915	7.38859	9.71057	7.82422	9.25475	7.58587	8.18904	8.4655	9.18976	8.74817	10.2426	8.02717	9.1112	7.58894	8.96194	7.52186	9.47699	7.5802	9.10756	7.54948	8.78241	7.05406	9.31987	6.56155	9.1222	7.06164	9.9872	9.00458	9.22803	7.96836	8.38522
hsa-miR-501-5p	5.83476	3.60965	5.30051	3.31496	5.39826	4.94463	5.0421	2.68895	5.69683	4.1177	5.27802	2.85218	5.51305	4.10635	4.93051	3.61909	6.20426	3.15098	3.44555	3.10732	4.60725	3.44893	4.5136	3.4559	3.70999	4.28995	4.94993	4.48077	5.38369	3.20717	6.30468	4.71856	4.89609	3.52216	5.31372	3.37759	4.66363	4.61192	5.37691	2.31674	5.22902	2.21965	4.88691	3.08286	5.66146	4.36437	3.0509	3.64255	4.12456
hsa-miR-501-3p	7.88282	6.97573	7.36835	6.11322	7.09006	6.74365	6.77422	5.0622	7.13314	5.64773	7.04851	5.18125	7.1218	5.92354	6.84657	5.72408	6.58164	6.15005	8.56276	7.5655	9.11168	7.72549	8.81228	7.45541	8.1678	8.93692	9.28163	8.62391	9.73798	8.57371	7.78899	5.86249	8.55994	7.68071	9.38433	7.81826	8.93656	8.33015	7.41007	5.37182	9.14834	6.36855	8.74639	6.5656	9.56608	8.98332	9.28542	8.38415	8.4849
hsa-miR-502-5p	3.71517	2.98847	4.21298	2.47795	4.08171	3.5099	3.74677	2.19278	4.40409	2.98267	4.3172	2.58787	4.20073	3.28491	3.83118	2.57391	3.84311	2.79703	2.44476	2.36282	3.14519	2.18789	3.17876	2.24486	2.81433	2.55223	3.58836	2.44364	4.71419	2.12318	4.48415	3.32524	3.99052	2.30113	4.11213	2.6914	3.77236	3.36833	3.75231	2.02801	3.17032	2.18959	3.48528	1.84819	4.41098	3.74415	2.65577	2.44668	2.30665
hsa-miR-502-3p	5.40215	4.43776	5.58228	3.93324	5.28393	4.96882	5.21158	3.35225	5.6611	4.47281	5.44022	3.7922	5.08257	4.76472	5.37851	3.66466	4.68545	4.11089	5.01398	4.36276	5.34617	4.21079	4.6963	4.3481	5.11693	5.65629	5.75757	5.29767	6.09788	5.34417	6.05688	4.6468	5.07494	4.01286	5.8498	4.61497	5.07041	4.51215	5.52218	3.18497	5.79778	3.86701	5.23948	3.48036	6.35214	5.14224	5.27677	4.88626	5.05244
hsa-miR-450a-2-3p	-2.47476	-2.16399	-2.49568	-2.50217	-2.51517	-2.48445	-2.50672	-1.73578	-2.46024	-2.01282	-2.50747	-2.53563	-2.5155	-2.04193	-2.49836	-2.53381	-2.46875	-2.52328	-2.52983	-2.48652	-2.44815	-1.96296	-2.41881	-2.50463	-2.52263	-2.51254	-2.4936	-2.17812	-2.45716	-2.45274	-2.48603	-2.50158	-2.50096	-2.50179	-2.47692	-2.48128	-1.91113	-1.92674	-1.4998	-2.5229	-2.47577	-2.48006	-2.02364	-2.47822	-1.99689	-1.98591	-2.43893	-1.45439	-2.48964
hsa-miR-503-5p	-0.179285	1.08029	-0.28612	-0.320399	0.820108	-0.228179	0.485137	-0.0800323	1.03662	1.71308	0.134931	0.933623	0.613807	1.53727	0.227658	-0.154644	0.522762	0.489986	0.164641	0.744377	-0.0924746	0.249511	-0.0176926	-0.333625	-0.0263842	0.0821945	0.940779	0.216067	0.58992	-0.104573	-0.236251	0.552001	-0.313968	0.19302	0.441127	1.36395	0.322296	0.977313	1.28732	0.496255	-0.184349	-0.205931	0.510788	0.42821	0.559801	0.216909	1.18926	1.11123	-0.254799
hsa-miR-503-3p	-3.21063	-3.25735	-3.23941	-3.24346	-3.25159	-3.22459	-3.24631	-3.25924	-3.19482	-2.96111	-2.77168	-3.26437	-3.2518	-3.06571	-3.24108	-3.26324	-3.202	-3.25666	-3.26075	-3.2276	-3.18538	-3.23973	-3.16245	-2.75211	-2.60487	-3.24994	-3.23803	-3.25857	-3.19242	-3.18896	-3.22689	-3.2431	-2.72678	-3.24322	-3.21373	-3.22	-3.23107	-2.65853	-3.22707	-3.25642	-3.21208	-3.21824	-3.24508	-2.56863	-3.24272	-3.24175	-3.17817	-3.2208	-3.23218
hsa-miR-504-5p	2.08238	0.253589	2.16	2.20061	1.93395	1.92131	2.37736	2.00957	2.26697	0.77486	1.74831	0.748211	1.59316	2.1685	1.6872	1.737	0.813695	0.266703	3.26956	2.91137	2.65054	2.71374	2.28123	2.90859	3.88019	2.4657	3.06567	0.631699	2.29522	0.895778	2.79994	0.501669	2.2245	2.88879	2.98115	0.698039	2.08642	0.605124	2.13484	1.44225	2.3182	0.709432	1.98687	0.726551	2.81674	2.75263	1.64217	1.25794	2.07297
hsa-miR-504-3p	-3.86006	-3.89918	-3.87874	-3.88481	-3.89683	-3.8686	-3.8892	-3.89994	-3.85039	-3.90164	-3.88994	-3.90196	-3.89691	-3.90496	-3.88122	-3.90151	-3.85478	-3.8989	-3.90054	-3.87044	-3.84461	-3.8792	-3.83058	-3.88717	-3.89874	-3.89504	-3.44904	-3.89967	-3.84892	-3.8468	-3.87001	-3.88425	-3.88366	-3.88444	-3.86195	-3.8658	-3.87256	-3.87454	-3.87012	-3.8988	-3.86095	-3.43693	-3.47923	-3.8631	-3.88368	-3.88221	-3.8402	-3.86628	-3.87325
hsa-miR-505-5p	-0.42394	-0.564334	-0.594896	-0.647634	-1.17424	0.1869	-0.684777	-0.600895	-1.04091	-0.918998	-1.15389	-0.232594	-0.757244	-0.875408	-0.616642	-1.2246	-1.05367	-0.822687	-0.879101	-1.09937	-1.02428	-1.12439	-0.985396	-1.14645	-0.817144	-0.732643	-0.577982	-0.380967	-1.03665	-0.296924	-1.09811	-0.642851	-0.294018	-0.644525	-1.07465	-1.08587	-1.10549	-0.557534	-0.517476	-0.819414	-0.432303	-1.08273	-0.668738	-1.07799	-1.13688	-1.13283	-1.0118	-1.08728	-0.167128
hsa-miR-505-3p	4.58248	4.31133	4.36421	4.31802	4.91954	5.24121	4.20701	3.98754	4.75292	4.80179	4.33156	4.16457	4.43528	4.48248	4.64254	4.64244	4.28594	4.40353	4.7963	4.68461	4.17284	4.55963	5.33905	5.12828	5.24805	4.79043	5.02385	5.21629	4.93763	4.58319	5.16876	4.52138	5.17074	4.92196	5.41785	4.6347	4.98968	5.18332	4.88666	3.87696	4.23253	4.77817	5.02151	3.9776	5.00332	4.98057	4.53511	4.10168	4.97183
hsa-miR-513a-5p	-0.54761	-1.43741	-1.34256	-1.36297	-1.40557	-1.30831	-0.829751	-1.44818	-1.24827	-1.47362	-0.189245	-1.47844	-0.568034	-1.52844	-1.35092	-1.47161	-1.26242	-0.228325	-1.45692	-1.31454	-1.23011	-1.34412	-1.18872	-1.37087	-0.97877	-1.39675	-0.712601	-1.44431	0.452153	-1.23694	0.365316	-1.36111	-0.387437	-1.36176	-1.28605	-1.29889	0.321558	-1.32838	0.111485	-1.43215	-0.0849382	-1.29528	-0.433753	-1.28986	-1.35919	-1.35428	-1.21666	-1.30052	-0.251194
hsa-miR-513a-3p	-3.45198	-3.4939	-3.47691	-3.48456	-3.49007	-3.46338	-3.4865	-3.49514	-3.43907	-3.49796	-2.7514	-3.49848	-3.49021	-3.50353	-3.48022	-3.49775	-3.44493	-3.49344	-3.49613	-3.46584	-3.43136	-3.47753	-3.41263	-3.48562	-3.49317	-3.48896	-3.47436	-3.4947	-3.43711	-3.43428	-2.91461	-3.48426	-3.48348	-3.4844	-2.88352	-3.45964	-3.46867	-3.47131	-3.46541	-3.49328	-3.45316	-3.4582	-3.48567	-3.45604	-3.4835	-3.48155	-3.42547	-3.46028	-2.93858
hsa-miR-506-5p	-3.73745	-3.77134	-3.75505	-3.76078	-3.76936	-3.7455	-3.76492	-3.77197	-3.72833	-3.77338	-3.40978	-3.77363	-3.76944	-3.77608	-3.75739	-3.77327	-3.73247	-3.7711	-3.77246	-3.74724	-3.72288	-3.75549	-3.70966	-3.76301	-3.77097	-3.76878	-3.75325	-3.77174	-3.72695	-3.72495	-3.74683	-3.76025	-3.7597	-3.76043	-3.73924	-3.74286	-3.74924	-3.7511	-3.74693	-3.77102	-3.73829	-3.74184	-3.3943	-3.74031	-3.75971	-3.75833	-3.71873	-3.74331	-3.34663
hsa-miR-506-3p	1.68419	0.418912	2.62666	0.238665	2.03907	0.446408	1.69012	-0.117834	1.37325	0.212123	4.51573	-0.26188	3.38178	-0.148636	1.28212	-0.228222	1.30186	-0.0520359	3.32029	0.423207	2.66032	0.311484	2.24221	0.207676	0.452714	1.02101	4.28644	1.4383	4.58017	1.43122	3.90303	0.245955	4.45781	0.243407	4.96299	0.481402	4.47505	0.371278	2.68573	-0.0460999	3.42571	0.49476	4.91272	0.514773	1.23553	1.26322	3.00854	0.475368	3.93175
hsa-miR-507	-0.216142	-1.5654	-0.162939	-1.49874	-1.53695	-1.44954	-0.96589	-1.575	-1.39537	-1.59762	-0.107507	-1.6019	-0.236053	-1.37617	-1.48791	-1.59584	-1.40814	-1.56191	-1.58278	-1.45515	-1.37897	-1.48179	-1.34161	-1.50584	-1.55987	-1.52905	-0.851664	-1.57155	-0.581039	-1.38513	0.22122	-1.49706	-0.236563	-1.49765	-0.241809	-1.44104	-0.811247	-1.46762	-1.45417	-1.5607	-1.42644	-1.43779	-0.289986	-1.4329	-1.49534	-0.90202	-1.36682	-1.44251	-1.46368
hsa-miR-508-5p	0.510433	-1.04815	-0.218664	-0.91564	0.241218	-0.823148	-0.941009	-1.06815	-0.724752	-1.11642	0.998962	-1.12576	-0.438025	-1.22664	-0.894958	-1.11256	0.0597666	-0.531265	-0.0230748	-0.83352	-0.695481	-0.883362	-0.629425	-0.929299	-0.523239	-0.974653	0.255646	-1.06093	1.08556	-0.706457	0.709842	-0.912419	-0.275209	-0.913546	1.38579	-0.807504	1.36244	-0.856718	0.356726	-1.03846	-0.780825	-0.801535	0.873257	-0.792595	-0.909121	-0.900699	0.22803	-0.810202	-0.155173
hsa-miR-508-3p	6.58894	1.15749	5.66435	2.61882	5.01757	1.91502	4.62415	1.38297	4.27873	1.79868	8.0054	1.59039	6.36408	0.511651	3.82609	1.96471	4.66894	3.16912	5.12041	2.52099	5.01082	1.71046	3.90839	1.12681	2.28564	0.993618	5.96683	2.66133	6.92367	2.73309	7.31333	1.61303	6.29326	1.17296	7.25286	2.334	6.95195	1.80041	5.54824	1.19045	5.8544	1.5035	7.04785	1.53033	2.22923	3.55443	4.9881	1.47757	6.11313
hsa-miR-509-5p	3.02705	-0.209563	2.69771	0.0601197	1.88198	1.34486	2.73575	-0.251775	1.67444	-0.356021	4.46688	-0.376631	3.60224	-0.611709	2.39613	0.703858	1.10256	0.304036	2.69249	0.222349	0.495278	0.124114	0.629365	0.603975	0.315433	-0.0582494	2.62683	-0.236477	2.82476	0.473321	3.01581	0.066524	3.17481	1.05983	4.13915	0.273511	3.22962	0.176687	2.34274	-0.189293	2.35318	0.285252	3.77773	0.30284	0.0730783	0.0897928	0.538647	0.268207	3.21263
hsa-miR-509-3p	8.39818	1.63269	6.63271	4.01386	6.41904	2.95933	6.34598	1.81832	6.05386	2.73556	9.1974	3.75598	7.60041	1.20884	5.42023	2.83993	6.90687	4.6285	6.07951	3.12873	5.78569	2.4848	5.57655	2.31848	2.49483	2.88898	7.21302	4.70129	8.15883	3.16961	8.37872	2.37936	8.29317	2.08705	8.02538	3.0213	7.68737	2.28106	7.32519	3.82172	7.04729	3.25953	8.35155	2.8237	4.17637	5.55386	6.17543	3.22378	6.72805
hsa-miR-510-5p	0.386263	-1.08185	0.679804	-0.371382	-1.03291	-0.88864	-0.028076	-1.09866	-0.802159	-1.13892	1.51896	-0.744115	-1.03463	-1.22907	0.391475	-1.13572	-0.822416	-1.07577	0.0811939	-0.897692	-0.776232	-0.941014	-0.717396	-0.980664	-1.07223	-1.01953	0.144438	-1.0926	0.0208234	-0.785964	-0.211405	-0.966127	-0.963208	-0.967098	1.82696	-0.874962	1.33578	-0.917893	0.240212	-1.07368	-0.11186	-0.869736	0.726459	-0.861901	-0.963281	-0.343701	-0.757074	-0.877322	-0.911495
hsa-miR-510-3p	-1.63627	-2.43311	-2.39249	-2.40143	-2.41975	-2.37731	-2.40778	-2.43755	-2.35006	-2.44788	-0.874925	-2.44981	-1.37475	-2.46928	-2.39617	-2.44707	-1.58977	-2.43148	-2.44112	-2.38008	-2.33646	-2.39318	-2.30345	-2.40487	-2.43053	-2.416	-2.38965	-2.43596	-2.3466	-2.34162	-1.72241	-2.40062	-1.83618	-2.4009	-1.19451	-2.37309	-2.38327	-2.38623	-1.72337	-2.43092	-1.64404	-2.37147	-1.86531	-2.36904	-2.39978	-2.39764	-2.32608	-2.37382	-2.38429
hsa-miR-514a-5p	2.49045	-0.247196	2.72368	0.583362	1.66582	0.174992	1.84944	-0.286298	1.09343	-0.382553	3.65644	-0.401527	2.91505	-0.616352	1.37403	-0.374739	1.52052	1.12282	1.57947	0.155862	1.17772	0.0638238	1.37891	-0.0214769	-0.225073	-0.106532	1.93445	0.209033	2.53755	0.391474	3.12291	0.00994527	3.09113	0.00785236	3.01826	0.203851	3.49723	0.113061	1.85571	0.267448	1.41152	0.214868	3.65025	0.231373	1.32715	0.621886	1.24153	0.198874	2.35988
hsa-miR-514a-3p	6.96043	1.19201	5.75391	3.41827	4.976	1.48326	5.58934	1.4148	3.64354	2.10714	7.66578	1.19723	6.3059	0.536824	4.0534	2.54673	5.78341	3.60928	5.31089	2.55197	4.73291	1.74755	4.58474	1.59312	2.57493	1.03393	5.80786	1.68136	6.91402	1.84348	6.82722	1.64975	7.00397	1.215	7.27764	1.53027	7.51465	1.38316	5.54242	2.56757	5.6952	1.54828	7.08502	1.57534	2.4825	4.20319	5.96708	1.99774	6.05636
hsa-miR-532-5p	10.7057	9.41308	10.2504	8.91681	10.0816	9.59114	9.86564	8.48164	9.77752	9.37206	10.0741	7.96742	10.2229	9.52828	10.2646	8.59872	10.269	8.88194	8.90817	8.13802	9.7757	8.35396	9.22438	8.20438	8.88831	9.00331	9.83879	8.93711	10.545	8.99384	10.3015	9.08522	9.43683	8.22586	10.2737	8.54651	9.85917	8.57832	9.93068	8.39596	10.1392	8.03494	9.83835	7.81948	10.2521	9.30407	10.0987	9.07003	9.54264
hsa-miR-532-3p	5.03333	4.84719	5.50177	3.84055	5.30501	5.198	5.15044	3.71817	5.68527	4.32732	4.97821	3.87632	4.93645	4.67078	6.10394	4.19961	4.74416	4.61487	4.90585	3.82472	5.07788	3.38338	4.91697	3.70287	5.11954	4.75991	5.27152	5.44397	6.0844	4.40066	6.13072	4.30384	4.76391	4.88402	6.11135	4.38992	5.26408	4.01167	5.82445	4.28371	5.54278	3.58094	5.75208	3.45932	6.23132	4.45885	5.50393	4.3777	5.03759
hsa-miR-455-5p	8.39946	9.13216	7.64274	8.8226	7.96557	7.06591	8.05932	6.7965	7.72344	8.8243	8.44395	7.84218	8.12152	8.99578	7.63426	8.07808	8.20812	7.38487	7.54159	7.82051	6.92049	7.66019	6.52699	7.77621	7.17167	7.85629	7.3913	7.54436	7.57256	8.22478	7.86417	7.15077	7.78906	7.22336	8.29451	7.16581	7.83658	7.36384	7.42304	8.67659	7.53013	7.26595	7.79083	7.99733	7.1085	7.32087	7.68754	8.54206	7.72416
hsa-miR-455-3p	5.39007	6.39521	6.15674	6.15523	6.73579	5.29731	6.52022	5.5263	6.13532	5.93543	6.79607	6.34146	6.55466	6.60205	5.98999	5.86479	4.94846	5.02766	6.54841	5.50475	5.20555	5.97333	5.5644	5.81222	6.52245	6.04466	5.81645	5.94442	5.58477	5.14988	6.42655	5.55093	5.61182	5.1385	5.99743	4.34516	6.17121	4.38578	6.52861	6.59908	5.32032	5.86867	6.30297	5.8838	5.99061	5.85496	5.23927	5.82691	6.17076
hsa-miR-539-5p	-0.297611	-1.5476	-0.534916	-1.49373	-1.07432	-0.40799	-1.00416	-1.55516	-0.652721	-0.994939	-1.01034	-1.57605	-0.32427	-1.60941	-1.48475	-1.57138	-1.41689	-1.54483	-0.936868	-1.45726	-0.597646	-1.47966	-1.35799	-1.49957	-1.54322	-1.51851	-0.897175	-1.55245	-1.40204	-0.618575	-0.835821	-1.49234	-0.594748	-1.49282	-0.322349	-1.44525	-0.859002	-1.46778	-0.836846	-1.54388	-1.43273	-1.44247	-1.49986	-1.43828	-1.49091	-0.577304	-1.38055	-1.44651	-1.46447
hsa-miR-539-3p	0.295766	-0.134568	0.691198	1.27854	0.438522	1.25084	1.62143	2.18898	1.55243	1.1752	1.41611	0.838966	1.0471	0.50375	0.657805	-0.236378	0.341912	1.69315	2.35873	0.803506	1.15603	2.14125	0.541657	1.46784	0.914978	0.474232	0.716977	0.843049	1.09733	1.61239	0.207253	0.617165	1.0069	1.28495	1.3602	0.244944	0.184246	0.166427	1.22595	1.2945	0.933002	4.2141	0.576574	3.07026	0.0836534	0.644412	0.464933	0.240615	1.17495
hsa-miR-544a	-4.55609	-4.56233	-4.55852	-4.55931	-4.561	-4.5572	-4.55989	-4.5628	-4.55483	-4.5635	-4.55998	-4.56351	-4.56105	-4.56358	-4.55885	-4.5635	-4.5554	-4.56217	-4.50743	-4.55744	-4.55408	-4.55858	-4.55225	-4.55962	-4.56207	-4.56065	-4.55827	-4.56263	-4.55464	-4.55436	-4.55739	-4.55924	-4.55917	-4.55927	-4.55634	-4.55684	-4.55772	-4.55798	-4.5574	-4.56211	-4.5562	-4.5567	-4.55964	-4.55649	-4.55917	-4.55898	-4.5535	-4.5569	-4.55781
hsa-miR-545-5p	-1.9724	-2.3194	-2.64607	-2.16474	-2.25482	-2.63637	-2.65556	-2.67321	-2.61028	-2.39045	-2.6562	-2.39974	-2.66307	-2.4941	-2.64838	-2.67863	-2.61888	-2.6697	-2.35796	-2.63816	-2.59898	-2.6465	-2.57153	-2.65377	-2.66915	-2.66054	-2.64428	-2.6723	-2.60741	-2.60327	-2.63774	-2.65115	-2.15639	-2.65132	-2.62984	-2.01895	-2.64021	-1.71824	-2.63785	-2.66937	-2.62885	-2.63257	-2.65387	-2.63097	-2.65063	-2.64929	-2.59035	-2.6341	-2.64086
hsa-miR-545-3p	-2.1435	-2.20462	-2.16927	-2.17725	-1.77913	-2.15543	-2.18285	-2.20834	-1.40214	-1.51666	-2.18377	-2.21847	-2.19367	-2.03129	-2.17256	-2.21623	-2.13608	-1.83859	-1.88733	-1.57193	-2.12194	-2.16988	-2.09052	-1.70289	-2.20244	-2.19001	-2.1667	-1.86121	-2.12789	-2.12496	-1.56835	-2.17653	-1.6764	-1.34296	-2.14616	-2.15153	-2.1609	-2.1636	-1.56927	-1.83575	-2.14474	-2.15003	-2.18044	-2.14776	-2.17578	-2.17387	-2.11253	-1.53763	-1.59465
hsa-miR-376a-2-5p	0	0	0	0	0	0	0	0	0	0	0	0	0	0	0	0	0	0	0	0	0	0	0	0	0	0	0	0	0	0	0	0	0	0	0	0	0	0	0	0	0	0	0	0	0	0	0	0	0
hsa-miR-487b-5p	-4.0359	-4.06145	-4.04722	-4.0509	-4.05877	-4.04108	-4.05357	-4.06173	-4.03003	-4.06235	-4.05402	-4.06246	-3.81814	-3.96053	-4.04873	-4.0623	-4.03269	-4.06135	-4.06195	-4.04219	-4.02653	-4.0475	-4.01802	-4.05234	-4.06129	-4.05711	-4.04606	-4.06163	-4.02914	-4.02786	-4.04193	-4.05057	-3.79079	-4.05068	-4.03705	-4.03938	-4.04348	-4.04468	-4.042	-4.06131	-4.03644	-4.03872	-4.05241	-4.03774	-4.05022	-4.04933	-4.02385	-4.03967	-4.04389
hsa-miR-487b-3p	4.44945	0.555527	3.16439	1.94577	3.19942	2.88387	3.89882	3.19961	3.2976	2.10806	3.68651	0.729038	4.22728	1.3119	3.10567	0.767626	2.23455	2.04964	4.06853	2.23164	2.75659	2.64705	2.6933	3.06294	2.32123	1.48692	2.10398	0.916528	2.6683	2.38546	2.67925	2.68049	3.32197	2.53112	5.06444	2.77151	3.31129	1.49865	3.95064	2.52453	3.79078	4.78228	2.30578	2.83086	2.38314	3.35706	3.11696	2.01807	3.29502
hsa-miR-551a	-3.45883	-3.197	-3.48156	-3.48852	-3.49302	-2.95074	-3.49012	-3.21527	-3.44706	-3.49934	-3.49038	-3.49975	-3.14323	-3.5037	-3.48458	-3.49917	-3.4524	-3.49574	-3.22987	-3.47147	-3.44003	-3.48212	-3.42295	-3.48939	-3.49553	-3.49213	-3.47923	-3.49675	-3.44527	-3.44269	-3.47093	-3.48827	-3.05446	-3.48839	-3.46114	-3.46581	-3.47405	-3.47645	-3.47107	-3.49562	-3.45991	-3.4645	-2.7873	-3.46253	-3.48757	-3.48579	-3.43466	-3.4664	-3.47488
hsa-miR-552-5p	-3.3894	-3.43779	-3.41807	-2.91031	-3.43256	-3.4025	-3.42777	-3.4395	-3.37455	-3.44344	-3.4282	-3.44417	-3.43275	-3.45135	-3.42187	-3.44313	-3.38129	-3.43716	-3.44087	-3.40534	-3.36568	-3.41878	-3.34414	-3.4266	-3.43679	-3.43107	-3.41513	-3.43889	-3.37229	-3.36904	-3.40467	-3.42487	-3.42452	-3.42498	-3.3923	-2.76541	-3.40859	-3.41162	-3.40484	-3.43694	-3.39076	-2.33207	-3.42666	-3.39406	-3.42453	-3.4234	-3.35891	-3.39895	-3.40964
hsa-miR-552-3p	-4.55329	-4.57186	-4.56053	-4.56288	-4.56791	-4.5566	-4.56459	-4.57325	-4.54955	-4.57535	-4.56487	-4.57541	-4.56804	-4.57596	-4.56149	-4.57533	-4.55125	-4.57136	-4.57441	-4.55732	-4.54731	-4.56071	-4.54187	-4.5638	-4.57107	-4.56685	-4.55979	-4.57275	-4.54898	-4.54816	-4.55715	-4.56267	-4.56244	-4.56274	-4.55403	-4.55552	-4.55814	-4.5589	-4.55719	-4.57119	-4.55364	-4.38934	-4.56385	-4.55447	-4.56244	-4.56188	-4.5456	-4.5557	-4.5584
hsa-miR-553	0	0	0	0	0	0	0	0	0	0	0	0	0	0	0	0	0	0	0	0	0	0	0	0	0	0	0	0	0	0	0	0	0	0	0	0	0	0	0	0	0	0	0	0	0	0	0	0	0
hsa-miR-554	0	0	0	0	0	0	0	0	0	0	0	0	0	0	0	0	0	0	0	0	0	0	0	0	0	0	0	0	0	0	0	0	0	0	0	0	0	0	0	0	0	0	0	0	0	0	0	0	0
hsa-miR-92b-5p	-0.443191	0.605615	0.020134	-0.567688	-0.172764	0.128012	-0.589336	-0.0174394	-0.395133	0.407433	0.251824	0.724115	0.395785	-0.349109	-0.00579258	-0.37377	-0.416809	1.10384	-0.328739	0.108167	0.391255	0.910177	-0.301985	-0.0671451	-0.25052	-0.145995	-0.527796	-0.687673	0.824169	0.855172	0.112865	1.54211	-0.562004	-0.565887	-0.452715	0.894642	0.486282	-0.516269	-0.493941	0.279912	-0.447646	0.912132	-0.579957	-0.458469	0.61197	-0.5548	-0.3461	0.153057	0.0782135
hsa-miR-92b-3p	6.19747	8.68634	7.39127	9.22393	7.30904	8.0446	7.14504	8.41325	7.38736	8.24482	6.84143	8.62299	6.884	7.45289	7.40394	8.56452	6.70608	9.21	8.08879	8.38298	7.7216	7.54723	8.17016	7.70296	8.49257	7.60986	7.34088	7.82179	7.56535	7.12985	6.69324	7.21155	6.5833	8.28298	7.10453	8.35657	6.75017	8.27268	7.33606	9.5222	7.37375	8.75362	7.30732	9.76687	7.72989	7.21139	6.80046	7.55106	7.18236
hsa-miR-555	0	0	0	0	0	0	0	0	0	0	0	0	0	0	0	0	0	0	0	0	0	0	0	0	0	0	0	0	0	0	0	0	0	0	0	0	0	0	0	0	0	0	0	0	0	0	0	0	0
hsa-miR-556-5p	0	0	0	0	0	0	0	0	0	0	0	0	0	0	0	0	0	0	0	0	0	0	0	0	0	0	0	0	0	0	0	0	0	0	0	0	0	0	0	0	0	0	0	0	0	0	0	0	0
hsa-miR-556-3p	-3.99307	-4.02567	-4.00772	-4.01248	-4.02265	-3.99977	-4.01593	-4.02614	-3.98549	-3.82422	-4.0165	-4.02739	-4.02292	-4.02921	-4.00967	-4.02712	-3.98893	-4.0255	-4.02652	-4.00122	-3.98096	-4.00808	-3.96996	-4.01434	-3.76279	-4.0205	-4.00622	-4.02598	-3.98434	-3.98268	-4.00087	-4.01204	-4.01158	-4.01219	-3.99456	-3.99757	-4.00288	-4.00443	-4.00096	-4.02543	-3.99377	-3.99673	-4.01443	-3.99546	-4.01159	-4.01045	-3.9775	-3.99795	-3.66795
hsa-miR-557	0	0	0	0	0	0	0	0	0	0	0	0	0	0	0	0	0	0	0	0	0	0	0	0	0	0	0	0	0	0	0	0	0	0	0	0	0	0	0	0	0	0	0	0	0	0	0	0	0
hsa-miR-558	0	0	0	0	0	0	0	0	0	0	0	0	0	0	0	0	0	0	0	0	0	0	0	0	0	0	0	0	0	0	0	0	0	0	0	0	0	0	0	0	0	0	0	0	0	0	0	0	0
hsa-miR-559	-4.55591	-4.56374	-4.55896	-4.55996	-4.56207	-4.55731	-4.56067	-4.56433	-4.55433	-4.56522	-4.56079	-4.56523	-4.56213	-4.56534	-4.55937	-4.56521	-4.55505	-4.56353	-4.56482	-4.55761	-4.55339	-4.55904	-4.5511	-4.56034	-4.56341	-4.56163	-4.55865	-4.56411	-4.55409	-4.55375	-4.55754	-4.55986	-4.55977	-4.5599	-4.55622	-4.55685	-4.55796	-4.55828	-4.55756	-4.56346	-4.55606	-4.55667	-4.56036	-4.55641	-4.55977	-4.55953	-4.55267	-4.55693	-4.55807
hsa-miR-561-5p	5.50255	4.23388	4.83032	4.51533	5.08204	5.97112	4.90018	5.0725	3.78888	2.43821	5.05793	5.55644	5.20065	4.97601	4.27614	4.33637	5.1213	1.79914	4.51495	4.49619	4.89887	3.78467	5.00785	5.17859	4.91941	4.63182	4.68112	5.44006	4.54022	4.28406	4.6189	6.04202	4.87076	4.48264	5.02753	4.02503	5.10011	2.42495	4.50455	2.02655	4.23738	2.62107	4.70982	1.88713	4.62497	4.73868	5.15668	3.80777	4.36476
hsa-miR-561-3p	-4.15357	-4.18625	-4.16695	-4.1713	-4.18059	-3.85321	-4.17445	-4.18668	-4.14664	-4.18763	-4.17498	-4.1878	-4.18084	-4.18944	-4.16873	-4.18756	-4.14979	-4.1861	-3.95891	-4.16101	-4.1425	-4.16728	-4.13245	-4.173	-4.186	-4.17863	-4.16558	-4.18653	-4.14559	-4.14407	-4.1607	-4.1709	-4.17048	-4.17104	-4.15493	-4.15768	-4.16253	-4.16395	-4.16078	-4.18604	-4.15421	-4.15691	-4.17308	-4.15575	-4.17049	-4.16944	-4.13934	-4.15803	-4.16302
hsa-miR-562	0	0	0	0	0	0	0	0	0	0	0	0	0	0	0	0	0	0	0	0	0	0	0	0	0	0	0	0	0	0	0	0	0	0	0	0	0	0	0	0	0	0	0	0	0	0	0	0	0
hsa-miR-563	0	0	0	0	0	0	0	0	0	0	0	0	0	0	0	0	0	0	0	0	0	0	0	0	0	0	0	0	0	0	0	0	0	0	0	0	0	0	0	0	0	0	0	0	0	0	0	0	0
hsa-miR-564	0	0	0	0	0	0	0	0	0	0	0	0	0	0	0	0	0	0	0	0	0	0	0	0	0	0	0	0	0	0	0	0	0	0	0	0	0	0	0	0	0	0	0	0	0	0	0	0	0
hsa-miR-566	0	0	0	0	0	0	0	0	0	0	0	0	0	0	0	0	0	0	0	0	0	0	0	0	0	0	0	0	0	0	0	0	0	0	0	0	0	0	0	0	0	0	0	0	0	0	0	0	0
hsa-miR-567	0	0	0	0	0	0	0	0	0	0	0	0	0	0	0	0	0	0	0	0	0	0	0	0	0	0	0	0	0	0	0	0	0	0	0	0	0	0	0	0	0	0	0	0	0	0	0	0	0
hsa-miR-568	0	0	0	0	0	0	0	0	0	0	0	0	0	0	0	0	0	0	0	0	0	0	0	0	0	0	0	0	0	0	0	0	0	0	0	0	0	0	0	0	0	0	0	0	0	0	0	0	0
hsa-miR-551b-5p	-4.32602	-4.34931	-4.3351	-4.33805	-4.34435	-4.33017	-4.34019	-4.3504	-4.32131	-4.35086	-4.34054	-4.35095	-4.34452	-4.35173	-4.3363	-4.35083	-4.32345	-4.34869	-4.35057	-4.33107	-4.3185	-4.33532	-4.31168	-4.3392	-4.34832	-4.34302	-4.33417	-4.35032	-4.3206	-4.31957	-4.33085	-4.33778	-4.33749	-4.33787	-4.32694	-4.32881	-4.3321	-4.12504	-4.33091	-4.34847	-4.32645	-4.32828	-4.33926	-4.32749	-4.3375	-4.33679	-4.31636	-4.32904	-4.33243
hsa-miR-551b-3p	2.85249	1.03532	2.76426	0.270245	0.608659	0.428461	1.93953	1.94446	1.27114	1.01752	2.06739	0.573182	1.60131	0.788584	2.25216	0.322496	1.99285	0.807321	1.67992	0.410502	1.83048	0.864076	2.07127	1.81649	1.45115	0.990234	1.28647	0.027771	2.79395	2.42035	1.70911	0.275691	1.88655	1.16125	3.04843	1.0527	1.35724	0.370555	1.70704	0.814145	2.69224	2.0613	3.19928	0.481754	3.28704	1.19771	3.15482	1.77798	2.09715
hsa-miR-569	0	0	0	0	0	0	0	0	0	0	0	0	0	0	0	0	0	0	0	0	0	0	0	0	0	0	0	0	0	0	0	0	0	0	0	0	0	0	0	0	0	0	0	0	0	0	0	0	0
hsa-miR-570-5p	-2.2692	-2.3297	-2.29449	-2.30239	-1.8883	-2.28088	-2.30795	-2.33344	-2.25602	-2.34206	-2.30887	-2.34366	-1.89078	-1.9761	-2.29775	-2.34139	-2.26198	-1.94891	-2.33644	-2.28339	-2.24534	-1.38191	-2.21356	-2.30541	-2.32752	-2.31508	-2.29196	-2.3321	-2.25404	-2.25031	-1.67479	-2.30168	-2.30092	-1.79002	-2.2718	-2.27706	-2.28625	-1.71183	-2.28295	-1.94601	-2.27042	-2.27558	-1.81173	-2.27336	-2.30094	-2.29905	-2.23535	-1.64384	-2.28717
hsa-miR-570-3p	-1.95344	-1.65037	-1.98577	-1.99593	-2.01651	-1.96833	-2.00309	-2.03621	-1.93668	-1.49374	-1.18572	-2.04963	-2.01704	-1.85012	-1.98995	-1.72625	-1.94425	-2.02953	-1.6938	-1.36065	-1.92687	-1.98655	-1.89774	-1.49775	-2.02848	-2.01232	-1.41422	-1.66579	-1.93417	-1.93057	-1.97078	-1.995	-1.99403	-1.99533	-0.853264	-1.96345	-1.9752	-1.97861	-0.954297	-1.35832	-1.95499	-1.96157	-2	-1.95874	-1.99406	-1.99162	-1.91953	-0.90716	-0.992167
hsa-miR-571	0	0	0	0	0	0	0	0	0	0	0	0	0	0	0	0	0	0	0	0	0	0	0	0	0	0	0	0	0	0	0	0	0	0	0	0	0	0	0	0	0	0	0	0	0	0	0	0	0
hsa-miR-572	0	0	0	0	0	0	0	0	0	0	0	0	0	0	0	0	0	0	0	0	0	0	0	0	0	0	0	0	0	0	0	0	0	0	0	0	0	0	0	0	0	0	0	0	0	0	0	0	0
hsa-miR-573	-4.55322	-4.57242	-4.56071	-4.56314	-4.56834	-4.55664	-4.5649	-4.57387	-4.54935	-4.57605	-4.5652	-4.57611	-4.56848	-4.5767	-4.5617	-4.57602	-4.5511	-4.57191	-4.57506	-4.55738	-4.54703	-4.56089	-4.54141	-4.56409	-4.57161	-4.56724	-4.55994	-4.57334	-4.54876	-4.54791	-4.55721	-4.56292	-4.56268	-4.56299	-4.55398	-4.55552	-4.55823	-4.55903	-4.55725	-4.57173	-4.55358	-4.55509	-4.56414	-4.38297	-4.56269	-4.5621	-4.54526	-4.55572	-4.55851
hsa-miR-574-5p	3.56039	3.40753	2.69452	2.72182	3.552	4.01977	3.51286	3.76714	3.65074	4.05138	3.62658	4.85224	3.54334	4.10722	2.8008	2.72052	4.4393	3.85574	2.76883	2.87446	2.67637	2.68454	2.947	2.51376	2.89057	3.05888	3.16961	4.09849	2.89659	3.87478	3.55384	4.63061	3.01275	4.04209	2.62955	4.51806	2.41513	3.33928	3.44325	3.44978	2.88475	5.0103	3.14573	4.42131	3.57485	3.53278	2.35343	3.41446	2.40147
hsa-miR-574-3p	6.94183	6.7865	7.24947	6.77049	7.37741	7.77497	7.47288	7.85481	7.17427	7.19654	6.9801	8.72118	6.71253	7.51837	7.10197	7.1982	6.57988	7.13174	7.29095	7.27666	6.9433	7.09843	6.81132	7.01046	7.88091	7.45756	7.09239	7.52108	6.18589	6.9476	6.70269	7.60536	6.75099	7.43765	6.71015	7.70441	6.21697	6.71927	7.89327	8.23436	6.70142	8.27895	6.64259	7.47933	6.67611	6.98112	6.07485	6.46422	6.71424
hsa-miR-575	0	0	0	0	0	0	0	0	0	0	0	0	0	0	0	0	0	0	0	0	0	0	0	0	0	0	0	0	0	0	0	0	0	0	0	0	0	0	0	0	0	0	0	0	0	0	0	0	0
hsa-miR-576-5p	1.76067	2.28532	2.92484	3.42201	2.96997	2.2756	2.27354	2.97568	2.32129	3.25356	2.67576	4.13004	2.09198	3.21806	1.76554	3.27112	3.00052	3.47381	2.58771	3.43821	2.7485	3.13561	1.58576	2.47291	3.16362	2.95325	2.69435	3.25801	1.93865	3.17399	2.6742	3.5036	1.98638	3.01508	1.73047	2.93453	2.78668	3.13662	2.47709	3.63772	2.66557	2.06046	2.60962	4.02109	2.92853	2.41787	3.09988	2.92388	2.41343
hsa-miR-576-3p	4.41318	2.37544	1.66366	1.82908	2.39011	2.75632	2.79785	2.09234	3.46542	2.66455	3.26582	3.60779	3.13325	2.39375	3.07967	0.325314	4.26658	2.73251	2.23064	0.910522	3.73148	2.16523	2.53735	1.51492	1.96025	2.03021	2.40836	1.35722	2.52826	1.80591	3.43754	4.50459	3.02255	2.24877	1.5667	2.19555	1.77362	1.36874	3.5215	2.31465	2.29051	2.46109	1.78199	3.17006	1.85057	2.29527	2.36093	1.88641	2.6546
hsa-miR-577	5.04313	5.04727	6.06456	7.25059	5.1079	2.95232	5.40349	6.07387	5.60338	6.23468	5.88195	5.74308	5.64485	4.55468	5.72407	5.20016	6.29113	3.69482	5.203	6.83147	6.04329	4.70845	5.87501	4.97802	5.35896	5.84101	7.15344	6.79926	7.52213	5.74379	5.87552	4.91591	5.03689	5.94068	6.04677	5.10396	5.82922	2.83264	5.32375	4.76513	7.23066	2.74464	5.86304	3.67431	8.22895	5.98561	6.00667	4.69875	5.31155
hsa-miR-578	-4.32566	-4.34672	-4.33387	-4.33653	-4.34223	-4.32941	-4.33847	-4.34767	-4.32141	-4.34804	-4.33879	-4.34811	-4.15435	-4.34874	-4.33496	-4.34801	-4.32334	-4.34615	-4.3478	-4.33022	-4.31887	-4.33407	-4.3127	-4.33757	-4.34582	-4.34103	-4.33303	-4.3476	-4.32076	-4.31983	-4.33003	-4.33629	-4.33603	-4.33637	-4.32649	-4.32818	-4.33115	-4.33202	-4.33008	-4.34596	-4.32605	-4.3277	-4.33763	-4.32699	-4.33604	-4.3354	-4.31693	-4.32839	-4.33145
hsa-miR-579-5p	-3.84064	-3.86932	-3.8549	-3.85953	-3.86802	-3.84716	-3.86289	-3.86974	-3.83326	-3.87065	-3.86345	-3.87082	-3.86806	-3.7552	-3.85679	-3.87058	-3.83661	-3.63621	-3.87006	-3.84857	-3.82885	-3.85525	-3.81814	-3.86134	-3.86908	-3.86734	-3.85344	-3.86959	-3.83214	-3.83052	-3.84824	-3.85911	-3.85866	-3.85925	-3.84209	-3.84502	-3.85019	-3.8517	-3.84832	-3.86912	-3.84132	-3.8442	-3.86143	-3.84296	-3.53215	-3.85755	-3.82549	-3.84539	-3.85071
hsa-miR-579-3p	-2.635	-2.67765	-2.65308	-2.65866	-2.66979	-2.64339	-2.66256	-2.68022	-2.61711	-2.6861	-2.66321	-2.68718	-2.67008	-2.69786	-2.65539	-2.68564	-2.6257	-2.67671	-2.36421	-1.6767	-2.60582	-2.12927	-2.57838	-2.66078	-2.67615	-2.24263	-2.65129	-2.6793	-2.61424	-2.6101	-2.64475	-2.65816	-2.16241	-2.16812	-2.63687	-2.64065	-2.64722	-2.64912	-2.64486	-2.31505	-2.63587	-2.63959	-2.66088	-2.63799	-2.16252	-2.6563	-2.59719	-2.02876	-2.64788
hsa-miR-580-5p	-4.55571	-4.56532	-4.55946	-4.56067	-4.56327	-4.55742	-4.56156	-4.56604	-4.55377	-4.56715	-4.5617	-4.56717	-4.56335	-4.56734	-4.55995	-4.56714	-4.55465	-4.56506	-4.56664	-4.55779	-4.55261	-4.55955	-4.54979	-4.56115	-4.56491	-4.56273	-4.55907	-4.56578	-4.55347	-4.55305	-4.5577	-4.56056	-4.56044	-4.5606	-4.55609	-4.55686	-4.55822	-4.55861	-4.55773	-4.56497	-4.55589	-4.55664	-4.56117	-4.55632	-4.56045	-4.56015	-4.55172	-4.55696	-4.55835
hsa-miR-580-3p	0.304009	-0.183939	-0.439001	0.882564	0.228111	0.61608	-0.00373274	0.749804	0.410636	0.476785	0.587877	1.04329	-0.534506	0.0365396	0.0778079	0.172278	-0.316494	1.16407	-0.242691	1.3221	-0.265583	-0.441348	0.630851	0.0167377	-0.165295	0.51266	0.502524	0.771666	-0.286968	0.450439	-0.394422	0.402697	0.410493	0.400107	-0.353105	0.963307	0.168801	-0.417629	-0.394999	0.124216	0.294305	0.253212	0.627577	1.00698	0.0524268	-0.45658	-0.244045	0.23628	-0.411013
hsa-miR-581	-2.91285	-2.96038	-2.93703	-2.94227	-2.95284	-2.92801	-2.94596	-2.96286	-2.89477	-2.96856	-2.94657	-2.96962	-2.95311	-2.76571	-2.93919	-2.65244	-2.90298	-2.95947	-2.96484	-2.92967	-2.88397	-2.93744	-2.85774	-2.94427	-2.5695	-2.95069	-2.36205	-2.96197	-2.89202	-2.11546	-2.92927	-2.9418	-2.9413	-2.94196	-2.9164	-2.92358	-2.93157	-2.93333	-2.92938	-2.95915	-2.91451	-2.92156	-2.94437	-2.25212	-2.94131	-2.94005	-2.07598	-2.92448	-2.93218
hsa-miR-582-5p	3.79268	3.08035	5.10909	3.44074	4.44061	6.58245	4.55492	6.1147	3.28744	4.12419	4.23097	6.09185	3.55113	2.30087	4.59791	4.65934	3.41548	5.54656	4.43036	4.38495	4.42276	6.18517	3.0471	5.8701	5.55555	5.19108	5.19117	6.30298	4.7916	5.19194	4.17384	3.55565	3.35728	4.55739	5.10555	6.34708	5.03261	6.8052	4.63853	3.71575	5.62053	7.59937	3.81872	3.41465	5.20295	4.08562	4.93404	3.77223	5.05211
hsa-miR-582-3p	5.55538	4.80364	6.14038	4.66482	5.54449	7.21046	6.03271	6.57846	5.31423	5.33589	6.21305	7.37947	5.56585	3.01356	5.82471	5.08613	6.49402	6.19078	5.01456	4.79273	5.46618	6.269	4.37928	6.30044	5.10392	4.88842	5.45516	6.44722	5.17179	5.22678	5.582	4.84183	5.06656	5.30479	5.50478	6.57162	5.36055	6.85324	4.85422	4.59612	5.76664	7.27119	4.87135	4.35123	5.47177	4.81603	5.92848	4.07594	5.20495
hsa-miR-583	0	0	0	0	0	0	0	0	0	0	0	0	0	0	0	0	0	0	0	0	0	0	0	0	0	0	0	0	0	0	0	0	0	0	0	0	0	0	0	0	0	0	0	0	0	0	0	0	0
hsa-miR-584-5p	-1.59414	-1.31213	-1.63495	-1.64779	-1.67385	-1.61294	-1.65685	-1.33713	-1.57299	-0.807688	-1.65835	-1.17402	-1.67452	-1.74301	-1.64024	-1.39108	-1.58255	-1.30302	-1.10211	-0.611295	-1.56058	-1.0877	-0.64624	-1.15389	-1.29768	-1.66853	-1.06751	-1.69666	-1.56981	-1.56526	-1.61602	-1.64662	-0.502855	-1.13154	-1.59832	-1.60677	-1.62161	-1.6259	-1.00932	-0.799801	-1.5961	-1.6044	-1.65294	-0.946863	-1.1252	-1.11305	-1.5513	-1.60784	-1.62309
hsa-miR-584-3p	-4.55596	-4.56341	-4.55886	-4.5598	-4.56182	-4.55728	-4.56049	-4.56397	-4.55445	-4.56481	-4.5606	-4.56482	-4.56188	-4.56492	-4.55925	-4.56481	-4.55513	-4.49666	-4.56443	-4.55757	-4.55355	-4.55893	-4.55137	-4.56017	-4.56309	-4.5614	-4.55856	-4.56377	-4.55422	-4.55389	-4.5575	-4.55972	-4.55963	-4.55975	-4.55625	-4.55685	-4.5579	-4.55821	-4.55752	-4.56314	-4.55609	-4.55668	-4.56019	-4.55643	-4.55963	-4.5594	-4.55287	-4.55692	-4.55801
hsa-miR-585-5p	-1.90473	-1.98899	-1.93949	-1.95048	-1.97283	-1.92071	-1.95824	-1.62281	-1.88682	-1.43799	-1.95953	-1.6916	-1.97341	-2.03235	-1.94401	-1.67613	-1.8949	-1.98703	-1.64274	-1.92416	-1.87636	-1.94034	-0.94329	-1.09244	-1.58384	-1.50354	-1.93599	-1.99243	-1.88413	-1.09149	-1.92334	-1.94948	-1.94842	-1.94983	-1.90827	-1.91546	-1.9281	-1.33743	-1.92355	-1.98635	-0.448265	-1.91345	-1.95489	-1.91041	-1.94845	-1.94582	-1.86855	-1.91637	-1.92937
hsa-miR-585-3p	1.46053	1.66696	2.41613	2.12578	1.86606	2.01721	2.68011	2.09252	0.991474	2.65875	1.62083	1.76891	3.13016	2.86547	1.50264	2.57054	1.96095	1.9715	2.21264	1.30479	1.05327	1.81842	1.90348	2.62147	2.70476	2.07611	2.28893	1.62286	1.00729	1.02993	1.99061	1.10025	0.626094	1.09739	2.39174	0.823283	1.94245	0.726705	2.88472	2.4778	2.95392	2.33594	1.66919	1.41487	3.58691	3.02474	2.83798	3.30545	1.26301
hsa-miR-548a-3p	-3.19576	-3.23437	-3.22075	-3.2239	-3.23008	-2.6576	-3.22608	-3.23576	-3.18167	-2.97894	-3.22644	-2.98726	-3.23024	-3.24509	-3.22205	-3.23866	-3.18807	-3.23386	-3.23686	-3.21089	-3.17325	-3.22099	-3.15282	-2.7888	-3.23356	-3.22884	-3.21973	-3.23527	-3.17953	-3.17645	-3.21025	-3.22361	-3.22331	-3.22371	-3.19852	-3.20411	-2.6869	-3.21685	-3.21041	-3.23368	-3.19705	-3.20255	-3.22514	-3.20018	-3.22332	-3.22257	-3.16683	-3.20482	-3.21497
hsa-miR-586	0	0	0	0	0	0	0	0	0	0	0	0	0	0	0	0	0	0	0	0	0	0	0	0	0	0	0	0	0	0	0	0	0	0	0	0	0	0	0	0	0	0	0	0	0	0	0	0	0
hsa-miR-587	0	0	0	0	0	0	0	0	0	0	0	0	0	0	0	0	0	0	0	0	0	0	0	0	0	0	0	0	0	0	0	0	0	0	0	0	0	0	0	0	0	0	0	0	0	0	0	0	0
hsa-miR-548b-5p	-2.04552	-2.12927	-2.07969	-2.0906	-1.31865	-2.06116	-2.09834	-2.1347	-2.0281	-2.14734	-0.965902	-1.8152	-2.11354	-1.93177	-2.08418	-2.14635	-1.2793	-2.12728	-2.13907	-2.06455	-2.01799	-1.10426	-1.05917	-2.09479	-2.12612	-2.10837	-2.07622	-1.73537	-2.0255	-1.20691	-2.06375	-1.16443	-2.08856	-1.16673	-2.04897	-2.05601	-2.06844	-1.45406	-2.06395	-2.1266	-2.04713	-2.05404	-2.095	-2.05107	-2.08859	-2.08597	-2.01021	-2.0569	-2.06968
hsa-miR-548b-3p	-0.988419	-1.78936	-0.771021	-1.74267	-1.76968	-1.70697	-1.75203	-1.79591	-1.66661	-1.02907	-1.24949	-0.514973	-1.31494	-1.60601	-1.73489	-1.80995	-1.67622	-1.78696	-1.80117	-1.71109	-1.6542	-1.73048	-1.62563	-1.74774	-1.78556	-1.76415	-1.72526	-1.40573	-0.885331	-0.865594	-1.07844	-1.74147	-1.7402	-1.20384	-1.00574	-1.70071	-1.10116	-1.7202	-0.664216	-1.0845	-1.68989	-1.6983	-1.74799	-1.69468	-0.830572	-1.18497	-0.270708	-1.70179	-1.10718
hsa-miR-588	-4.5557	-4.56536	-4.55947	-4.56069	-4.5633	-4.55742	-4.56158	-4.56609	-4.55375	-4.5672	-4.56173	-4.56722	-4.56338	-4.56739	-4.55997	-4.56719	-4.55464	-4.5651	-4.56669	-4.5578	-4.55259	-4.55956	-4.54976	-4.56117	-4.56495	-4.47653	-4.55908	-4.56582	-4.55346	-4.55303	-4.55771	-4.56058	-4.56046	-4.56062	-4.55609	-4.55686	-4.55822	-4.55862	-4.55773	-4.56501	-4.55588	-4.55664	-4.56119	-4.55632	-4.56046	-4.56017	-4.5517	-4.55696	-4.55836
hsa-miR-589-5p	2.62269	1.67117	1.82633	1.45004	1.48788	2.01226	1.04665	2.08694	2.61155	1.69703	2.74018	2.26205	2.64329	1.89228	2.19068	1.82026	2.5231	2.85187	2.02544	2.4086	2.46444	1.18832	2.37775	1.88997	1.85471	2.79136	2.44357	1.89703	1.01796	2.90104	2.41755	3.18546	1.46886	1.456	2.37974	2.50399	1.65348	2.76712	2.58432	2.80462	1.85057	0.852571	2.06988	2.55969	3.05058	1.98435	3.04149	1.37491	2.51851
hsa-miR-589-3p	-0.392869	-0.22605	0.0548109	-0.512541	0.180091	1.29669	0.287793	0.411457	1.15784	-0.0825217	0.535853	0.910655	-0.573778	0.113727	0.39177	-0.0746778	-0.367258	0.641567	0.193246	-0.443476	-0.318741	0.0500732	-0.2548	-0.0302549	-0.607747	-0.106833	-0.474416	-0.625816	0.372383	0.871444	0.145508	1.01788	-0.507122	0.349355	-0.402094	0.601222	0.118689	-0.46336	0.541458	0.490481	-0.397186	0.201541	-0.524222	0.638879	0.359394	0.378602	-0.298195	-0.423186	0.11158
hsa-miR-550a-5p	-1.38962	-1.50998	-0.875085	-0.928152	-1.03617	-0.783542	-0.965627	-1.51775	-1.36425	-1.20413	-0.630599	-1.21594	-0.724343	-1.33839	-1.44539	-1.53444	-1.3757	-1.10557	-1.16321	-0.800448	-1.34944	-1.44016	-1.3152	-1.46061	-1.50547	-1.48007	-1.43397	-0.638233	-1.36045	-1.35502	-0.796448	0.261966	-1.45168	-1.45368	-0.721924	-1.40483	-0.819741	-1.42796	-1.41629	-0.813077	-1.39197	-1.40197	-0.949434	0.473759	-1.45172	-1.44796	-1.33838	-1.40611	-1.42455
hsa-miR-550a-3p	0.548935	1.27078	0.903385	1.47721	1.46149	1.7778	0.753553	1.66022	1.77752	1.35302	0.743057	2.20358	0.969906	1.91387	1.54308	1.22248	1.25092	3.64583	2.01111	1.74319	1.87798	2.02002	2.12254	1.85775	1.63981	1.70008	0.930922	1.91468	0.65943	1.36671	0.447734	2.59056	0.832627	1.71729	1.14656	3.11916	1.39594	1.9116	0.446578	4.27272	0.539996	2.80066	0.780761	4.16016	2.09747	0.321593	1.46212	1.08369	1.38436
hsa-miR-590-5p	1.0327	-0.299607	-0.13112	0.330169	0.192737	1.20648	1.41857	1.24842	0.0419438	1.18196	0.609803	0.717033	-0.245339	1.186	0.36945	-0.0204498	1.11094	1.61263	0.686604	0.881548	0.0764794	1.03541	0.157319	0.304543	1.24167	0.541842	0.790696	0.569007	0.0507856	0.0634431	-0.0778512	0.687297	-0.160814	0.33412	-0.0284536	1.69261	0.851188	1.10997	0.493674	1.11306	0.598883	1.51306	0.645674	-0.0354592	1.18247	-0.152127	0.102405	0.53747	1.36235
hsa-miR-590-3p	2.67965	4.78364	3.36666	4.6074	3.30706	4.25707	3.00097	4.88073	2.87336	4.91511	3.85451	4.38754	3.12258	5.04352	2.89124	4.77016	3.48609	6.10321	4.26032	5.2284	3.51759	5.53899	3.58135	4.46826	4.16499	4.63541	3.89874	4.56005	3.18718	5.08372	2.9566	4.27651	4.07318	4.32042	3.9922	5.25447	4.00454	5.11879	2.73854	4.45148	3.15508	5.44414	3.27738	5.91818	4.01149	2.86919	3.82101	4.9747	3.9876
hsa-miR-591	0	0	0	0	0	0	0	0	0	0	0	0	0	0	0	0	0	0	0	0	0	0	0	0	0	0	0	0	0	0	0	0	0	0	0	0	0	0	0	0	0	0	0	0	0	0	0	0	0
hsa-miR-592	2.44028	5.49206	2.05698	4.77638	1.35866	6.36418	2.67146	5.23956	2.9471	7.04848	1.82877	4.96635	2.46405	2.4499	1.66878	5.83609	2.54908	5.06102	2.64503	4.08182	3.54679	3.85537	3.3825	4.43524	2.94288	4.55932	2.37123	5.17985	3.78978	5.8546	1.87955	5.94568	2.22389	3.98387	2.69418	4.79608	2.69511	5.25933	1.40546	4.87973	2.71616	3.97956	2.14598	1.51839	2.44583	2.66914	2.43769	3.93958	2.67977
hsa-miR-593-5p	0	0	0	0	0	0	0	0	0	0	0	0	0	0	0	0	0	0	0	0	0	0	0	0	0	0	0	0	0	0	0	0	0	0	0	0	0	0	0	0	0	0	0	0	0	0	0	0	0
hsa-miR-593-3p	0	0	0	0	0	0	0	0	0	0	0	0	0	0	0	0	0	0	0	0	0	0	0	0	0	0	0	0	0	0	0	0	0	0	0	0	0	0	0	0	0	0	0	0	0	0	0	0	0
hsa-miR-595	0	0	0	0	0	0	0	0	0	0	0	0	0	0	0	0	0	0	0	0	0	0	0	0	0	0	0	0	0	0	0	0	0	0	0	0	0	0	0	0	0	0	0	0	0	0	0	0	0
hsa-miR-596	0	0	0	0	0	0	0	0	0	0	0	0	0	0	0	0	0	0	0	0	0	0	0	0	0	0	0	0	0	0	0	0	0	0	0	0	0	0	0	0	0	0	0	0	0	0	0	0	0
hsa-miR-597-5p	-0.664543	-1.86011	-1.81009	-1.82126	-1.84386	-1.7909	-1.82913	-1.86548	-1.75596	-0.849014	-0.770381	-1.34609	-1.84445	-1.68528	-1.81469	-1.13402	-1.76433	-1.85815	-1.86978	-1.79443	-1.7451	-1.81095	-1.71871	-1.33022	-1.47004	-0.837154	-1.80652	-1.86356	-1.00109	-1.7492	-1.79359	-0.957324	-1.81917	-1.8206	-1.118	-1.78552	-1.79846	-1.80221	-1.79381	-1.47216	-1.10909	-1.14229	-1.33115	-1.78033	-1.8192	-1.29041	-1.73697	-1.78645	-1.79976
hsa-miR-597-3p	-4.55598	-4.49856	-4.5588	-4.55972	-4.56168	-4.55727	-4.56038	-4.56376	-4.55452	-4.56458	-4.56049	-4.56459	-4.56173	-4.56469	-4.55918	-4.56458	-4.55518	-4.56303	-4.56422	-4.55755	-4.55364	-4.55887	-4.55152	-4.56008	-4.56291	-4.56127	-4.55851	-4.56357	-4.55429	-4.55398	-4.55748	-4.55963	-4.55955	-4.55966	-4.55627	-4.55685	-4.55787	-4.55817	-4.5575	-4.56296	-4.55611	-4.55668	-4.56009	-4.55644	-4.55955	-4.55933	-4.55298	-4.55692	-4.55797
hsa-miR-598-5p	-3.30428	-3.93075	-3.90149	-3.90961	-3.92637	-3.88793	-3.91549	-3.93219	-3.86357	-3.93552	-3.91648	-3.93613	-3.92653	-3.94228	-3.90481	-3.93526	-3.86944	-3.93022	-3.93334	-3.8904	-3.85584	-3.90211	-3.26484	-3.91278	-3.92991	-3.9233	-3.89894	-3.93167	-3.8616	-3.85877	-3.88981	-3.90886	-3.36233	-3.90912	-3.87904	-3.88418	-3.89323	-3.89588	-3.31773	-3.93003	-3.8777	-3.88274	-3.91293	-3.88057	-3.9081	-3.90614	-3.84994	-3.88483	-3.89415
hsa-miR-598-3p	4.59265	4.04839	4.71663	3.90158	5.04031	4.3036	5.13375	3.65811	4.8394	4.26645	5.70683	4.09592	5.03093	5.39729	4.51743	4.50249	5.10168	6.25054	4.77072	3.69687	3.86526	3.60147	3.9863	4.26698	4.59414	4.82748	4.09857	3.64034	4.54092	3.39667	4.70599	5.73819	4.78455	4.33625	4.96667	5.32703	5.45206	5.19432	4.47242	5.36235	4.57014	4.23889	4.94784	5.32686	4.35576	4.1036	4.85422	4.01429	5.12916
hsa-miR-599	-2.61131	-2.67665	-2.63613	-2.64454	-2.66264	-2.62239	-2.65068	-2.25567	-2.59948	-2.69307	-2.65171	-2.6953	-2.66313	-2.24038	-2.63955	-2.69215	-2.60476	-2.67491	-2.68543	-2.62485	-2.59279	-1.48289	-2.56975	-2.08421	-2.67389	-2.65883	-2.6335	-2.24703	-2.59775	-2.59529	-2.62427	-2.64376	-2.64295	-2.64403	-2.61372	-2.6187	-2.6277	-2.63038	-2.62442	-2.67431	-2.61244	-2.61729	-2.64801	-1.89832	-2.64297	-2.64094	-2.58789	-1.143	-2.62862
hsa-miR-548a-5p	-3.46663	-3.50331	-3.48897	-3.49599	-3.50033	-3.47685	-3.49753	-3.50427	-3.45507	-3.50642	-3.10699	-3.50681	-3.50044	-3.5106	-3.05146	-3.50625	-3.46032	-3.50296	-3.50502	-3.47905	-3.44815	-3.03806	-3.43138	-3.49683	-3.19804	-3.13756	-3.48669	-3.50392	-3.45331	-3.45078	-3.47853	-3.49556	-3.49486	-3.4958	-3.4689	-3.47349	-3.48159	-3.48395	-3.47867	-3.50283	-3.46769	-3.47221	-3.49687	-3.47027	-3.49488	-3.49313	-3.44288	-3.47407	-3.4824
hsa-miR-600	0	0	0	0	0	0	0	0	0	0	0	0	0	0	0	0	0	0	0	0	0	0	0	0	0	0	0	0	0	0	0	0	0	0	0	0	0	0	0	0	0	0	0	0	0	0	0	0	0
hsa-miR-601	0	0	0	0	0	0	0	0	0	0	0	0	0	0	0	0	0	0	0	0	0	0	0	0	0	0	0	0	0	0	0	0	0	0	0	0	0	0	0	0	0	0	0	0	0	0	0	0	0
hsa-miR-602	0	0	0	0	0	0	0	0	0	0	0	0	0	0	0	0	0	0	0	0	0	0	0	0	0	0	0	0	0	0	0	0	0	0	0	0	0	0	0	0	0	0	0	0	0	0	0	0	0
hsa-miR-603	0	0	0	0	0	0	0	0	0	0	0	0	0	0	0	0	0	0	0	0	0	0	0	0	0	0	0	0	0	0	0	0	0	0	0	0	0	0	0	0	0	0	0	0	0	0	0	0	0
hsa-miR-604	0	0	0	0	0	0	0	0	0	0	0	0	0	0	0	0	0	0	0	0	0	0	0	0	0	0	0	0	0	0	0	0	0	0	0	0	0	0	0	0	0	0	0	0	0	0	0	0	0
hsa-miR-605-5p	-2.6491	-2.68833	-2.66587	-2.67101	-2.68119	-2.07756	-2.67459	-2.37059	-2.63136	-2.03353	-2.67518	-2.69693	-2.68145	-2.70649	-2.173	-2.41496	-2.63965	-2.68748	-2.15768	-2.65857	-2.62044	-2.66627	-2.59393	-2.67295	-2.68697	-2.67914	-2.14055	-2.68983	-2.62858	-2.62458	-2.65817	-2.67054	-2.67005	-2.19627	-2.65084	-2.65436	-2.66046	-2.66221	-2.65828	-2.68718	-2.64991	-2.65338	-2.67305	-2.65189	-2.67007	-2.66884	-2.6121	-2.6548	-2.11347
hsa-miR-605-3p	-3.05082	-3.10119	-3.07847	-3.08354	-3.09381	-3.06643	-3.08712	-3.10363	-3.03314	-3.10924	-3.08771	-3.11028	-3.09408	-3.12066	-3.08055	-3.1088	-3.04117	-3.1003	-2.49189	-3.0698	-3.02258	-2.50545	-2.99694	-3.08548	-1.84872	-3.09172	-2.48697	-3.10276	-3.03045	-3.02659	-3.069	-3.08308	-3.08259	-2.54553	-3.05428	-3.0613	-3.0732	-2.46897	-3.0692	-3.09999	-3.05244	-3.05933	-3.08557	-2.37643	-3.0826	-3.08139	-3.01452	-3.06219	-3.07378
hsa-miR-606	0	0	0	0	0	0	0	0	0	0	0	0	0	0	0	0	0	0	0	0	0	0	0	0	0	0	0	0	0	0	0	0	0	0	0	0	0	0	0	0	0	0	0	0	0	0	0	0	0
hsa-miR-607	0	0	0	0	0	0	0	0	0	0	0	0	0	0	0	0	0	0	0	0	0	0	0	0	0	0	0	0	0	0	0	0	0	0	0	0	0	0	0	0	0	0	0	0	0	0	0	0	0
hsa-miR-608	0	0	0	0	0	0	0	0	0	0	0	0	0	0	0	0	0	0	0	0	0	0	0	0	0	0	0	0	0	0	0	0	0	0	0	0	0	0	0	0	0	0	0	0	0	0	0	0	0
hsa-miR-609	-3.98974	-4.02433	-4.00529	-4.01034	-3.7059	-3.99685	-4.014	-4.02487	-3.98169	-3.81123	-4.01461	-4.02628	-4.02142	-4.02836	-4.00735	-4.02598	-3.62931	-4.02414	-4.02529	-3.99839	-3.97688	-4.00567	-3.96521	-4.01231	-4.02402	-4.01885	-4.0037	-4.02468	-3.98047	-3.97871	-3.99802	-4.00987	-4.00939	-4.01004	-3.99132	-3.99452	-4.00015	-4.00179	-3.99812	-4.02407	-3.99048	-3.99362	-4.01241	-3.99227	-4.0094	-4.00818	-3.97321	-3.99492	-4.00072
hsa-miR-610	-4.3727	-4.38986	-4.37939	-4.38156	-4.38621	-4.37576	-4.38314	-4.39103	-4.36924	-4.39129	-4.3834	-4.39133	-4.38633	-4.39175	-4.38028	-4.39127	-4.37081	-4.3894	-4.39112	-4.37642	-4.36717	-4.37955	-4.36214	-4.38241	-4.38913	-4.38523	-4.3787	-4.39068	-4.36871	-4.36795	-4.37626	-4.22816	-4.38115	-4.38143	-4.37338	-4.37475	-4.37718	-4.37789	-4.3763	-4.38924	-4.37302	-4.37437	-4.38245	-4.37379	-4.38116	-4.38063	-4.36559	-4.37493	-4.37742
hsa-miR-611	0	0	0	0	0	0	0	0	0	0	0	0	0	0	0	0	0	0	0	0	0	0	0	0	0	0	0	0	0	0	0	0	0	0	0	0	0	0	0	0	0	0	0	0	0	0	0	0	0
hsa-miR-612	-3.60515	-3.64742	-3.62819	-3.63568	-3.64404	-3.61569	-3.64089	-3.64852	-3.06545	-3.651	-3.64117	-3.65146	-3.26305	-3.6559	-3.63125	-3.38109	-3.59864	-3.64702	-3.64939	-3.61796	-3.58609	-3.1387	-3.56878	-3.6386	-3.64678	-3.64306	-3.62584	-3.64813	-3.59141	-3.5888	-3.61742	-3.63499	-3.63427	-3.63523	-3.60749	-3.61223	-3.62058	-3.62302	-3.61756	-3.64688	-3.60625	-3.6109	-3.63875	-3.6089	-3.63429	-3.63248	-3.58065	-3.61283	-3.62142
hsa-miR-613	0	0	0	0	0	0	0	0	0	0	0	0	0	0	0	0	0	0	0	0	0	0	0	0	0	0	0	0	0	0	0	0	0	0	0	0	0	0	0	0	0	0	0	0	0	0	0	0	0
hsa-miR-614	0	0	0	0	0	0	0	0	0	0	0	0	0	0	0	0	0	0	0	0	0	0	0	0	0	0	0	0	0	0	0	0	0	0	0	0	0	0	0	0	0	0	0	0	0	0	0	0	0
hsa-miR-615-5p	0.770478	-0.00823881	-1.03654	0.129269	-0.309115	-0.998733	-0.55885	-0.754784	-0.931524	-1.17821	-0.565698	-0.58346	-0.639965	-0.97979	-1.04571	-0.819723	-0.220417	-0.714167	-0.778957	-1.00563	-0.116237	0.213151	-0.863489	-1.06753	-1.13285	-0.612311	-1.02944	-1.14691	-0.160449	-0.918684	0.354176	1.27134	-1.05471	-1.05758	0.1538	-0.988261	-0.399273	-1.02092	0.0432279	-1.13385	-0.970213	-0.984244	-1.06795	-0.30483	-0.506941	-0.493015	-0.070954	-0.336814	-0.405981
hsa-miR-615-3p	7.2883	6.11924	5.67237	5.971	6.08165	5.74838	5.92574	5.86865	6.06552	5.22985	6.02885	5.80532	6.35824	5.48739	6.66827	6.01954	7.76148	5.21982	4.78805	4.04053	6.15716	4.51075	5.9948	4.85305	5.63237	6.29462	5.35723	5.37133	5.6068	4.71612	7.12543	7.0961	6.00222	5.32519	5.90021	4.43006	5.71949	4.50552	7.03421	5.89086	5.57819	5.09559	5.48712	5.2338	5.14573	5.9117	4.88028	4.83809	4.53793
hsa-miR-616-5p	1.28558	1.67225	2.0875	2.12821	2.00324	1.85138	0.885026	1.60391	0.792831	2.09131	1.21072	3.62713	2.11552	1.42122	0.992592	1.16053	1.3598	2.76268	1.54774	1.14066	1.5031	1.88789	1.70037	1.73845	1.56564	1.3853	1.42009	1.6286	0.806671	1.91882	1.14673	2.52043	1.99046	1.29768	1.97256	1.20534	1.11131	2.33828	2.71217	2.53639	1.27315	1.61855	1.25249	2.19739	1.30991	2.01886	1.56524	1.19857	1.7675
hsa-miR-616-3p	-3.58707	-3.34218	-3.60711	-3.61363	-3.61981	-3.13706	-3.61749	-3.62304	-3.57669	-3.6248	-3.6177	-3.08728	-3.6199	-3.62819	-3.60978	-3.62467	-3.5814	-3.62197	-3.62366	-3.59821	-3.57048	-3.60761	-3.55543	-3.61617	-3.6218	-3.6191	-3.60506	-3.62276	-3.57511	-3.57284	-3.59775	-3.20959	-3.6124	-3.61324	-3.5891	-3.59322	-3.60049	-3.60261	-3.59787	-3.62187	-3.58802	-3.59207	-3.6163	-3.59033	-3.61242	-3.61085	-3.56575	-3.59375	-3.60122
hsa-miR-548c-5p	-2.02171	-2.08595	-2.04887	-2.05727	-2.07405	-1.44456	-2.06315	-2.08984	-2.00736	-1.80862	-1.61104	-2.10043	-1.66915	-2.11675	-2.05234	-2.09808	-2.01386	-2.08452	-1.77456	-1.4597	-1.99887	-1.17612	-1.97011	-2.06045	-1.45701	-1.64765	-2.04617	-1.74854	-2.00519	-2.00208	-2.03636	-1.56862	-2.05571	-1.5701	-2.02451	-2.03019	-1.47693	-2.04291	-2.03652	-2.08402	-2.02302	-2.0286	-2.06061	-1.39874	-2.05573	-2.05372	-1.99249	-2.0309	-2.04105
hsa-miR-548c-3p	0	0	0	0	0	0	0	0	0	0	0	0	0	0	0	0	0	0	0	0	0	0	0	0	0	0	0	0	0	0	0	0	0	0	0	0	0	0	0	0	0	0	0	0	0	0	0	0	0
hsa-miR-617	0	0	0	0	0	0	0	0	0	0	0	0	0	0	0	0	0	0	0	0	0	0	0	0	0	0	0	0	0	0	0	0	0	0	0	0	0	0	0	0	0	0	0	0	0	0	0	0	0
hsa-miR-618	2.11085	2.52954	1.76215	3.54522	1.41909	2.85365	1.79041	2.80479	1.52836	1.74833	1.77632	2.34056	1.95272	2.72851	2.30041	3.46008	1.88883	0.719257	2.15419	3.40086	0.962969	2.84259	1.81966	2.55895	1.79638	3.29625	2.22471	2.60986	2.32331	2.63135	1.23957	1.38647	1.39624	0.544497	2.07502	0.74224	2.7653	1.83958	1.62466	1.02956	2.34459	0.753639	0.989479	0.770773	1.67179	1.42038	2.14339	3.02754	2.29805
hsa-miR-619-5p	-0.185089	-1.05471	-0.946074	-0.969663	-1.0185	-0.271987	-0.47339	-0.67201	-0.835269	-1.09562	-0.480327	-1.10105	-1.01979	-0.900561	-0.955754	-0.737909	-0.852114	-1.05028	-1.07678	-0.290556	-0.813509	-0.947883	0.120321	-0.454227	-0.6244	-0.192324	-0.938593	-0.661141	-0.829683	-0.0480407	-0.28616	1.16796	0.4543	-0.968262	-0.880064	-0.243621	-0.311777	0.0700429	0.129202	-1.04874	-0.876115	-0.890919	-0.0956864	-0.216164	-0.420808	-0.406703	0.02059	-0.897069	-0.318569
hsa-miR-619-3p	0	0	0	0	0	0	0	0	0	0	0	0	0	0	0	0	0	0	0	0	0	0	0	0	0	0	0	0	0	0	0	0	0	0	0	0	0	0	0	0	0	0	0	0	0	0	0	0	0
hsa-miR-620	0	0	0	0	0	0	0	0	0	0	0	0	0	0	0	0	0	0	0	0	0	0	0	0	0	0	0	0	0	0	0	0	0	0	0	0	0	0	0	0	0	0	0	0	0	0	0	0	0
hsa-miR-621	0	0	0	0	0	0	0	0	0	0	0	0	0	0	0	0	0	0	0	0	0	0	0	0	0	0	0	0	0	0	0	0	0	0	0	0	0	0	0	0	0	0	0	0	0	0	0	0	0
hsa-miR-622	-4.55542	-4.56751	-4.56013	-4.45374	-4.56493	-4.55757	-4.56277	-4.56841	-4.55298	-4.56984	-4.56296	-4.56986	-4.56502	-4.57013	-4.56076	-4.56982	-4.55409	-4.56718	-4.56917	-4.55804	-4.55152	-4.56025	-4.54798	-4.56226	-4.56699	-4.56424	-4.55965	-4.56809	-4.55261	-4.55208	-4.55793	-4.56152	-4.56137	-4.56157	-4.5559	-4.55687	-4.55857	-4.55907	-4.55796	-4.56707	-4.55564	-4.55659	-4.56229	-4.55619	-4.56138	-4.56101	-4.55041	-4.55699	-4.55875
hsa-miR-623	0	0	0	0	0	0	0	0	0	0	0	0	0	0	0	0	0	0	0	0	0	0	0	0	0	0	0	0	0	0	0	0	0	0	0	0	0	0	0	0	0	0	0	0	0	0	0	0	0
hsa-miR-624-5p	-2.3682	-2.43209	-2.39452	-1.86391	-1.96255	-1.73112	-2.40874	-2.05831	-2.35432	-2.1145	-2.40972	-2.44732	-2.42026	-2.23423	-2.39794	-2.11009	-2.36079	-2.4306	-2.43941	-2.38289	-2.34105	-1.14978	-2.30884	-2.40604	-1.72952	-2.41635	-2.39186	-2.43469	-2.35095	-2.34609	-2.38227	-2.40209	-2.40129	-1.86104	-2.37088	-1.27346	-2.38588	-2.38866	-2.38243	-2.43008	-2.36945	-2.37479	-1.88339	-2.37249	-1.85497	-2.39931	-2.33093	-2.377	-2.38684
hsa-miR-624-3p	-3.03846	-3.07992	-3.06235	-3.06637	-3.07433	-3.05256	-3.06917	-3.08174	-3.02249	-3.08589	-3.06963	-3.08666	-3.07454	-3.09414	-3.06401	-3.08557	-3.02974	-2.72956	-3.08319	-3.05561	-3.01295	-3.06267	-2.98979	-2.60434	-3.07886	-3.07273	-3.06106	-2.75027	-3.02006	-3.01657	-3.05489	-2.58388	-3.06562	-3.06613	-3.04159	-3.04793	-3.05813	-3.05949	-3.05507	-3.07902	-3.03993	-3.04616	-3.06796	-3.04348	-2.24797	-3.06467	-3.00567	-3.04873	-2.50344
hsa-miR-625-5p	3.14241	2.99557	1.72478	2.10462	1.85015	3.67371	3.17972	2.66076	2.23322	3.44856	2.60623	3.31515	2.63759	2.09423	1.95325	2.47612	2.92543	3.59952	1.96304	1.87179	2.66587	1.71663	2.9461	2.66726	2.46421	2.08097	2.89799	3.43941	2.58043	3.28336	2.40244	4.63252	2.31395	2.45885	2.02391	4.02052	1.83405	1.79898	1.5069	2.00429	2.58809	2.71209	2.53896	2.00335	2.47519	2.50638	2.419	2.67882	2.10547
hsa-miR-625-3p	0.263841	1.33686	1.02424	0.578172	0.746741	1.92309	0.525467	0.784328	1.46237	1.68315	0.0362067	2.20794	0.420707	0.499784	0.102149	0.450026	0.303799	2.29837	1.08119	0.184522	1.08133	0.646343	0.479195	1.16822	1.37395	-0.00174518	0.135656	2.03472	1.02645	2.54344	0.759995	2.16226	0.0835716	0.939346	0.861042	2.15149	0.72817	0.703695	1.15478	0.629035	0.873764	1.2379	0.897514	1.57565	0.95068	0.609563	1.1375	1.52044	1.10712
hsa-miR-626	0	0	0	0	0	0	0	0	0	0	0	0	0	0	0	0	0	0	0	0	0	0	0	0	0	0	0	0	0	0	0	0	0	0	0	0	0	0	0	0	0	0	0	0	0	0	0	0	0
hsa-miR-627-5p	-0.152767	-0.581919	-0.331587	-0.386977	-0.499588	-0.825409	-0.896179	-0.964434	-0.760893	-0.988094	-0.898606	-0.11167	0.382237	-0.143902	-0.869375	-0.430937	-0.100444	-0.296354	-0.378968	-0.253585	0.00166766	-0.335864	-0.693612	-0.408137	-0.948367	-0.915067	-0.313847	0.0487156	-0.755736	-0.74835	-0.830379	0.223262	-0.877685	0.220489	-0.801846	0.195921	-0.839376	-0.292417	-0.25048	-0.568385	-0.161492	-0.811661	-0.889857	0.231422	-0.376782	-0.872776	-0.72561	-0.213533	-0.841764
hsa-miR-627-3p	-0.838954	-1.00557	-0.907146	-0.92878	0.0201158	-0.870276	-0.457064	-0.646048	-0.803772	-0.467913	-0.463712	-0.292513	-0.974279	-0.38406	-0.383692	-0.460582	-0.819666	0.0847725	-0.407038	-0.877032	0.47146	0.00584211	-0.735184	-0.0938913	-0.60102	-0.964023	-0.900257	-0.361287	-0.798488	-0.790927	-0.875431	-0.92681	-0.406438	-0.413665	-0.8459	0.180615	-0.884774	-0.891964	0.123335	-0.603509	-0.187135	0.195005	-0.0953314	-0.850092	-0.924786	-0.032272	0.0232031	-0.861775	-0.887256
hsa-miR-628-5p	2.95866	3.67468	3.73836	3.25033	3.416	3.98699	3.86006	3.62569	3.83558	2.93827	4.28472	4.36383	3.58573	3.62757	3.60081	3.60345	3.85377	3.93012	3.3844	3.09103	2.74032	3.72709	4.002	3.28924	3.54831	3.48193	3.62368	4.9449	3.57819	2.99859	3.87313	3.98348	3.69085	3.04357	2.68829	3.89093	3.31592	3.386	3.59652	2.84751	3.91656	2.63226	3.09047	4.19858	3.8841	3.20747	3.13513	2.60067	3.61978
hsa-miR-628-3p	1.41339	2.01609	1.14654	1.67199	1.82272	2.40084	1.98875	2.69838	1.55346	1.65711	1.58119	2.22143	1.43885	1.51537	1.73612	1.08004	1.4898	2.04231	1.77166	2.53244	0.999826	2.34994	2.96724	2.44986	2.57769	2.74874	2.04288	3.78785	2.00677	1.60551	2.17495	1.68193	1.91233	1.41026	2.71222	2.25734	1.89276	1.85677	1.93749	1.06645	1.80122	1.73741	1.36414	2.68787	2.25781	1.71825	2.15721	2.24782	1.88033
hsa-miR-629-5p	4.41197	4.72582	3.52374	3.79195	3.66267	4.04225	4.04124	4.30657	2.79539	4.50384	4.12146	5.06237	3.06577	4.63061	3.55989	4.35787	4.38808	5.24113	3.00382	3.7232	3.64931	3.51267	3.97172	3.73355	3.34173	4.28336	3.35031	4.09308	3.55104	4.58979	3.23832	5.07657	3.50108	3.80093	3.92938	3.72819	3.01942	5.38578	3.73106	4.60864	3.59351	3.86206	2.52394	4.9543	3.8199	3.7836	3.29775	4.62785	3.8431
hsa-miR-629-3p	0.851153	-0.127885	0.186438	0.118563	-0.0221774	-0.32338	0.705087	0.558458	0.996611	0.708538	0.420308	2.2072	0.308895	1.33174	-0.399387	-0.243366	1.27358	0.438236	0.0963587	-0.334486	-0.182679	-0.38725	0.744563	0.73713	0.449269	0.00695833	-0.372957	0.385816	0.530816	-0.195094	0.704168	2.80924	0.131282	1.00823	0.378741	-0.306543	-0.347258	-0.359166	0.702521	-0.110321	0.390445	0.781946	0.0911241	0.365487	0.507736	-0.405377	-0.158093	0.328661	-0.351364
hsa-miR-630	0	0	0	0	0	0	0	0	0	0	0	0	0	0	0	0	0	0	0	0	0	0	0	0	0	0	0	0	0	0	0	0	0	0	0	0	0	0	0	0	0	0	0	0	0	0	0	0	0
hsa-miR-631	0	0	0	0	0	0	0	0	0	0	0	0	0	0	0	0	0	0	0	0	0	0	0	0	0	0	0	0	0	0	0	0	0	0	0	0	0	0	0	0	0	0	0	0	0	0	0	0	0
hsa-miR-33b-5p	-1.27781	-1.01159	-1.33127	-1.34827	-1.38309	-1.30234	-1.36033	-1.41703	-1.25036	0.665029	-0.522855	-1.11459	-1.384	-1.47828	-0.78905	-1.43528	-0.542448	-1.00172	-1.42387	-0.690906	-1.23433	-0.392521	-1.19728	-1.35479	-0.995945	-0.582424	-1.32586	-1.41398	-0.485775	-1.24037	-1.30638	-1.34672	-0.447425	-0.817624	-0.611122	-1.29428	-0.309034	-1.31935	-0.687887	-0.481069	-1.28035	-0.637291	-0.842485	-0.621963	-0.173963	-0.797927	-0.40095	-1.29568	-1.31566
hsa-miR-33b-3p	0	0	0	0	0	0	0	0	0	0	0	0	0	0	0	0	0	0	0	0	0	0	0	0	0	0	0	0	0	0	0	0	0	0	0	0	0	0	0	0	0	0	0	0	0	0	0	0	0
hsa-miR-632	-3.87775	-3.93187	-3.90267	-3.91076	-3.92752	-3.88914	-3.91663	-3.93331	-3.86485	-3.93662	-3.91761	-3.93723	-3.92768	-3.94335	-3.90598	-3.93636	-3.8707	-3.93135	-3.93446	-3.8916	-3.85714	-3.90328	-3.26769	-3.91392	-3.93104	-3.92441	-3.90012	-3.93279	-3.86288	-3.86006	-3.89102	-3.36883	-3.90924	-3.91028	-3.88028	-3.8854	-3.89443	-3.89707	-3.89117	-3.93116	-3.87893	-3.88397	-3.91408	-3.8818	-3.90926	-3.90731	-3.85125	-3.88605	-3.89534
hsa-miR-633	0	0	0	0	0	0	0	0	0	0	0	0	0	0	0	0	0	0	0	0	0	0	0	0	0	0	0	0	0	0	0	0	0	0	0	0	0	0	0	0	0	0	0	0	0	0	0	0	0
hsa-miR-634	0	0	0	0	0	0	0	0	0	0	0	0	0	0	0	0	0	0	0	0	0	0	0	0	0	0	0	0	0	0	0	0	0	0	0	0	0	0	0	0	0	0	0	0	0	0	0	0	0
hsa-miR-635	0	0	0	0	0	0	0	0	0	0	0	0	0	0	0	0	0	0	0	0	0	0	0	0	0	0	0	0	0	0	0	0	0	0	0	0	0	0	0	0	0	0	0	0	0	0	0	0	0
hsa-miR-636	-3.36828	-3.40603	-3.39252	-3.39754	-3.40257	-3.37936	-3.39932	-3.40714	-3.35574	-3.40966	-2.99559	-3.16949	-3.4027	-3.11132	-3.39573	-3.40947	-3.36143	-3.40562	-3.40803	-3.38176	-3.34824	-3.39312	-3.33004	-3.39851	-3.40537	-3.40156	-3.39004	-3.40675	-3.35383	-3.35108	-2.86032	-3.39731	-3.39707	-3.39739	-3.37074	-3.37573	-3.38451	-3.38707	-3.38134	-3.40547	-3.36944	-3.37433	-2.97874	-3.37223	-2.95518	-3.39646	-3.34252	-3.37636	-3.38539
hsa-miR-637	0	0	0	0	0	0	0	0	0	0	0	0	0	0	0	0	0	0	0	0	0	0	0	0	0	0	0	0	0	0	0	0	0	0	0	0	0	0	0	0	0	0	0	0	0	0	0	0	0
hsa-miR-638	0	0	0	0	0	0	0	0	0	0	0	0	0	0	0	0	0	0	0	0	0	0	0	0	0	0	0	0	0	0	0	0	0	0	0	0	0	0	0	0	0	0	0	0	0	0	0	0	0
hsa-miR-639	-4.32663	-4.35375	-4.3372	-4.34064	-4.34798	-4.33146	-4.34312	-4.3551	-4.32115	-4.35573	-4.34354	-4.35585	-4.34818	-4.35692	-4.3386	-4.35568	-4.32364	-4.35302	-4.35532	-4.33251	-4.31788	-4.09526	-4.30994	-4.34198	-4.3526	-4.34643	-4.33612	-4.35499	-4.32032	-4.31912	-4.33226	-4.34032	-4.33999	-4.34043	-4.3277	-4.32987	-4.09151	-4.33482	-4.33232	-4.35277	-4.32713	-4.32926	-4.34204	-4.32835	-4.34	-4.33917	-4.31538	-4.33015	-4.33409
hsa-miR-640	0	0	0	0	0	0	0	0	0	0	0	0	0	0	0	0	0	0	0	0	0	0	0	0	0	0	0	0	0	0	0	0	0	0	0	0	0	0	0	0	0	0	0	0	0	0	0	0	0
hsa-miR-641	-1.20918	-1.33444	-0.718086	-1.27726	-0.878131	0.0759903	-1.28879	-0.982485	-0.455274	-0.806093	-1.2907	-0.116096	-1.31129	-1.17541	-1.26767	-0.446128	-1.19445	-0.94677	-1.00362	-1.23816	-1.16651	-1.26222	-1.12977	-0.791081	-0.66068	-0.541829	-1.25576	-1.33955	-1.17826	-1.17247	-0.639621	-0.766121	-1.27422	-0.767799	-0.565069	-1.22521	-0.662885	-1.24948	-1.23726	-1.33051	-1.21166	-0.590862	-1.28381	-0.575757	-0.761195	-1.27035	-0.356946	-0.193952	-0.282207
hsa-miR-642a-5p	-1.55049	-0.620837	-1.59067	-1.60324	-1.62866	-0.964741	-0.808203	-1.30127	-1.52952	-1.66687	-1.61357	-1.36941	-1.62932	-1.03869	-1.59585	-0.931858	-1.53901	-0.0983443	-1.07176	-1.57302	-1.51719	-1.59164	-1.48846	-1.12098	-0.771216	-1.62349	-1.58665	-0.65162	-1.52636	-1.52184	-1.57207	-1.6021	-1.6009	-1.6025	-1.55461	-1.56296	-1.57757	-1.58179	-0.97802	-0.314137	-1.55242	-0.930518	-1.60828	-1.5571	-1.60093	-1.59792	-1.50795	-0.535549	-1.57903
hsa-miR-642a-3p	-2.89462	-2.56437	-2.91845	-2.92375	-2.93444	-2.90932	-2.92748	-2.32565	-2.12783	-2.95034	-2.9281	-2.64824	-2.93471	-2.96201	-2.92064	-2.94989	-2.16488	-2.55624	-2.94658	-2.911	-2.86557	-2.91886	-2.83918	-2.92577	-2.9406	-2.93227	-2.91675	-2.94367	-2.11535	-2.86969	-2.9106	-2.92327	-2.92276	-2.92344	-2.89819	-2.25611	-2.91292	-2.9147	-2.9107	-2.94083	-2.89629	-2.90339	-2.92587	-2.90034	-2.92278	-2.92151	-2.85727	-2.90632	-2.91354
hsa-miR-643	-4.58603	-4.59128	-4.58808	-4.58874	-4.59016	-4.58697	-4.58922	-4.59167	-4.58497	-4.59226	-4.58931	-4.55202	-4.5902	-4.59231	-4.58835	-4.59225	-4.58545	-4.59114	-4.592	-4.58717	-4.58434	-4.58813	-4.5828	-4.589	-4.59106	-4.58986	-4.58787	-4.59153	-4.58481	-4.58458	-4.58712	-4.58868	-4.58862	-4.5887	-4.58624	-4.58666	-4.5874	-4.58762	-4.58713	-4.59109	-4.58613	-4.58654	-4.58901	-4.58636	-4.58862	-4.58846	-4.58386	-4.58671	-4.58748
hsa-miR-644a	0	0	0	0	0	0	0	0	0	0	0	0	0	0	0	0	0	0	0	0	0	0	0	0	0	0	0	0	0	0	0	0	0	0	0	0	0	0	0	0	0	0	0	0	0	0	0	0	0
hsa-miR-645	0	0	0	0	0	0	0	0	0	0	0	0	0	0	0	0	0	0	0	0	0	0	0	0	0	0	0	0	0	0	0	0	0	0	0	0	0	0	0	0	0	0	0	0	0	0	0	0	0
hsa-miR-646	0	0	0	0	0	0	0	0	0	0	0	0	0	0	0	0	0	0	0	0	0	0	0	0	0	0	0	0	0	0	0	0	0	0	0	0	0	0	0	0	0	0	0	0	0	0	0	0	0
hsa-miR-647	0	0	0	0	0	0	0	0	0	0	0	0	0	0	0	0	0	0	0	0	0	0	0	0	0	0	0	0	0	0	0	0	0	0	0	0	0	0	0	0	0	0	0	0	0	0	0	0	0
hsa-miR-648	0	0	0	0	0	0	0	0	0	0	0	0	0	0	0	0	0	0	0	0	0	0	0	0	0	0	0	0	0	0	0	0	0	0	0	0	0	0	0	0	0	0	0	0	0	0	0	0	0
hsa-miR-649	0	0	0	0	0	0	0	0	0	0	0	0	0	0	0	0	0	0	0	0	0	0	0	0	0	0	0	0	0	0	0	0	0	0	0	0	0	0	0	0	0	0	0	0	0	0	0	0	0
hsa-miR-650	-4.37476	-4.38799	-4.37992	-4.38159	-4.38518	-4.37712	-4.38281	-4.38884	-4.37209	-4.38899	-4.38301	-4.38901	-4.38527	-4.38925	-4.3806	-4.38898	-4.3733	-4.38764	-4.38889	-4.37763	-4.37049	-4.38005	-4.36661	-4.38225	-4.38743	-4.38442	-4.37939	-4.17805	-4.37168	-4.37109	-4.37751	-4.38144	-4.38128	-4.38149	-4.37528	-4.37634	-4.37821	-4.37876	-4.37754	-4.38752	-4.375	-4.37604	-4.38228	-4.3756	-4.38128	-4.38088	-4.36927	-4.37648	-4.3784
hsa-miR-651-5p	1.9044	1.70008	1.58301	1.96952	1.26643	3.44925	2.22495	2.46109	1.64824	2.86407	1.39507	2.59004	2.04261	2.43234	1.18912	2.64675	1.9967	3.46123	1.57535	3.12864	2.50854	1.85249	1.9451	2.5324	2.33633	2.57416	2.12502	2.04333	1.05994	2.13696	1.35459	1.49002	1.49987	2.70601	2.42076	2.5453	1.31663	2.6786	0.828471	2.23274	1.88896	1.4334	2.74632	2.39779	2.82745	1.79699	2.86492	2.53519	2.39092
hsa-miR-651-3p	-4.38624	-4.40071	-4.39188	-4.39372	-4.39763	-4.38882	-4.39504	-4.40157	-4.38332	-4.40176	-4.39527	-4.30821	-4.39774	-4.40214	-4.39263	-4.40175	-4.38465	-4.40032	-4.40164	-4.38938	-4.38158	-4.39202	-4.37734	-4.39443	-4.4001	-4.39681	-4.39131	-4.4014	-4.38288	-4.38224	-4.38925	-4.39355	-4.39337	-4.39361	-4.38682	-4.38798	-4.39002	-4.39062	-4.38928	-4.40019	-4.38651	-4.38765	-4.39447	-4.38716	-4.39338	-4.39293	-4.38025	-4.38812	-4.39023
hsa-miR-652-5p	-1.99063	-2.0625	-2.02068	-2.03006	-1.62278	-2.00451	-2.03666	-1.45933	-1.97494	-2.07721	-2.03775	-2.07912	-2.04946	-1.88605	-2.02455	-1.534	-1.98204	-1.41234	-1.73513	-2.00748	-1.96572	-1.48134	-1.9366	-2.03363	-2.05991	-1.60301	-2.01767	-1.70794	-1.97258	-1.9692	-2.00678	-2.02921	-2.02831	-2.02951	-1.99372	-1.3703	-1.42717	-2.01404	-2.00696	-2.0603	-1.99207	-1.99821	-2.03381	-1.34723	-1.16897	-1.50538	-1.95881	-2.00075	-2.01198
hsa-miR-652-3p	7.50411	6.08763	6.76404	6.03803	6.77291	6.67586	6.92582	6.17868	6.54733	6.76049	6.60455	6.27671	6.72928	6.1325	7.02494	6.00466	7.04094	7.70511	6.16702	6.05509	6.00356	5.3961	5.69318	5.9582	6.42302	6.36009	6.62327	6.94256	6.72438	7.13782	7.32836	6.70366	6.39985	6.50991	6.4927	6.83557	6.41653	6.90034	7.28383	6.73098	6.85647	4.76754	6.56088	6.4809	7.04195	6.37429	6.52155	5.55743	6.44539
hsa-miR-548d-5p	-2.51389	-2.57386	-2.5385	-2.54632	-2.0967	-2.52517	-2.55186	-2.5777	-2.49673	-2.5866	-2.55278	-2.58827	-2.5627	-2.60495	-2.54171	-2.58591	-2.50654	-2.57245	-1.73453	-1.46021	-2.48383	-2.5391	-2.4525	-2.54931	-2.57163	-2.55902	-2.536	-2.57632	-2.49345	-2.48873	-2.52703	-2.5456	-2.54485	-1.99518	-2.51639	-1.84174	-2.53041	-2.53301	-2.52718	-2.1568	-2.51506	-2.52004	-2.54946	-1.04432	-2.54487	-1.97747	-2.47398	-2.5221	-2.5313
hsa-miR-548d-3p	-4.35925	-4.37822	-4.36664	-4.36905	-4.37418	-4.36263	-4.37079	-4.3794	-4.35542	-4.3797	-4.37108	-4.37976	-4.37432	-4.38027	-4.36763	-4.37968	-4.35715	-4.37771	-4.23486	-4.36336	-4.35313	-4.1974	-4.34757	-4.36998	-4.37742	-4.3731	-4.36589	-4.37913	-4.35483	-4.354	-4.36319	-4.36883	-4.36859	-4.3689	-4.36	-4.36152	-4.3642	-4.36498	-4.36323	-4.37754	-4.3596	-4.36109	-4.37003	-4.36045	-4.3686	-4.36802	-4.35138	-4.36171	-4.36447
hsa-miR-661	0	0	0	0	0	0	0	0	0	0	0	0	0	0	0	0	0	0	0	0	0	0	0	0	0	0	0	0	0	0	0	0	0	0	0	0	0	0	0	0	0	0	0	0	0	0	0	0	0
hsa-miR-662	0	0	0	0	0	0	0	0	0	0	0	0	0	0	0	0	0	0	0	0	0	0	0	0	0	0	0	0	0	0	0	0	0	0	0	0	0	0	0	0	0	0	0	0	0	0	0	0	0
hsa-miR-663a	-2.13174	-2.21365	-2.16503	-2.17569	-2.19761	-2.14695	-2.18327	-2.219	-2.11486	-2.23147	-2.18453	-2.23381	-2.19818	-2.25748	-2.16941	-2.2305	-2.12245	-1.78612	-1.84154	-2.15025	-1.26201	-2.16585	-2.071	-2.17979	-1.78069	-2.19311	-2.16164	-1.81175	-2.11234	-2.10876	-1.48978	-1.6112	-1.60634	-2.17506	-2.1351	-2.14194	-1.51204	-1.52911	-2.14967	-2.21102	-2.13331	-2.14002	-2.17999	-2.13713	-2.17372	-1.59428	-1.2219	-2.14281	-2.15526
hsa-miR-449b-5p	-0.96705	-1.20888	-0.385869	-1.09162	-1.15791	6.0134	-1.11418	-0.394381	-0.921305	-0.261744	-1.11796	-1.27671	-1.1597	-0.00444843	-1.07321	-0.820259	-0.941774	-0.0513301	-0.173089	-1.01841	0.000723597	-1.06288	0.812658	-1.10377	-1.19885	-0.565791	-1.05076	-0.725869	-0.914569	-0.904992	-1.01621	1.19102	-1.08575	-0.449616	-0.976272	-0.995185	-1.02911	-0.338606	-0.288582	0.182998	-0.971358	-0.227221	-1.10437	-0.981869	-1.08582	-0.424801	-0.876016	-0.244987	-1.03255
hsa-miR-449b-3p	0	0	0	0	0	0	0	0	0	0	0	0	0	0	0	0	0	0	0	0	0	0	0	0	0	0	0	0	0	0	0	0	0	0	0	0	0	0	0	0	0	0	0	0	0	0	0	0	0
hsa-miR-653-5p	-2.62216	-2.67067	-2.64243	-2.13366	-2.66154	-2.63151	-2.65322	-2.67367	-2.60369	-2.37014	-2.65396	-2.68185	-2.22983	-2.69456	-2.64504	-2.36603	-2.61271	-2.66956	-2.67607	-2.63352	-2.59181	-2.64292	-1.68369	-2.65118	-2.66892	-2.65895	-2.6404	-1.5216	-2.60067	-2.59632	-2.63304	-2.12945	-2.12501	-2.64839	-2.62423	-2.62844	-2.63582	-2.63795	-2.63317	-1.79145	-2.62313	-2.62726	-2.6513	-2.62549	-2.6476	-2.64608	-2.58275	-2.62898	-2.63655
hsa-miR-653-3p	-0.558141	-0.802901	-0.066956	0.534951	0.074805	-0.602253	-0.178068	0.490688	-0.509339	0.192346	-0.185774	-0.0119105	-0.269739	-0.949941	0.591568	0.357847	-0.531296	-0.796726	-0.429131	-0.611859	0.310703	0.860844	-0.416017	1.21523	-0.793123	0.377178	-0.0463283	2.12087	-0.502068	-0.491693	-0.60958	-0.683803	-0.680759	2.27622	-0.567866	0.515916	3.65425e-05	-0.0215003	-0.610167	0.969499	-0.562688	-0.582122	0.496146	-0.57375	-0.680835	-0.104264	-0.460006	-0.590213	-0.00739957
hsa-miR-411-5p	5.19107	2.20324	5.43925	3.43305	5.65258	4.45203	5.59378	5.93764	5.74496	3.72286	6.02203	3.50781	5.95457	3.09696	5.05906	3.05676	5.76841	4.11025	5.82345	3.35855	6.20411	4.43481	6.62122	4.6911	5.457	3.72125	4.96246	2.61485	5.8934	4.85379	4.34353	4.18839	5.47071	4.50699	6.1283	4.94227	5.68005	3.78722	5.50945	4.2703	5.38382	8.01252	4.52452	4.90654	4.78252	5.76673	5.38811	4.1873	5.77559
hsa-miR-411-3p	-3.09615	-3.13917	-3.1216	-3.1256	-3.13357	-3.11016	-3.12839	-2.81019	-3.08028	-3.14518	-3.12886	-2.86747	-3.13377	-3.1535	-3.12325	-3.14485	-3.08748	-3.1385	-3.14246	-3.11318	-2.36888	-3.12191	-3.04778	-3.12712	-2.77732	-3.13196	-3.12031	-3.14035	-3.07786	-3.07439	-3.11247	-3.12524	-2.63051	-3.12536	-3.09925	-3.10556	-2.54853	-3.11875	-3.11265	-3.13827	-3.0976	-3.10379	-3.12719	-3.10113	-3.12486	-3.12391	-3.06356	-3.10635	-3.11778
hsa-miR-654-5p	1.26061	-0.439173	0.283523	-0.304973	0.402316	0.398633	0.167966	0.638643	1.08077	-0.148513	0.989939	0.0957516	0.648934	-0.338709	-0.283315	-0.141764	-0.122844	-0.432067	0.409406	-0.217762	-0.0629301	0.278335	1.38349	0.817625	0.532902	-0.365691	-0.256664	-0.0507911	1.45108	0.652449	-0.215093	0.222186	0.594731	0.220032	1.69201	0.430897	0.353296	0.330856	0.787921	-0.0106847	-0.15998	0.866914	-0.319868	0.462089	0.594524	0.615004	-0.0376419	-0.192378	0.74268
hsa-miR-654-3p	5.04197	1.94943	4.71925	3.97273	5.00884	4.61922	4.4063	5.24648	4.26697	2.49982	5.07007	2.25077	4.95881	2.62313	3.92948	2.77592	3.7925	2.90973	5.43154	3.27912	4.03585	3.21808	4.87023	3.5513	4.55086	3.58676	3.88795	2.08711	5.13493	4.12006	4.0577	3.2248	4.37816	4.10166	5.75748	3.88696	4.61847	3.02567	4.63205	3.70889	4.00593	5.96809	3.91034	3.09341	4.12115	4.70357	4.2813	3.02344	4.44445
hsa-miR-655-5p	0	0	0	0	0	0	0	0	0	0	0	0	0	0	0	0	0	0	0	0	0	0	0	0	0	0	0	0	0	0	0	0	0	0	0	0	0	0	0	0	0	0	0	0	0	0	0	0	0
hsa-miR-655-3p	1.13582	0.0429365	1.25665	1.15693	1.42787	1.98697	2.21301	1.74278	1.73396	0.599076	2.4169	1.52696	2.13449	0.645831	0.837209	-0.0681477	1.9952	1.59005	2.45222	1.39452	1.35515	1.24901	0.783277	1.11837	2.46493	1.82273	2.19841	0.0209976	0.618077	2.42303	0.415412	0.274963	1.69424	2.18578	1.53733	1.05444	1.66413	0.370851	1.39996	1.066	1.55438	4.50661	1.81621	2.30849	2.2021	2.36434	0.69825	0.451863	2.27382
hsa-miR-656-5p	-4.55557	-4.56637	-4.55978	-4.56115	-4.56407	-4.5575	-4.56214	-4.56719	-4.55339	-4.56844	-4.46584	-4.56847	-4.56415	-4.56868	-4.56034	-4.56843	-4.55438	-4.56608	-4.56786	-4.55791	-4.55209	-4.55989	-4.54892	-4.56168	-4.56592	-4.56346	-4.55935	-4.56689	-4.55306	-4.55258	-4.55781	-4.56102	-4.56089	-4.56107	-4.556	-4.55686	-4.55839	-4.55884	-4.55784	-4.56598	-4.55577	-4.55662	-4.56171	-4.55626	-4.5609	-4.56057	-4.55109	-4.55697	-4.55854
hsa-miR-656-3p	0.247972	-0.134578	0.644306	1.21632	0.74096	1.18633	0.868375	1.72277	1.0116	0.143848	1.12976	0.797874	1.6721	-0.369293	0.612796	0.151851	0.290057	-0.124839	2.26749	1.15728	0.369355	0.638416	2.48288	1.17627	2.08663	0.781249	1.05761	-0.151796	2.12218	1.05846	1.16416	0.0520281	0.952381	0.572057	0.86065	0.810754	1.87139	0.130833	2.09347	0.863318	1.30776	3.09098	0.0274816	1.27348	0.581719	1.26046	0.402837	0.804462	1.65701
hsa-miR-549a	-3.34937	-3.39367	-3.37683	-3.38241	-3.38902	-3.36193	-3.38473	-3.39519	-3.33516	-3.39864	-3.38511	-3.39928	-3.38919	-3.40551	-3.38046	-3.39837	-3.34161	-3.39311	-2.84758	-3.36464	-3.32666	-3.37751	-3.30604	-2.91267	-3.39279	-3.38769	-3.37402	-3.39464	-3.333	-3.32989	-3.364	-3.38211	-3.38179	-2.89363	-3.35216	-3.35781	-3.36775	-3.37066	-3.36416	-3.39292	-3.35068	-3.35622	-3.38373	-3.35384	-3.3818	-2.87782	-3.32018	-3.35852	-3.36876
hsa-miR-657	0	0	0	0	0	0	0	0	0	0	0	0	0	0	0	0	0	0	0	0	0	0	0	0	0	0	0	0	0	0	0	0	0	0	0	0	0	0	0	0	0	0	0	0	0	0	0	0	0
hsa-miR-658	0	0	0	0	0	0	0	0	0	0	0	0	0	0	0	0	0	0	0	0	0	0	0	0	0	0	0	0	0	0	0	0	0	0	0	0	0	0	0	0	0	0	0	0	0	0	0	0	0
hsa-miR-659-5p	-0.710651	-0.0129078	-0.248043	-0.804054	-0.114894	-0.150162	-0.344889	-0.533688	-0.673836	-0.60077	-0.351542	0.820183	-0.118985	-0.745831	-0.27142	0.00342224	-0.690485	0.592092	-0.556741	-0.168239	-0.652186	-0.783357	0.236929	-0.326494	-0.207421	0.3569	0.420855	-0.523452	0.0479232	-0.660358	-0.748677	0.311864	-0.799863	-0.802727	-0.717903	-0.732602	-0.188867	-0.207952	-0.749106	0.00942573	-0.714045	-0.728481	-0.327562	-0.722277	0.0547581	-0.79454	-0.635942	-0.734457	-0.760975
hsa-miR-659-3p	0	0	0	0	0	0	0	0	0	0	0	0	0	0	0	0	0	0	0	0	0	0	0	0	0	0	0	0	0	0	0	0	0	0	0	0	0	0	0	0	0	0	0	0	0	0	0	0	0
hsa-miR-660-5p	10.1206	9.65748	10.2016	9.31355	10.1383	9.82098	9.87251	8.51335	9.88092	9.49439	10.2321	8.21318	10.0995	9.78447	10.2151	8.9101	10.1066	9.196	9.57389	8.78995	9.58992	8.89146	9.09384	8.56009	9.22316	9.15143	10.0755	9.09772	10.796	9.25044	9.97312	8.38985	9.57548	8.49574	10.6177	8.88683	10.4598	8.71113	9.38537	8.58298	10.3946	8.15617	10.14	7.6654	10.5143	9.43768	10.4597	9.87274	9.84167
hsa-miR-660-3p	0.601838	0.944638	0.386377	-0.18959	0.745529	0.502303	0.270145	0.0376597	0.715939	0.592572	1.07798	0.191566	1.26009	0.619026	1.41427	-0.040663	1.91402	0.381797	-0.363826	0.480996	0.0613414	0.381155	0.143633	-0.20421	0.816095	0.207179	1.30349	0.336592	1.1993	0.0480386	1.18502	0.324663	0.331184	-0.187339	0.579634	0.946761	0.848026	-0.125372	0.883492	0.387425	1.01846	-0.0634182	0.63965	-0.0532045	1.66733	0.710383	1.33245	-0.0732717	1.13182
hsa-miR-421	3.31536	3.96318	4.63721	4.05466	4.39331	6.262	4.32634	3.02105	4.42085	3.71778	4.03331	3.60541	4.2498	4.18775	4.14499	3.92059	4.00649	4.95995	3.9318	4.16045	3.46175	3.62184	3.98531	3.81318	3.81865	3.68282	3.92835	4.59484	4.02637	3.61418	4.01865	3.74591	3.76028	3.18981	4.74831	3.74123	4.30492	4.42425	4.0946	3.72265	4.32395	3.87437	4.15056	4.41574	3.51455	4.06159	3.5591	4.33516	3.5638
hsa-miR-542-5p	1.98883	2.81256	2.90418	1.22172	2.25464	2.1291	2.43523	2.08491	2.16005	2.40214	1.47383	2.22095	3.10252	2.42014	3.22165	2.1101	1.67506	2.29201	2.53312	3.0917	2.26303	2.89378	2.04457	2.71599	2.72674	1.38886	3.15091	2.82034	2.18621	1.19263	2.85035	1.83649	2.41225	2.05124	2.49828	2.18234	2.4796	3.72888	2.84787	2.07939	1.97322	1.52352	2.7134	2.47517	2.99337	1.87404	3.51942	3.39668	1.75851
hsa-miR-542-3p	6.16787	6.6982	6.04927	5.32753	5.79646	5.86324	6.12128	6.26203	5.04949	6.40257	6.46425	5.47991	5.91679	6.3675	6.12851	5.46284	6.35899	5.44363	5.29281	6.45322	5.4045	6.36845	5.70164	5.78669	5.63054	4.19799	5.5919	6.27726	6.19791	5.57972	5.87536	5.19774	6.21976	5.56033	6.11659	6.10556	6.04906	7.78863	5.84767	5.34611	5.90425	5.11509	5.85222	6.32613	6.09194	6.086	5.94989	7.12105	5.35499
hsa-miR-758-5p	0	0	0	0	0	0	0	0	0	0	0	0	0	0	0	0	0	0	0	0	0	0	0	0	0	0	0	0	0	0	0	0	0	0	0	0	0	0	0	0	0	0	0	0	0	0	0	0	0
hsa-miR-758-3p	2.83504	-0.135611	1.32417	0.937908	1.68391	0.777305	1.368	1.1426	1.82756	-0.227805	2.18129	-0.240282	2.18326	0.324917	0.0773908	-0.222633	0.957741	-0.125779	1.90819	0.165593	1.57598	0.640707	0.477008	1.40474	0.624543	0.441851	0.671087	0.259413	0.338739	0.355245	0.759046	0.0526458	1.6605	1.22624	2.26749	1.23459	1.12766	0.132068	1.47442	0.865842	0.876999	2.50038	0.0278978	0.225474	0.955206	0.977646	1.14872	0.807435	1.41961
hsa-miR-1264	-4.38207	-4.39494	-4.38708	-4.38871	-4.3922	-4.38436	-4.38989	-4.19474	-4.37947	-4.39594	-4.39009	-4.39597	-4.39229	-4.3962	-4.38775	-4.39593	-4.38065	-4.39459	-4.39585	-4.38486	-4.37792	-4.38721	-4.37415	-4.38935	-4.39439	-4.39146	-4.38657	-4.39555	-4.37907	-4.37851	-4.38474	-4.38856	-4.38841	-4.38862	-4.38258	-4.38361	-4.38543	-4.38596	-4.38477	-4.39447	-4.38231	-4.38332	-4.38938	-4.38288	-4.38841	-4.38802	-4.37673	-4.38374	-4.38561
hsa-miR-671-5p	4.28026	2.5435	3.5104	1.73793	3.12351	3.10579	2.76043	3.73808	3.53349	2.16094	3.45755	3.13469	3.3814	2.63502	3.06426	1.95488	4.34619	4.01802	2.06762	1.6408	2.50844	2.545	3.12878	2.37089	2.99757	2.94068	2.91525	2.74818	2.74539	3.05053	3.88519	6.89916	3.54351	2.98814	2.17365	3.30839	2.25748	3.33282	2.54498	4.21704	2.49603	3.6743	2.18039	3.89906	3.11372	3.71669	2.59381	2.3862	1.09982
hsa-miR-671-3p	2.56903	2.59147	3.35432	3.59944	2.91196	3.77223	2.38554	3.37573	2.06398	2.48249	2.37017	2.93428	2.03012	2.36386	2.85426	3.08931	1.99161	3.86905	3.34588	3.22606	2.5664	2.40996	2.39067	2.9593	3.32198	3.73611	2.80856	3.3629	2.08825	3.29765	1.74241	4.0053	2.50145	3.22036	2.96564	3.33306	3.29493	3.54408	3.10254	4.65181	2.55132	3.35794	3.24159	3.51611	3.40916	3.44403	3.22835	3.04082	2.5322
hsa-miR-668-5p	0	0	0	0	0	0	0	0	0	0	0	0	0	0	0	0	0	0	0	0	0	0	0	0	0	0	0	0	0	0	0	0	0	0	0	0	0	0	0	0	0	0	0	0	0	0	0	0	0
hsa-miR-668-3p	-2.78644	-2.82997	-2.80686	-2.81209	-2.82255	-2.79779	-2.81575	-2.83239	-2.04132	-2.83795	-2.81636	-2.55137	-2.11405	-2.8491	-2.80902	-2.83752	-2.77649	-2.82907	-2.83433	-2.79947	-2.75731	-2.80726	-2.73086	-2.81407	-2.4577	-2.82044	-2.80518	-2.83152	-2.76543	-2.76145	-2.79907	-2.81161	-2.81111	-2.81178	-2.79002	-2.79524	-2.80138	-2.80315	-2.20279	-2.82877	-2.78812	-2.79425	-2.81417	-2.79217	-2.81113	-1.94746	-2.749	-2.79568	-2.80199
hsa-miR-550a-3-5p	0.698382	0.678556	0.853291	0.764607	1.36825	0.59429	1.1893	0.624837	0.1219	0.960408	1.35889	1.15353	1.03634	0.594791	0.443185	0.289736	1.5509	1.81234	1.06359	0.57196	0.160747	0.467075	0.251156	0.730456	0.469295	0.283176	0.495311	0.835619	1.307	0.146101	0.577248	2.37229	-0.109954	0.405246	0.675191	1.60922	0.944943	0.522671	0.98162	1.65321	0.687521	1.37872	0.372047	2.66967	0.781005	-0.0998519	0.189817	0.0119733	-0.03693
hsa-miR-767-5p	-3.21187	-3.73827	-2.9121	-3.72564	-3.73536	-3.70724	-3.73063	-3.73921	-3.68657	-3.74133	-3.73147	-3.74172	-3.73547	-3.74549	-3.72157	-3.74117	-3.69155	-3.73792	-3.73995	-3.70934	-3.68001	-3.71928	-3.66408	-3.72833	-3.73772	-3.73452	-3.71659	-3.73887	-3.6849	-3.6825	-3.70884	-3.72501	-3.72434	-3.72523	-3.6997	-3.70406	-3.71175	-3.71399	-3.70897	-3.17447	-3.69856	-3.70284	-3.72846	-3.701	-3.72436	-3.7227	-3.675	-3.70461	-3.71252
hsa-miR-767-3p	0	0	0	0	0	0	0	0	0	0	0	0	0	0	0	0	0	0	0	0	0	0	0	0	0	0	0	0	0	0	0	0	0	0	0	0	0	0	0	0	0	0	0	0	0	0	0	0	0
hsa-miR-1224-5p	-1.82514	-2.56638	-2.53206	-2.53954	-2.55499	-2.51944	-2.54487	-2.19736	-2.49706	-2.57912	-2.54576	-2.5808	-2.5554	-2.59789	-2.53513	-2.01468	-1.78223	-2.56499	-2.2156	-2.52174	-1.69806	-2.53263	-2.46032	-2.54242	-2.56417	-2.55181	-2.52969	-2.56882	-2.49529	-1.71635	-2.52119	-1.43955	-2.53813	-2.53909	-2.5112	-2.51595	-2.52438	-2.52684	-2.52133	-1.70926	-2.50995	-2.51461	-2.54256	-2.51261	-2.00781	-2.53636	-2.48383	-2.51655	-1.92921
hsa-miR-1224-3p	-4.37823	-4.40269	-4.38777	-4.39086	-4.39748	-4.38259	-4.39311	-4.40452	-4.3733	-4.40509	-4.39348	-4.40519	-4.39766	-4.40608	-4.38903	-4.23592	-4.37554	-4.40203	-4.40475	-4.38353	-4.37035	-4.388	-4.36319	-4.39207	-4.40165	-4.39608	-4.38679	-4.40386	-4.37255	-4.37147	-4.38331	-4.39058	-4.39028	-4.39068	-4.3792	-4.38116	-4.38462	-4.38562	-4.38337	-4.4018	-4.16035	-4.38061	-4.39213	-4.37978	-4.39029	-4.38954	-4.3681	-4.38141	-4.38496
hsa-miR-151b	9.8732	10.8492	9.87376	11.3989	9.9079	10.9357	9.76135	10.2672	9.29806	10.8753	9.85141	10.3009	9.72251	10.3466	10.2288	11.1872	9.48935	10.7802	10.549	10.8177	10.2484	10.7249	10.4865	10.9014	11.138	11.8134	10.522	11.6307	10.7743	10.5263	9.89461	9.62801	9.79089	10.7295	10.9798	10.7002	10.5218	10.7976	9.93296	10.5553	10.6127	10.7098	10.8283	11.1049	10.5054	9.93982	10.5123	11.2916	10.4396
hsa-miR-320b	2.52611	0.578737	0.993999	1.17724	-0.0490166	0.166154	0.496756	1.10421	2.03214	1.40712	1.09367	1.3738	0.393254	1.22505	0.957206	1.21759	0.268885	1.67386	1.19027	0.152348	1.52055	1.26997	1.22375	1.95843	1.78293	0.757176	1.30963	0.258246	0.311707	1.0193	0.728733	0.912601	1.60445	1.1832	0.215752	0.780906	0.697237	2.62614	1.12363	-0.108478	1.26438	1.51571	0.868233	0.814505	0.562368	1.79281	0.374028	0.183485	0.688875
hsa-miR-320c	5.55328	2.72417	3.31261	3.89919	2.6561	2.16893	3.5493	2.94403	3.61586	3.1202	3.23208	2.48113	3.33167	3.0602	3.81173	3.13778	4.7227	2.663	2.38909	2.83477	4.34173	2.64404	4.23267	2.77056	3.37476	2.93044	3.25104	2.37849	3.79079	3.35972	4.09268	4.40266	4.3027	3.85222	2.29527	3.39103	2.36951	5.11417	4.42952	2.76391	2.8434	2.52857	3.52775	3.7885	3.09096	3.96444	3.85612	2.72951	2.77351
hsa-miR-1296-5p	5.8981	4.5942	5.68276	5.15329	5.15018	5.47404	5.37995	4.87751	5.19148	5.89811	5.54477	5.13171	5.17964	5.27135	5.44584	4.60718	5.71994	3.40139	4.83385	4.42934	4.94257	3.99436	5.0353	4.01015	5.32991	4.68316	5.13026	4.19482	5.11104	3.43538	5.27821	3.9455	5.12933	3.78585	5.68245	3.57488	4.50196	3.22221	5.85596	3.34078	5.25478	3.73959	4.97638	3.63718	5.42424	4.88684	5.45945	4.39245	5.04984
hsa-miR-1296-3p	-4.55291	-4.57473	-4.56142	-4.56418	-4.57008	-4.5568	-4.56618	-4.57637	-4.54851	-4.5789	-4.56652	-4.57899	-4.57024	-4.57976	-4.56255	-4.57887	-4.55051	-4.57414	-4.57773	-4.55764	-4.54588	-4.56163	-4.53949	-4.56526	-4.5738	-4.56884	-4.56055	-4.57577	-4.54784	-4.54688	-4.55744	-4.56393	-4.56366	-4.56402	-4.55378	-4.55552	-4.55861	-4.55951	-4.55749	-4.57394	-4.55332	-4.55503	-4.56531	-4.5543	-4.56367	-4.563	-4.54387	-4.55575	-4.55892
hsa-miR-1468-5p	4.91032	4.02175	3.8313	4.55298	3.97783	3.50107	3.49614	2.39371	3.02813	3.17558	3.81995	3.23028	4.52081	2.86361	5.33385	4.98059	5.62394	2.99621	3.09284	3.68265	4.77279	3.74148	4.8776	3.37533	2.92974	4.54519	3.71599	5.32716	4.41119	2.4286	4.90545	3.83631	4.14652	3.95819	4.8604	3.56777	3.82088	4.66487	5.20819	4.223	3.80433	3.59345	4.33243	2.76031	3.7818	3.58411	3.8853	3.55621	3.71305
hsa-miR-1468-3p	0	0	0	0	0	0	0	0	0	0	0	0	0	0	0	0	0	0	0	0	0	0	0	0	0	0	0	0	0	0	0	0	0	0	0	0	0	0	0	0	0	0	0	0	0	0	0	0	0
hsa-miR-1323	-4.32534	-4.34451	-4.33281	-4.33524	-4.34043	-4.32876	-4.337	-4.34535	-4.32147	-4.34566	-4.3373	-4.34571	-4.34057	-4.34623	-4.33381	-4.34563	-4.32323	-4.344	-4.34546	-4.3295	-4.31916	-4.333	-4.31354	-4.33619	-4.3437	-4.33934	-4.33205	-4.3453	-4.32088	-4.32004	-4.32932	-4.33502	-4.33479	-4.3351	-4.3261	-4.32764	-4.33034	-4.33113	-4.32937	-4.34382	-4.3257	-4.3272	-4.33624	-4.32656	-4.33479	-4.33421	-4.31739	-4.32783	-4.33062
hsa-miR-1271-5p	1.16207	2.90493	0.893773	3.04412	0.614754	1.0404	0.740728	0.412264	1.29721	1.20418	1.19649	3.05305	1.38783	0.298318	0.857614	1.21857	1.23626	2.17357	4.36462	5.95014	4.15233	4.82453	3.80177	4.57994	4.39813	5.01919	4.01496	2.84839	2.95038	2.72714	1.02017	0.813322	2.70537	3.24817	3.60678	5.13141	2.9666	3.66712	1.01855	2.30968	3.51497	5.19077	3.08449	5.59239	4.09362	2.87434	3.145	4.16785	3.08896
hsa-miR-1271-3p	-3.64884	-3.4006	-3.66857	-3.67498	-3.68253	-3.65786	-3.67962	-3.68573	-3.63863	-3.68748	-3.6804	-3.46561	-3.68262	-3.69085	-3.67119	-3.68734	-3.64326	-3.68467	-3.68634	-3.65981	-3.63252	-3.66906	-3.61771	-3.67748	-3.6845	-3.68183	-3.66655	-3.68545	-3.63707	-3.63484	-3.65935	-3.67439	-3.67377	-3.26817	-3.65084	-3.20306	-3.66205	-3.66414	-3.65947	-3.68457	-3.64978	-3.65376	-3.6776	-3.65205	-3.67379	-3.67224	-3.62787	-3.65541	-3.66277
hsa-miR-1301-5p	-4.55555	-4.56653	-4.55983	-4.56122	-4.56419	-4.55751	-4.46418	-4.56735	-4.55333	-4.56863	-4.5624	-4.56866	-4.56427	-4.56888	-4.5604	-4.56862	-4.55434	-4.56623	-4.56804	-4.55793	-4.55201	-4.55994	-4.54879	-4.56176	-4.56606	-4.56357	-4.55939	-4.56706	-4.553	-4.55251	-4.55783	-4.56109	-4.56096	-4.56114	-4.55598	-4.55686	-4.55842	-4.55887	-4.55786	-4.56613	-4.55575	-4.55662	-4.56179	-4.55625	-4.56096	-4.56063	-4.551	-4.55698	-4.55857
hsa-miR-1301-3p	1.36143	1.42272	1.45721	1.00969	1.15018	1.92241	2.24578	1.16765	1.50104	1.61783	1.53766	1.1737	1.77579	1.09613	1.91774	1.03418	1.85983	2.65804	1.60785	0.675992	3.21262	2.1473	2.92662	1.58656	1.90357	1.19339	2.95755	2.98644	2.95554	1.9966	2.90571	2.78951	2.05831	2.2038	2.29247	2.87939	1.55949	2.55579	1.89447	1.76788	2.31243	0.734329	1.98655	2.47479	2.89078	2.7393	1.64825	1.66474	1.54815
hsa-miR-454-5p	0.620404	0.611345	0.773424	0.689573	0.516841	1.21397	1.27304	0.561001	0.0573899	1.49605	0.876376	0.417191	1.26306	1.13702	0.381739	0.450032	0.681622	1.77319	0.519907	0.501697	0.0918175	0.403914	0.172503	0.657373	0.41306	0.799386	0.800163	0.915607	0.0662017	0.0788191	1.42613	-0.147799	0.355082	-0.148959	0.598564	0.957638	-0.0774264	-0.0894245	-0.0625411	0.981613	0.610172	0.566843	0.315937	1.54927	0.973012	0.370834	0.117678	-0.0391194	0.850741
hsa-miR-454-3p	6.101	7.32182	6.56975	7.23223	6.90901	7.24937	6.61873	6.97121	7.2286	8.00562	6.77435	6.88501	6.65884	7.68751	6.61613	7.14199	6.93332	7.98682	7.1254	7.70235	6.78146	7.74517	6.8528	7.20633	6.69299	6.69459	6.92434	6.60688	6.90782	8.04432	6.21815	7.52697	6.78865	6.20195	6.68681	7.2876	6.48652	6.68299	5.92505	7.29897	6.74895	7.12411	6.92982	7.64521	6.56175	6.67038	6.49676	7.67684	6.50045
hsa-miR-1185-5p	1.33778	-0.364481	1.02718	0.292619	1.10513	0.887627	1.25748	1.0077	1.16079	0.186016	0.8483	-0.0955093	0.47076	-0.538758	0.987041	-0.0720173	1.42794	0.0571255	0.955829	-0.133108	0.0292955	0.73359	0.111934	0.891892	0.0647951	0.179866	1.29083	-0.37753	0.711152	0.0159084	0.461983	-0.220888	1.17132	-0.222117	1.30566	-0.103415	0.432287	-0.159263	1.16874	0.0616554	-0.0725505	1.71164	1.1088	0.542913	0.305317	0.690593	1.68073	-0.106511	0.424405
hsa-miR-1185-2-3p	-3.10338	-3.14783	-3.12957	-2.63745	-3.14199	-2.51557	-3.13661	-2.81144	-3.08728	-3.15411	-3.13709	-3.15492	-3.1422	-3.16285	-3.13128	-3.15377	-3.09459	-3.14713	-3.15126	-3.12066	-3.07767	-3.12989	-3.05432	-3.13528	-3.14672	-3.14031	-3.12824	-3.14906	-3.08484	-3.08132	-3.11993	-3.13334	-3.13294	-2.63484	-3.10653	-3.11292	-3.12418	-3.12663	-3.12012	-3.14689	-3.10485	-2.0713	-3.13536	-3.10843	-3.13295	-3.13196	-3.07033	-3.11373	-3.12532
hsa-miR-449c-5p	-2.97622	-3.02439	-3.00171	-3.0068	-2.57673	-1.40483	-2.51634	-3.0268	-2.95843	-3.03235	-3.01097	-3.03338	-3.01732	-2.82741	-3.00381	-2.71384	-2.96651	-3.02351	-3.02873	-2.99458	-2.9478	-3.00211	-2.922	-3.00874	-3.02299	-3.01498	-3.00009	-3.02594	-2.95573	-2.95184	-2.99419	-3.00634	-3.00585	-3.0065	-2.97971	-2.98677	-2.99642	-2.99812	-2.99429	-2.35327	-2.97785	-2.98479	-3.00883	-2.98181	-3.00586	-3.00465	-2.93969	-2.98766	-2.39527
hsa-miR-449c-3p	0	0	0	0	0	0	0	0	0	0	0	0	0	0	0	0	0	0	0	0	0	0	0	0	0	0	0	0	0	0	0	0	0	0	0	0	0	0	0	0	0	0	0	0	0	0	0	0	0
hsa-miR-1283	-4.32492	-4.3417	-4.33146	-4.33359	-4.33813	-4.32791	-4.33513	-4.3424	-4.32153	-4.34263	-4.33539	-4.34267	-4.33825	-4.34306	-4.33233	-4.34261	-4.32307	-4.34125	-4.34248	-4.32856	-4.31951	-4.33162	-4.3146	-4.33442	-4.34099	-4.33717	-4.33079	-4.34236	-4.32102	-4.32028	-4.3284	-4.33339	-4.33319	-4.33346	-4.32559	-4.32693	-4.3293	-4.32999	-4.32844	-4.34109	-4.32523	-4.32655	-4.33446	-4.32599	-4.33319	-4.33268	-4.31797	-4.3271	-4.32954
hsa-miR-769-5p	10.7787	8.58942	9.24785	8.59652	9.27836	8.58551	9.45631	8.53258	9.76052	9.06381	9.47647	9.40367	9.78408	8.74918	8.99743	8.46826	10.9253	8.77533	7.87601	7.45826	9.25608	7.80605	8.8522	8.00445	8.46097	8.38144	8.49552	8.6846	8.54062	8.28393	10.083	10.5468	9.4144	8.60105	8.29049	8.92972	8.58381	8.22752	9.79581	8.89461	8.48541	7.88112	8.18059	7.6024	8.63857	9.34967	8.84558	8.25332	8.37494
hsa-miR-769-3p	3.09309	1.02979	2.09946	0.308582	2.18181	2.13426	1.89143	1.58918	2.2838	1.62746	2.43789	1.68243	2.17442	1.87662	1.47324	1.3151	2.8752	0.815543	1.27058	0.427715	0.646158	0.861223	2.01661	1.10352	1.8126	1.23949	1.54928	1.18393	1.26368	1.2922	1.37156	2.55957	1.65359	0.311527	0.49969	1.98752	0.409859	1.82253	2.27358	1.05724	1.51699	1.45617	1.58739	1.07326	1.15718	1.45608	1.38121	1.03087	1.61188
hsa-miR-766-5p	-2.30333	-3.00059	-2.98076	-2.98526	-2.99425	-2.97241	-2.98841	-3.00266	-2.9406	-3.00739	-2.98893	-2.72593	-2.58498	-3.01686	-2.98262	-3.00703	-2.94827	-2.37614	-3.00431	-2.97438	-2.93051	-2.98111	-2.90601	-2.98697	-2.63426	-2.99243	-2.97931	-3.00192	-2.93803	-2.93434	-2.97403	-2.48957	-2.98442	-2.985	-2.9608	-2.96751	-2.97603	-2.97755	-1.99332	-2.99956	-2.95904	-2.96563	-2.98705	-2.9628	-2.98443	-2.98336	-2.92281	-2.96836	-2.97656
hsa-miR-766-3p	2.47034	1.71896	2.45361	1.98553	2.69842	1.77609	2.37515	2.78648	2.0905	1.15472	1.41915	2.0891	2.51547	1.99333	2.67042	1.75726	2.01408	3.14876	2.40522	2.26425	2.19156	1.24596	2.43855	1.46454	2.85827	2.37401	2.49352	2.81629	2.43777	2.73822	2.46865	3.08543	1.18159	2.47534	2.63508	2.55542	0.835613	1.95578	2.78251	2.0247	2.65606	2.74971	1.93816	1.8703	2.00718	2.64877	2.60552	1.8157	1.97965
hsa-miR-378d	7.00617	4.64475	4.65281	3.75133	4.9813	4.62292	4.9747	4.33218	4.21989	5.03557	5.51167	4.20285	5.8784	5.01113	5.21454	3.95156	6.2797	4.99108	3.51053	2.7929	4.10332	2.61034	4.44321	3.69317	3.44443	4.38808	4.29534	4.62769	4.7335	3.29641	5.87786	4.3245	5.29439	3.02701	5.04947	3.45443	5.21955	2.70718	4.96336	5.20845	4.57267	3.62329	5.60052	3.66163	3.61006	4.27243	5.03629	4.03623	4.38686
hsa-miR-1185-1-3p	-0.963196	-0.726016	-0.468724	-1.04981	-0.322944	0.0421364	-1.0647	0.0709364	-0.929502	-0.571485	-0.571983	-0.835148	-0.327072	-0.9693	-1.03748	-1.15795	-0.944706	-1.12063	-0.123719	-0.999813	-0.909817	-1.03049	-0.864236	-0.546959	-1.11837	-1.08402	-0.450644	-1.13129	-0.924453	-0.154059	-0.99827	-0.520154	-1.0459	-1.04857	-0.969864	-0.98341	-0.0099595	-1.01421	-0.998668	-0.191955	-0.966315	0.408164	-0.548026	-0.317384	-1.04595	0.84341	-0.895113	-0.985123	-1.00967
hsa-miR-762	0	0	0	0	0	0	0	0	0	0	0	0	0	0	0	0	0	0	0	0	0	0	0	0	0	0	0	0	0	0	0	0	0	0	0	0	0	0	0	0	0	0	0	0	0	0	0	0	0
hsa-miR-802	-2.92253	-2.96278	-2.93848	-2.94369	-2.9546	-1.88544	-2.94743	-2.96555	-2.91454	-2.97208	-2.94806	-2.97332	-2.95489	-2.98606	-2.94061	-2.6463	-2.91812	-2.96178	-2.61798	-2.93138	-2.90998	-2.93888	-2.87731	-2.94571	-2.96119	-2.95234	-2.93685	-2.96456	-2.91337	-2.15584	-2.33107	-2.94321	-2.94271	-2.94338	-2.92413	-2.92741	-2.93319	-2.93488	-2.93111	-2.96143	-2.92328	-2.92649	-2.94581	-2.9251	-2.94272	-2.94147	-2.89992	-2.92783	-2.93377
hsa-miR-670-5p	0	0	0	0	0	0	0	0	0	0	0	0	0	0	0	0	0	0	0	0	0	0	0	0	0	0	0	0	0	0	0	0	0	0	0	0	0	0	0	0	0	0	0	0	0	0	0	0	0
hsa-miR-670-3p	-2.97902	-3.02161	-2.11877	-3.0068	-3.01549	-2.9937	-3.00985	-3.02361	-2.96238	-3.02817	-3.01035	-3.02901	-3.01571	-2.54836	-3.00424	-3.02782	-2.96993	-2.66312	-2.7086	-2.99625	-2.95244	-2.12388	-2.92832	-3.00845	-2.65862	-2.58946	-3.00103	-3.02289	-2.95985	-2.95621	-2.99592	-3.0064	-3.00599	-3.00654	-2.98228	-2.98888	-2.99785	-2.99933	-2.40925	-3.02062	-2.98054	-2.98703	-3.00853	-2.98424	-3.006	-3.00495	-2.94486	-2.98971	-2.99836
hsa-miR-1298-5p	-3.90263	-3.93064	-3.61043	-3.92031	-3.92946	-3.90873	-3.92345	-3.72273	-3.89573	-3.93184	-3.92397	-3.76137	-3.9295	-3.71979	-3.91775	-3.93178	-3.89886	-3.9305	-3.9313	-3.91005	-3.8916	-3.9163	-3.88158	-3.922	-3.93042	-3.92762	-3.91461	-3.93088	-3.89468	-3.89317	-3.90974	-3.91991	-3.91949	-3.92005	-3.90399	-3.90673	-3.91157	-3.91298	-3.90982	-3.93045	-3.90327	-3.90596	-3.92208	-3.9048	-3.9195	-3.91846	-3.88845	-3.90708	-3.91205
hsa-miR-1298-3p	-4.65375	-4.65704	-4.65504	-4.65545	-4.65634	-4.65434	-4.65575	-4.65729	-4.65309	-4.65765	-4.6558	-4.65765	-4.65637	-4.64182	-4.65521	-4.65765	-4.65339	-4.65695	-4.65749	-4.65447	-4.65269	-4.65507	-4.65173	-4.65561	-4.6569	-4.65615	-4.6549	-4.6572	-4.65299	-4.65284	-4.65444	-4.65541	-4.65537	-4.65543	-4.65388	-4.65415	-4.65461	-4.65475	-4.65444	-4.65692	-4.65382	-4.65407	-4.65562	-4.65396	-4.65537	-4.65527	-4.65239	-4.65418	-4.65466
hsa-miR-2113	-4.55279	-4.57558	-4.56168	-4.56457	-4.57073	-4.55686	-4.56666	-4.5773	-4.54819	-4.57997	-4.56701	-4.58006	-4.5709	-4.5809	-4.56286	-4.57993	-4.34678	-4.57497	-4.57872	-4.55773	-4.54544	-4.5619	-4.53877	-4.56569	-4.57462	-4.56943	-4.56077	-4.57668	-4.54749	-4.54649	-4.55753	-4.5643	-4.56402	-4.56439	-4.5537	-4.55552	-4.55874	-4.55968	-4.55758	-4.57476	-4.55322	-4.55501	-4.56575	-4.55424	-4.56403	-4.56333	-4.54335	-4.55575	-4.55907
hsa-miR-761	0	0	0	0	0	0	0	0	0	0	0	0	0	0	0	0	0	0	0	0	0	0	0	0	0	0	0	0	0	0	0	0	0	0	0	0	0	0	0	0	0	0	0	0	0	0	0	0	0
hsa-miR-764	0	0	0	0	0	0	0	0	0	0	0	0	0	0	0	0	0	0	0	0	0	0	0	0	0	0	0	0	0	0	0	0	0	0	0	0	0	0	0	0	0	0	0	0	0	0	0	0	0
hsa-miR-759	0	0	0	0	0	0	0	0	0	0	0	0	0	0	0	0	0	0	0	0	0	0	0	0	0	0	0	0	0	0	0	0	0	0	0	0	0	0	0	0	0	0	0	0	0	0	0	0	0
hsa-miR-765	-4.38467	-4.40476	-4.3925	-4.39505	-4.40049	-4.38825	-4.39689	-4.40627	-4.38061	-4.40668	-4.3972	-4.27313	-4.40063	-4.40733	-4.39354	-4.40665	-4.38245	-4.40422	-4.40645	-4.38902	-4.37819	-4.3927	-4.37231	-4.39604	-4.40391	-4.39934	-4.3917	-4.40573	-4.38	-4.37911	-4.38884	-4.39481	-4.39457	-4.3949	-4.38546	-4.38708	-4.21049	-4.39074	-4.38889	-4.40404	-4.38504	-4.38662	-4.39609	-4.38594	-4.39457	-4.39396	-4.37634	-4.38728	-4.3902
hsa-miR-770-5p	-4.09338	-4.12984	-4.10874	-4.11374	-4.12441	-4.1004	-4.11736	-4.13039	-4.08542	-4.13163	-4.11796	-4.13186	-4.1247	-4.13402	-4.11079	-4.13153	-4.08903	-4.12963	-4.13082	-4.10192	-4.08066	-4.10913	-4.06912	-4.11569	-4.12951	-4.12216	-4.10717	-4.13019	-4.08421	-4.08247	-4.10156	-4.11328	-4.1128	-4.11344	-4.09494	-4.0981	-4.10367	-4.10529	-4.10165	-4.12956	-4.09411	-3.74519	-4.11578	-4.09588	-4.11281	-4.11161	-4.07703	-4.0985	-4.10423
hsa-miR-675-5p	-1.86504	-1.96508	-1.90549	-1.9185	-1.12933	-1.21269	-1.92776	-1.97168	-1.84458	-1.63046	-1.39862	-1.99004	-1.46535	-2.01961	-1.91083	-1.62553	-1.85378	-1.96266	-1.97701	-1.88751	-1.83275	-1.90649	-0.861016	-1.37541	-1.96125	-1.44053	-1.2861	-1.96931	-1.84154	0.165452	-1.88656	-1.91731	-0.963875	-0.465441	-1.86911	-1.87742	-1.89212	-1.26588	-1.88681	-1.96183	-1.14297	-1.87508	-1.92375	-1.87158	-1.91609	-1.91297	-1.82398	-1.87847	-1.8936
hsa-miR-675-3p	2.42662	0.210642	2.41409	1.38462	2.76297	2.79815	0.941829	1.70531	1.55928	2.86354	1.80576	0.728858	2.37857	0.392054	1.9846	0.468179	0.862417	0.996158	0.129479	2.20833	2.47439	2.22928	3.05704	2.51028	1.26953	1.20139	3.91234	1.18834	2.66326	3.92033	2.21748	0.505121	3.10199	5.54397	1.37538	1.31415	0.648948	4.52663	3.02892	1.81771	4.21639	1.7502	2.37489	1.35717	3.68647	1.05257	1.72002	1.72156	2.83057
hsa-miR-298	0	0	0	0	0	0	0	0	0	0	0	0	0	0	0	0	0	0	0	0	0	0	0	0	0	0	0	0	0	0	0	0	0	0	0	0	0	0	0	0	0	0	0	0	0	0	0	0	0
hsa-miR-891a-5p	4.56954	0.204845	5.38599	0.556061	3.50748	1.37176	4.06078	0.149602	2.79335	0.0125486	2.92363	-0.0146767	4.10952	0.0426734	4.6035	0.0237389	4.60112	1.53524	0.543713	0.767534	2.27273	0.639358	1.3099	0.520659	3.4401	0.402102	3.88935	0.169638	1.72064	1.09883	4.19073	0.564392	2.73336	0.56148	4.66822	6.7193	3.46276	7.30155	5.00311	0.231331	2.78066	2.46913	3.33984	1.9028	2.85997	3.91986	4.19573	0.827574	3.92009
hsa-miR-891a-3p	0	0	0	0	0	0	0	0	0	0	0	0	0	0	0	0	0	0	0	0	0	0	0	0	0	0	0	0	0	0	0	0	0	0	0	0	0	0	0	0	0	0	0	0	0	0	0	0	0
hsa-miR-300	0	0	0	0	0	0	0	0	0	0	0	0	0	0	0	0	0	0	0	0	0	0	0	0	0	0	0	0	0	0	0	0	0	0	0	0	0	0	0	0	0	0	0	0	0	0	0	0	0
hsa-miR-892a	0.834337	-0.802279	1.34847	-0.622382	-0.722808	-0.500694	0.373258	-0.830214	-0.373306	-0.898705	0.674181	-0.912145	0.235668	-1.06227	1.08601	-0.893163	1.5946	0.106036	-0.360431	-0.514226	0.519105	-0.579632	1.3073	-0.640578	0.400993	-0.701516	0.904294	-0.820101	0.465448	-0.349758	1.02573	-0.618101	-0.613606	-0.619597	1.68604	2.6254	-0.529887	3.37241	0.67369	-0.788831	-0.445709	-0.472571	0.971819	-0.460966	0.459488	1.27946	1.88093	-0.483836	0.624025
hsa-miR-450b-5p	3.51832	5.78422	4.58755	4.7246	4.35137	5.32785	4.45242	5.45552	4.18283	5.08812	4.76289	4.10078	4.09242	4.86038	4.65878	4.26635	5.47967	3.92212	4.44883	5.43298	4.83713	5.97948	5.19711	4.86728	4.37787	3.13189	4.48371	5.83453	4.64083	4.86255	4.11381	3.58672	4.92797	4.53201	4.39802	4.65147	4.79468	6.95953	4.11103	4.51364	4.33885	4.55066	4.69639	6.09014	4.8948	4.54464	5.25105	6.02277	4.19332
hsa-miR-450b-3p	0	0	0	0	0	0	0	0	0	0	0	0	0	0	0	0	0	0	0	0	0	0	0	0	0	0	0	0	0	0	0	0	0	0	0	0	0	0	0	0	0	0	0	0	0	0	0	0	0
hsa-miR-874-5p	0.965855	-0.0231826	2.10908	1.00712	1.06756	0.283306	1.2069	1.03998	1.09102	0.718741	2.00523	0.221671	1.26644	0.234465	2.29852	0.729397	1.03411	1.28608	1.5186	1.22588	1.63513	0.722348	1.34784	0.971864	1.6852	0.856494	1.41433	0.642087	1.56584	1.94221	1.77089	0.158268	0.666859	1.85287	2.12849	0.305773	1.72352	0.780902	1.23091	0.933776	1.37438	0.905943	2.45021	1.65194	1.29865	1.04602	1.70637	0.301887	1.47561
hsa-miR-874-3p	9.95469	5.01674	8.90692	4.96763	8.09133	4.89777	8.60412	5.81267	7.66795	6.07693	8.8076	7.21504	9.2187	5.33152	8.19579	5.65184	10.8464	5.4202	5.93181	5.56901	8.23551	5.19216	7.36958	5.30374	6.46948	5.50878	7.78629	5.05099	7.65616	6.18809	9.50381	7.59792	8.3105	6.56398	8.00653	5.44966	7.88587	5.22663	9.46967	5.62725	8.06488	6.53408	8.79083	5.8975	7.2245	8.00135	8.76436	5.52253	7.0122
hsa-miR-890	-1.59013	-1.72794	-0.0998891	-1.66204	-1.69957	-1.6146	-1.11057	-1.7376	-0.747161	-1.76055	-1.11715	-1.76492	-1.1888	-1.81063	-0.639935	-1.75873	-0.789281	-1.72444	-1.74546	-1.61996	-0.691688	-1.64559	-1.51358	-1.66896	-1.72239	-1.69176	-1.63862	-1.73413	-0.733041	-1.55384	-1.61868	-1.6604	-1.65868	-1.66098	-1.5955	0.246661	-1.62614	0.247157	-1.61901	-1.72323	-1.59264	-1.6034	-0.714642	-1.59875	-1.06079	-1.04747	-0.649425	-1.60789	-0.539769
hsa-miR-891b	-2.5294	-3.25291	-3.23423	-3.23843	-3.24689	-3.21921	-3.24139	-3.25488	-3.18894	-3.25941	-3.24187	-3.26025	-2.51233	-3.26856	-3.23596	-3.25906	-3.19624	-3.25218	-3.25646	-3.22228	-3.17934	-3.23455	-3.15602	-3.24003	-3.25175	-3.24517	-3.23288	-3.25417	-3.1865	-3.18298	-3.22155	-3.23805	-3.23765	-3.23818	-2.1083	-2.57581	-3.2258	-2.64468	-3.22174	-3.25193	-3.20649	-3.21276	-3.24011	-3.21007	-3.23766	-2.70286	-3.17201	-3.21536	-3.22693
hsa-miR-888-5p	1.52278	-0.795005	2.73432	-0.614386	-0.143932	-0.491528	0.7032	-0.822935	-0.362395	-0.891272	-0.654218	-0.904659	0.787904	-1.05359	1.10804	-0.885751	1.32717	-0.784987	-0.00102068	-0.505216	-0.324124	-0.571285	-0.237758	-0.632713	1.2769	-0.693993	0.58293	-0.812828	1.0355	-0.338472	-0.501962	-0.610073	0.035802	-0.611581	2.09736	2.91979	0.651369	4.30915	0.690769	-0.781548	-0.435851	-0.463063	-0.0107025	-0.45131	0.473749	0.827135	2.40637	-0.474469	0.640412
hsa-miR-888-3p	-4.55317	-4.57283	-4.56083	-4.56333	-4.56865	-4.55667	-4.56513	-4.57431	-4.5492	-4.57656	-4.56543	-4.57662	-4.56879	-4.57724	-4.56185	-4.57653	-4.551	-4.57231	-4.57554	-4.55743	-4.54683	-4.56102	-4.54107	-4.5643	-4.572	-4.56753	-4.56005	-4.57378	-4.5486	-4.54773	-4.55725	-4.5631	-4.56286	-4.56318	-4.37836	-4.55552	-4.5583	-4.55911	-4.5573	-4.57212	-4.55353	-4.55508	-4.56435	-4.55442	-4.56286	-4.56226	-4.54502	-4.55572	-4.55858
hsa-miR-892b	-2.56236	-2.62243	-2.58681	-2.59463	-2.14062	-2.57354	-2.0768	-2.62634	-2.547	-2.63543	-2.60112	-2.63714	-2.61112	-2.65433	-2.01463	-2.63472	-2.55549	-2.621	-2.62948	-2.57596	-2.53375	-2.58741	-2.5016	-2.59764	-2.62017	-2.6074	-2.58432	-2.62494	-2.54363	-2.53878	-2.57539	-2.59392	-2.59317	-2.04005	-1.856	-0.944682	-2.57874	-1.56715	-1.92451	-2.62051	-2.56352	-2.56844	-2.06215	-2.56632	-2.59319	-2.59131	-2.52365	-2.57049	-1.95028
hsa-miR-541-5p	-4.5554	-4.56764	-4.56017	-4.56172	-4.56503	-4.55758	-4.56284	-4.56856	-4.55293	-4.57	-4.56303	-4.57002	-4.56512	-4.5703	-4.5608	-4.56998	-4.55405	-4.56731	-4.56932	-4.55805	-4.55146	-4.56029	-4.54787	-4.56233	-4.56712	-4.56433	-4.55968	-4.56822	-4.55256	-4.55202	-4.55794	-4.45234	-4.56143	-4.56163	-4.55589	-4.55687	-4.5586	-4.5591	-4.55797	-4.5672	-4.55563	-4.55659	-4.56236	-4.55618	-4.56143	-4.56106	-4.55033	-4.55699	-4.55877
hsa-miR-541-3p	-3.71126	-3.76009	-3.73596	-3.74399	-3.75602	-3.72255	-3.27136	-3.76142	-3.69847	-3.76446	-3.75077	-3.76503	-3.33097	-3.77057	-3.73924	-3.76423	-3.70428	-3.7596	-3.76248	-3.72499	-3.69083	-3.73657	-3.67228	-3.74712	-3.75931	-3.75486	-3.73343	-3.76094	-3.69653	-3.69373	-3.15868	-3.74325	-3.74247	-3.74351	-3.71377	-3.71885	-3.7278	-3.73041	-3.15882	-3.75943	-3.71243	-3.71742	-3.74727	-3.71528	-3.74249	-3.74056	-3.685	-3.71949	-3.7287
hsa-miR-889-5p	-3.82122	-3.85938	-3.83987	-3.84594	-3.85707	-3.82975	-3.85033	-3.86012	-3.81156	-3.8618	-3.85106	-3.8621	-3.85715	-3.86504	-3.84235	-3.86167	-3.81595	-3.85911	-3.86071	-3.40432	-3.80579	-3.84034	-3.79178	-3.8483	-3.85894	-3.85616	-3.83797	-3.85986	-3.81009	-3.80798	-3.83116	-3.84538	-3.84479	-3.84557	-3.39585	-3.82695	-3.83371	-3.83568	-3.83127	-3.55596	-3.82211	-3.82587	-3.84842	-3.82426	-3.84481	-3.84335	-3.80139	-3.82743	-3.83439
hsa-miR-889-3p	4.09417	2.09012	4.21545	3.48615	4.58207	4.53361	4.33538	4.7602	3.53346	2.55509	5.4297	2.68165	4.9511	2.58761	2.44558	2.1417	3.43283	2.77553	5.9083	4.01349	4.2629	3.94716	3.20756	4.16065	4.19036	2.93638	3.36251	2.20387	4.46854	4.08425	3.25034	3.7481	4.34751	4.01118	6.31431	3.95185	5.00177	2.98512	4.49422	4.08317	4.25214	5.88072	3.11646	4.11153	2.93764	4.87694	4.86508	3.93985	4.52022
hsa-miR-875-5p	-2.08386	-2.27062	-2.15065	-2.17435	-2.22739	-2.11314	-2.192	-2.28603	-2.05352	-1.73126	-2.195	-2.33172	-2.22887	-2.41659	-2.16023	-2.32108	-2.06691	-1.5868	-2.29884	-2.11976	-2.03689	1.41472	-1.99391	-0.440479	-2.26193	-2.21598	-2.14338	-2.28044	-2.04918	-0.953949	-2.11818	-2.17214	-2.16982	-2.17291	-2.09016	-1.14831	-2.12748	-2.13478	-2.11859	-2.26324	-2.0868	-2.09956	-2.18428	-2.09402	-2.16987	-2.16413	-2.02432	4.92462	-2.12999
hsa-miR-875-3p	-4.44138	-4.45783	-4.44779	-4.44987	-4.45433	-4.44431	-4.45138	-4.45882	-4.43806	-4.45906	-4.45164	-4.45911	-4.45445	-4.39164	-4.44864	-4.45905	-4.43957	-4.45738	-4.45891	-4.44494	-4.43608	-4.30109	-4.43126	-4.45069	-4.45713	-4.45339	-4.44714	-4.45861	-4.43755	-4.43683	-4.44479	-4.44968	-4.44948	-4.44975	-4.44203	-4.44335	-4.44567	-4.44635	-4.44483	-4.45723	-4.44168	-4.44298	-4.45073	-4.44242	-4.44949	-4.44898	-4.43456	-4.44351	-4.44591
hsa-miR-876-5p	0	0	0	0	0	0	0	0	0	0	0	0	0	0	0	0	0	0	0	0	0	0	0	0	0	0	0	0	0	0	0	0	0	0	0	0	0	0	0	0	0	0	0	0	0	0	0	0	0
hsa-miR-876-3p	-4.11665	-4.14692	-4.12932	-4.13344	-4.14223	-4.12244	-4.13642	-4.1473	-4.11009	-4.14813	-4.13692	-4.14828	-4.14247	-4.1497	-3.84078	-4.14807	-4.11307	-4.14678	-4.14759	-4.12369	-4.10617	-4.12963	-4.09665	-4.13504	-4.1467	-4.14038	-4.12802	-4.14716	-4.10909	-4.10765	-4.1234	-4.13306	-4.13266	-4.13319	-4.11793	-4.12054	-3.83491	-4.12647	-4.12347	-4.14674	-4.11725	-4.11981	-4.13512	-4.11871	-4.13267	-4.13168	-4.10318	-4.12087	-4.12559
hsa-miR-708-5p	7.0386	4.39643	5.90426	5.12787	5.81917	4.4061	6.22845	6.03138	6.41681	4.37591	6.00547	6.89922	5.97201	4.98966	5.50612	6.02242	6.74485	6.77379	5.40494	5.82078	5.56152	6.02033	4.6659	6.53745	4.37745	4.26469	4.55478	5.48138	5.55477	5.61064	6.48194	8.62354	5.89883	4.63208	5.48114	7.79182	5.60322	5.025	5.94919	6.67085	5.42456	6.99998	5.23928	6.85406	5.44046	6.31061	5.20432	4.69122	4.70534
hsa-miR-708-3p	3.96519	3.06434	3.69533	3.97606	3.70662	2.89371	3.59764	4.11163	2.39524	2.08807	3.33237	4.45394	3.30234	3.63167	2.8005	5.07937	2.67702	5.35652	3.7741	5.23268	2.882	4.48562	3.48401	5.04878	2.94947	3.77549	3.06018	3.84682	4.24211	4.0554	2.64036	5.12775	3.65727	3.36958	3.80819	6.20462	4.08814	4.29828	3.04985	4.75195	3.57776	5.55787	3.645	4.90961	3.38809	3.07754	3.52568	3.5833	3.64123
hsa-miR-147b	-0.25024	-0.167327	-1.04466	-1.0694	-1.12113	-0.338703	-1.08715	-0.450735	-0.930441	-0.551786	-0.552518	-0.571191	-1.12251	-0.993831	-1.05479	-0.32559	-0.19508	-0.14946	-0.777526	-0.357658	-0.0885048	-1.04655	-0.857939	-1.07898	-1.15239	-1.1104	-1.03684	-0.740434	-0.924766	1.78041	-1.00894	0.408681	-1.06475	0.901797	-0.976232	-0.309783	-1.01939	0.774669	-1.0094	0.496146	-0.972174	-0.298637	-1.07945	-0.980843	-1.06481	-0.476662	-0.892011	-0.314798	-1.02218
hsa-miR-190b	1.87312	2.17902	1.53999	1.9426	1.20877	3.54892	1.00603	1.9927	1.6066	3.80549	1.84026	2.73653	0.421314	1.83146	1.49627	2.19145	0.930525	3.73496	1.92914	2.76709	1.04514	2.2527	1.91205	2.84662	2.41667	2.46525	1.86608	1.61745	1.62943	1.02071	1.6949	1.44307	1.73553	2.70448	1.83905	3.24784	1.64936	5.1267	1.29997	2.90894	1.85716	4.43929	1.89297	1.81853	2.15896	2.35754	1.09373	1.35957	1.93501
hsa-miR-744-5p	5.60905	5.09468	4.57984	4.88858	4.85595	5.06197	5.15424	4.49591	4.59526	4.6486	4.8166	4.66918	4.74456	5.11513	5.16257	4.97062	4.98624	5.0122	4.31887	4.00933	4.64703	3.96462	4.36502	4.26675	4.20942	4.68361	4.62888	5.43445	4.4395	4.6853	5.06472	4.69313	4.30327	4.7257	4.96405	4.02658	4.47099	4.86577	5.10018	4.47946	3.10078	4.23862	4.21183	5.03201	4.49977	4.58191	4.65549	5.03901	4.51209
hsa-miR-744-3p	1.47951	0.76637	2.18372	1.36567	1.80473	0.957131	1.68314	0.939895	1.63354	0.599792	1.49169	0.954027	2.36478	0.994993	1.83285	1.27491	1.88377	1.01454	1.07601	0.933527	1.26888	1.4596	1.45248	1.06348	1.8633	1.19822	1.49977	1.67721	1.21247	0.578413	2.36304	1.5926	1.78668	1.37171	1.0427	1.38937	1.57255	0.881445	2.36071	1.51674	1.46551	0.43304	1.06174	1.43165	1.7864	1.40891	1.79796	1.38179	1.79211
hsa-miR-885-5p	1.07851	1.84558	0.165951	0.678781	0.467711	2.25802	0.0361435	2.89846	1.23199	4.34021	0.0268687	3.03346	-0.0766884	1.3641	0.737141	1.98683	1.16258	1.22041	1.05773	3.19476	0.559604	2.20982	1.53809	3.47653	0.335027	3.37347	0.808414	-0.232245	0.513081	4.48874	0.271526	0.0979712	0.105252	1.42884	0.366235	0.321408	0.877438	6.85723	1.37368	2.31102	1.5454	1.47479	0.0600744	0.352968	1.70489	2.80185	0.606093	3.29959	1.3152
hsa-miR-885-3p	-3.84116	-3.88487	-3.86206	-3.86885	-3.88191	-3.85071	-3.87376	-3.57257	-3.83034	-3.61768	-3.87459	-3.88842	-3.88202	-3.89232	-3.86483	-3.88785	-3.83525	-3.88452	-3.8866	-3.85278	-3.82387	-3.86257	-3.80818	-3.87149	-3.88431	-3.88029	-3.85992	-3.88549	-3.82869	-3.34769	-3.85229	-3.86822	-3.86757	-3.86844	-3.84328	-3.84758	-3.85515	-2.98025	-3.85242	-3.8844	-3.84215	-3.84637	-3.87163	-3.84456	-3.86758	-3.86595	-3.81894	-3.84812	-3.85591
hsa-miR-877-5p	4.56524	3.40739	3.6207	2.83756	3.29236	3.32591	2.61473	2.53967	3.48952	3.9525	3.03246	3.01875	3.45462	3.26514	2.64795	2.77348	3.86816	2.81107	2.47309	2.2897	1.48767	2.83557	1.6609	2.65922	2.1229	2.35148	2.16468	3.75592	2.9718	3.01674	3.90524	3.68185	3.26785	2.23397	3.78857	2.09274	3.23359	2.93963	3.03897	2.89448	2.18207	2.11255	3.48161	2.43494	0.985601	2.27917	3.87064	3.48988	2.82198
hsa-miR-877-3p	0.102329	0.601947	0.275588	-0.141284	0.0422069	0.70131	-0.64721	-0.373908	-0.488358	-0.014358	-0.650067	0.122188	-0.261878	-0.0152229	-0.107357	-0.19779	0.156663	0.336748	0.0576178	-0.571706	-0.464677	-0.60755	-0.409156	-0.639309	-0.328254	0.509466	-0.597918	0.881725	0.217576	-0.473621	0.00191132	-0.136043	-0.62545	0.20342	-0.536421	0.0440832	0.355548	-0.0428262	0.387731	0.163358	0.0932663	-0.547936	-0.164426	0.0713748	0.213018	-0.116839	-0.446877	-0.554437	0.346633
hsa-miR-887-5p	-1.01524	-1.17127	-1.07882	-1.09907	-1.14071	-0.420866	-1.11347	-0.801122	-0.240979	-0.86812	-1.11587	-0.635223	-1.1418	-1.01358	-0.169294	-1.20356	0.179277	-1.16754	-1.18975	-0.438688	-0.182924	-0.521814	-0.0416995	-1.10686	-0.756341	-0.664803	-0.113521	-0.51074	-0.226229	-0.970754	-1.04919	-0.207226	-0.563152	0.281872	-0.355981	-0.393618	-1.05791	-1.06462	-1.04958	-1.16625	-1.01826	0.36038	-0.59619	-0.367213	0.0740369	-0.181828	-0.949346	-1.03647	-0.465547
hsa-miR-887-3p	5.56328	5.04706	4.51217	4.6985	4.93398	4.20388	4.0881	4.83101	4.95805	5.6398	4.63675	5.41363	4.31648	5.09326	4.67442	5.07032	6.44281	4.42132	3.70015	4.07495	5.17299	4.84511	4.98127	4.39083	4.11692	3.76417	4.45694	3.891	5.1802	4.3604	5.38916	6.03603	4.72838	4.74468	4.52344	5.34293	4.56617	3.57582	4.51356	3.21294	4.31054	4.58921	3.66343	3.23487	5.71992	5.17531	3.94063	3.99119	4.16575
hsa-miR-665	-1.216	-1.59815	-1.93265	-1.94323	-1.52554	-1.29056	-1.9507	-1.62238	-1.88158	-1.99704	-1.4661	-1.99924	-1.96524	-2.02124	-1.93701	-1.67464	-1.16902	-1.97826	-1.64193	-1.91784	-1.87137	-1.93347	-1.84297	-1.94727	-1.97716	-1.50514	-1.36031	-1.9834	-1.11631	-1.87522	-1.91705	-1.42108	-1.41636	-1.42265	-1.90245	-1.90942	-1.92166	-1.9252	-1.91725	-1.97761	-1.90062	-0.832015	-1.94747	-1.24274	-1.94128	-1.40465	-1.86375	-1.9103	-1.92288
hsa-miR-873-5p	5.19518	0.483077	2.73281	0.303776	2.82804	0.499736	3.56934	1.02817	2.23414	-0.137512	4.14307	-0.159228	3.29319	-0.406111	2.54928	0.620557	5.02092	1.34393	1.66704	0.477755	2.64322	0.372241	1.70265	1.19944	1.1354	0.177625	2.51068	0.786168	0.726783	1.94083	3.6625	0.310619	3.80486	0.308227	3.25258	0.532934	3.84338	0.428642	2.8087	2.09364	2.29341	0.545621	3.22592	0.564642	1.56811	1.59695	2.44069	0.527206	1.03347
hsa-miR-873-3p	1.55526	-0.773196	-0.0273005	-1.16583	0.218774	-1.08625	0.550721	-0.809219	-1.00296	-1.34265	-0.586559	-0.913005	0.550441	-1.44193	-0.061912	-1.3392	1.54412	-1.27554	-1.31423	-1.09511	-0.0979297	-0.47184	0.0502285	-1.17769	-1.27184	-1.21724	-0.000549045	-0.796217	-0.996627	-0.12142	1.05102	-0.526002	0.453718	-1.16401	-1.05491	-1.07291	-1.10537	-1.11499	1.04903	-1.27335	-1.05025	-1.06783	-0.558442	-1.06023	-1.16018	-0.50423	-0.960504	-1.07521	-0.407576
hsa-miR-543	0.58551	-0.366241	-0.183587	-0.2227	0.940011	0.484548	0.867429	0.299965	1.51424	-0.0778538	0.85577	-0.447076	0.476273	-0.548757	0.338254	-0.0708729	-0.0289031	0.0598495	1.468	0.462907	0.770258	0.740656	0.118329	0.270831	0.806223	-0.287528	0.774936	0.0230811	0.00805138	0.743971	0.468032	-0.219117	0.310441	0.943186	0.994492	1.25028	1.37643	0.415165	0.873009	0.801299	-0.0683725	2.60943	0.897719	0.54946	-0.215444	1.39465	0.0616495	0.511833	0.827097
hsa-miR-374b-5p	5.63005	7.70482	7.74466	8.12419	7.58729	9.04335	7.64224	7.77394	7.61061	7.95545	7.39269	8.36654	7.29995	7.852	7.60775	8.29571	6.17768	8.32552	8.37355	8.81601	7.55811	7.94628	7.00726	7.87086	8.28509	8.69232	7.91441	7.82507	7.49689	8.35248	6.83097	6.85152	7.18108	6.94453	7.78094	7.95916	7.57456	7.86034	7.15591	8.28226	7.84811	8.43162	7.68037	7.49235	8.06714	7.28938	7.00276	8.20201	7.95088
hsa-miR-374b-3p	1.0701	2.62697	1.95883	3.07488	1.81399	2.38488	1.97828	2.74852	2.18289	2.41986	2.14414	3.10079	2.13205	2.58682	2.483	3.26306	1.13057	3.36045	2.40509	2.71243	1.85562	2.79742	1.39979	2.93265	2.8133	2.84038	2.22068	2.12986	3.34176	2.24699	1.46605	1.25138	1.60026	2.55601	1.97752	3.09717	2.81398	2.90091	0.954281	2.50562	2.29624	2.22394	2.73243	2.49589	2.08579	1.89403	1.92343	3.31613	2.06195
hsa-miR-760	2.4628	0.865208	0.680321	0.963362	1.55818	1.95976	0.89807	-0.104727	1.04192	1.36944	1.96917	0.438646	0.444293	1.05634	1.71579	0.471089	2.0191	2.14757	0.539918	0.212429	0.413906	0.142969	0.516918	1.60315	1.26026	1.28002	1.08393	1.32578	1.06091	1.08825	1.49029	2.3029	1.66936	0.609535	0.89297	1.25435	0.757858	2.1593	1.18708	1.64243	0.287556	0.857593	1.60095	0.87833	0.107593	1.50769	1.17354	1.80111	0.190197
hsa-miR-301b	3.07053	3.89457	3.00634	4.07936	3.57812	6.51581	3.51009	4.18484	3.28471	5.06739	3.01307	4.66147	3.21233	3.9214	2.79098	3.8297	2.66467	5.13715	4.21117	4.2002	3.62034	4.42661	2.18101	4.7702	3.2481	3.70677	2.48746	4.77774	3.31743	5.32927	3.04165	4.78729	2.09375	5.36574	3.67532	5.07387	2.31125	5.22237	2.84977	5.00111	2.54157	4.11801	1.71719	5.4167	2.89403	3.41279	3.26265	3.57161	3.52276
hsa-miR-216b-5p	-0.880359	-0.64075	0.365769	-0.991505	0.0736258	-0.918349	1.52279	-1.1076	0.462113	-1.14299	-0.0909773	-1.14975	0.282872	-0.92974	0.326666	-1.14018	0.398443	-1.08734	-0.700862	-0.926645	-0.814465	-0.96619	-0.759506	-1.00214	-1.0842	-1.03715	0.0863637	-1.10225	-0.83236	-0.82352	-0.924676	-0.98899	-0.00698645	-0.98987	-0.888718	-0.214865	-0.286599	-0.945118	-0.260782	-1.08549	-0.884266	-0.900989	-0.439138	-0.893781	-0.402255	0.311027	1.00356	-0.907962	1.08453
hsa-miR-216b-3p	0	0	0	0	0	0	0	0	0	0	0	0	0	0	0	0	0	0	0	0	0	0	0	0	0	0	0	0	0	0	0	0	0	0	0	0	0	0	0	0	0	0	0	0	0	0	0	0	0
hsa-miR-208b-5p	0	0	0	0	0	0	0	0	0	0	0	0	0	0	0	0	0	0	0	0	0	0	0	0	0	0	0	0	0	0	0	0	0	0	0	0	0	0	0	0	0	0	0	0	0	0	0	0	0
hsa-miR-208b-3p	-1.84691	-1.93279	-1.32128	-1.89361	-1.47246	-1.86324	-1.90152	-1.57072	-1.82857	-1.95084	-1.90283	-1.95319	-1.91695	-1.97677	-1.34188	-1.94986	-1.83685	-0.853909	-1.1284	-1.86676	-1.01989	-1.88327	-1.78992	-1.89789	-1.02535	-1.91171	-1.87884	-1.29072	-1.05918	-0.543596	-1.86593	-1.89259	-1.36192	-1.89294	-1.17648	-1.85788	-1.87079	-1.87453	-1.24802	-1.53403	-1.84861	-1.85582	-1.8981	-1.85272	-1.89154	-1.88886	-1.80984	-1.85881	-1.87208
hsa-miR-920	0	0	0	0	0	0	0	0	0	0	0	0	0	0	0	0	0	0	0	0	0	0	0	0	0	0	0	0	0	0	0	0	0	0	0	0	0	0	0	0	0	0	0	0	0	0	0	0	0
hsa-miR-921	0	0	0	0	0	0	0	0	0	0	0	0	0	0	0	0	0	0	0	0	0	0	0	0	0	0	0	0	0	0	0	0	0	0	0	0	0	0	0	0	0	0	0	0	0	0	0	0	0
hsa-miR-922	-4.55097	-4.58772	-4.5653	-4.56995	-4.5799	-4.55752	-4.57332	-4.59048	-4.54356	-4.59523	-4.57389	-4.59547	-4.58017	-4.59781	-4.5672	-4.59513	-4.54692	-4.58673	-4.59277	-4.55894	-4.53912	-4.56565	-4.52836	-4.57177	-4.58616	-4.5778	-4.56383	-4.58948	-4.54243	-4.5408	-4.5586	-4.56953	-4.56908	-4.56968	-4.55243	-4.55537	-4.56056	-4.56208	-4.55869	-4.58639	-4.55165	-4.55455	-4.57186	-4.5533	-4.56909	-4.56797	-4.53574	-4.55574	-4.56109
hsa-miR-924	0	0	0	0	0	0	0	0	0	0	0	0	0	0	0	0	0	0	0	0	0	0	0	0	0	0	0	0	0	0	0	0	0	0	0	0	0	0	0	0	0	0	0	0	0	0	0	0	0
hsa-miR-509-3-5p	2.73553	-0.0859521	2.11665	1.1974	3.2743	0.424189	2.22185	-0.133902	0.642765	0.198444	5.71123	1.32848	3.09743	-0.15946	2.06131	-0.243056	1.76541	1.82016	2.3492	1.0249	0.708695	0.290745	1.66557	0.188063	-0.0588981	0.0852781	3.76495	0.36593	4.38094	0.683895	4.81354	0.225927	2.62091	0.223407	3.8287	0.458792	3.21807	0.349886	4.33053	1.51103	3.03834	0.472001	3.91182	0.49179	1.21871	0.830396	2.04067	1.09337	2.74172
hsa-miR-933	-4.55596	-4.56341	-4.55886	-4.5598	-4.56182	-4.55728	-4.56049	-4.56397	-4.55445	-4.56481	-4.5606	-4.56482	-4.56188	-4.56492	-4.55925	-4.56481	-4.55513	-4.49666	-4.56443	-4.55757	-4.55355	-4.55893	-4.55137	-4.56017	-4.56309	-4.5614	-4.55856	-4.56377	-4.55422	-4.55389	-4.5575	-4.55972	-4.55963	-4.55975	-4.55625	-4.55685	-4.5579	-4.55821	-4.55752	-4.56314	-4.55609	-4.55668	-4.56019	-4.55643	-4.55963	-4.5594	-4.55287	-4.55692	-4.55801
hsa-miR-934	-1.44354	-1.61081	-0.855731	-1.52953	-1.03587	-1.47253	-0.955955	-0.838838	-0.057731	-1.65214	-0.962928	-1.65775	-1.03911	-1.71746	-0.879711	-1.64982	-1.42619	-1.60641	-0.447046	-1.47892	0.617323	-1.50963	0.213529	-1.53794	-1.60385	-1.56584	0.554495	-1.61858	-0.0377506	-1.401	-1.4774	-1.52754	-1.52546	-1.52824	-0.691066	-1.4629	-1.4863	-1.49321	-1.47779	-1.6049	-0.68109	-1.45923	-1.53836	-1.45373	0.547164	-0.889316	-1.38121	-1.46456	-0.802253
hsa-miR-935	-4.38264	-4.42267	-4.39825	-4.40332	-4.41415	-4.38978	-4.40699	-4.42568	-4.37456	-4.42756	-4.40761	-4.42783	-4.41444	-4.43043	-4.40032	-4.15617	-4.37823	-4.4216	-4.42661	-4.39132	-4.36973	-4.39863	-4.00058	-4.40529	-4.42097	-4.41186	-4.39665	-4.42459	-4.37333	-4.37156	-4.39095	-4.40285	-4.40236	-4.40301	-4.38422	-4.38743	-4.39309	-4.39474	-4.39105	-4.42123	-4.38338	-4.38653	-4.40539	-4.38518	-4.40237	-4.40115	-4.36605	-4.38784	-4.39366
hsa-miR-936	0	0	0	0	0	0	0	0	0	0	0	0	0	0	0	0	0	0	0	0	0	0	0	0	0	0	0	0	0	0	0	0	0	0	0	0	0	0	0	0	0	0	0	0	0	0	0	0	0
hsa-miR-937-5p	-4.32713	-4.35741	-4.33893	-4.34277	-4.35096	-4.33252	-4.34555	-4.35899	-4.32101	-4.35978	-4.34601	-4.35993	-4.35119	-4.3613	-4.3405	-4.35972	-4.32379	-4.3566	-4.35927	-4.33369	-4.31736	-4.33922	-4.30849	-4.34426	-4.35612	-4.34924	-4.33772	-4.35885	-4.32008	-4.31875	-4.33341	-4.34241	-4.34204	-4.34254	-4.32832	-4.33075	-4.33503	-4.33628	-3.79266	-4.35632	-4.32769	-4.33007	-4.34434	-4.32905	-4.34205	-4.34113	-4.31457	-4.33106	-4.33546
hsa-miR-937-3p	-1.30915	-1.04214	-1.36066	-1.377	-0.962543	-0.708204	-1.38858	-1.44284	-1.28264	-0.885921	-1.3905	-1.14352	-0.965389	-0.795385	-0.822383	-1.1267	0.487887	-1.43177	-1.44937	-1.33791	-1.26714	-1.36192	-1.23126	-1.38326	-1.02672	-0.940275	-0.399162	0.0141308	-1.27866	-1.27298	-0.721199	-0.219391	-0.843832	-1.37603	-1.3144	-1.32504	-0.744652	-1.34919	-0.314569	-0.740973	-1.31161	-1.32205	-1.38357	-0.656906	-1.37398	-1.37007	-0.437549	-1.32638	-1.34564
hsa-miR-938	0	0	0	0	0	0	0	0	0	0	0	0	0	0	0	0	0	0	0	0	0	0	0	0	0	0	0	0	0	0	0	0	0	0	0	0	0	0	0	0	0	0	0	0	0	0	0	0	0
hsa-miR-939-5p	-1.41343	-2.69234	-2.65679	-2.66459	-2.1958	-2.64358	-2.67014	-2.29386	-2.61201	-2.70533	-2.67106	-2.70703	-2.68104	-2.7242	-2.65999	-2.70462	-2.62176	-2.69091	-2.69938	-2.64599	-2.59918	-2.65739	-2.56803	-2.66759	-2.25501	-2.67733	-2.65431	-2.69484	-2.60875	-2.60405	-2.64542	-2.66388	-2.66313	-2.09258	-1.43752	-2.63992	-2.64876	-2.01149	-1.22246	-2.69042	-2.63362	-2.63852	-2.66774	-2.63641	-2.66315	-2.66128	-2.58939	-2.64055	-2.64965
hsa-miR-939-3p	-3.46871	-3.91651	-3.89658	-3.9024	-3.91434	-3.88687	-3.90661	-3.91721	-3.86941	-3.91878	-3.90732	-3.91906	-3.91442	-3.92181	-3.89896	-3.91866	-3.87362	-3.91626	-3.91776	-3.88864	-3.86388	-3.89702	-3.85043	-3.90467	-3.9161	-3.55346	-3.48478	-3.91696	-3.868	-3.86598	-3.88822	-3.49189	-3.9013	-3.90205	-3.8805	-3.88418	-3.89067	-3.89256	-3.88832	-3.91617	-3.87953	-3.88315	-3.90478	-3.88159	-3.90131	-3.89991	-3.85965	-3.88464	-3.89132
hsa-miR-940	1.62437	2.13747	2.18393	1.49749	2.05789	2.39167	1.42213	1.40322	1.78404	1.09292	2.6899	0.0755995	1.2719	1.95339	1.55967	1.51352	2.68108	2.45965	1.19149	0.526122	2.22019	1.31564	1.61754	1.19066	1.50501	1.06996	1.35328	1.8066	0.722582	1.3945	1.99448	2.33874	0.404922	1.72385	2.14897	2.27697	1.71172	1.38976	1.46072	2.40246	1.20012	1.85199	1.18885	2.33133	0.893832	0.418108	1.48543	1.12733	1.41047
hsa-miR-941	7.3531	6.94407	6.63418	7.0532	6.72959	7.73496	6.83692	6.61989	6.69708	6.33776	6.92036	7.30677	6.86701	6.55673	6.56725	6.28219	6.72937	8.02348	6.75435	6.96766	6.37994	5.48238	6.52629	6.09752	6.56623	7.12951	6.7229	7.32526	6.86736	7.20171	7.14188	7.56393	6.97979	7.28187	7.66143	7.67629	6.76289	7.66243	7.26391	7.72305	6.79972	6.90889	7.19036	8.36809	7.02077	7.01093	7.33212	6.9072	6.82006
hsa-miR-942-5p	-1.20084	-1.30852	-1.89756	-1.40704	-1.50476	-1.88021	-1.9147	-1.59891	-1.11533	-1.23958	-1.91587	-1.66412	-1.92843	-1.60026	-1.90171	-1.6495	-1.85606	-1.29594	-1.01035	-1.8834	-1.8385	-1.36234	-1.81147	-1.91146	-1.93962	-1.92378	-1.89434	-1.59048	-1.84588	-1.84224	-1.88265	-1.90671	-1.90575	-1.90703	-1.86861	-1.87533	-1.88706	-1.89044	-1.88284	-1.29159	-1.86685	-1.24124	-1.91165	-1.87061	-1.90577	-1.90337	-1.83105	-1.87617	-1.88823
hsa-miR-942-3p	-3.85456	-3.90338	-3.8775	-3.88495	-3.89975	-3.86505	-3.89035	-3.90457	-3.84269	-3.90728	-3.89125	-3.61622	-3.89988	-3.91272	-3.88054	-3.90707	-3.84808	-3.90294	-3.57541	-3.86731	-3.83559	-3.87807	-3.29303	-3.88786	-3.90269	-3.45716	-3.87515	-3.90414	-3.84088	-3.83828	-3.86678	-3.88427	-3.88354	-3.8845	-3.85689	-3.33627	-3.86992	-3.87234	-3.86692	-3.90279	-3.85565	-3.86028	-3.888	-3.85829	-3.88356	-3.88177	-3.83017	-3.8622	-3.87075
hsa-miR-943	-1.05337	-0.622968	-1.21487	-1.26464	-1.06039	-1.12858	-1.78266	-1.82025	-1.70707	-1.28473	-1.30547	-1.83547	-1.79849	-1.46622	-1.23539	-1.51529	-1.00595	-1.42946	-1.4824	-1.7468	-1.69584	-1.76387	-1.66978	-1.77893	-1.81147	-1.79313	-1.75929	-1.81826	-1.70419	-1.70008	-1.14078	-0.909986	-1.77237	-1.77384	-1.07023	-1.10411	-1.16276	-1.75484	-1.14175	-1.81195	-1.72796	-1.73546	-1.28454	-0.65393	-1.7724	-1.76963	-1.68744	-1.73856	-1.75231
hsa-miR-944	-1.0304	-1.20245	-0.116857	-1.12177	-1.16804	-1.06192	-1.1377	0.313379	0.627358	-1.2414	-1.14036	-0.893918	-0.361207	-1.03694	-1.10863	-0.39623	-1.01117	0.612419	-0.833486	-0.00686788	-0.975141	-0.516333	-0.928551	-1.13038	-0.0206777	-0.323651	-0.493233	-1.20989	-0.990217	-0.982776	-1.06714	-0.188275	-1.11759	-1.12045	-1.03736	1.0188	-1.07663	0.850839	-1.06756	-0.219392	-1.03365	-0.372998	-0.22706	-1.04157	-1.11765	-1.11229	-0.960052	0.371051	-1.07915
hsa-miR-297	0	0	0	0	0	0	0	0	0	0	0	0	0	0	0	0	0	0	0	0	0	0	0	0	0	0	0	0	0	0	0	0	0	0	0	0	0	0	0	0	0	0	0	0	0	0	0	0	0
hsa-miR-1178-5p	0	0	0	0	0	0	0	0	0	0	0	0	0	0	0	0	0	0	0	0	0	0	0	0	0	0	0	0	0	0	0	0	0	0	0	0	0	0	0	0	0	0	0	0	0	0	0	0	0
hsa-miR-1178-3p	0	0	0	0	0	0	0	0	0	0	0	0	0	0	0	0	0	0	0	0	0	0	0	0	0	0	0	0	0	0	0	0	0	0	0	0	0	0	0	0	0	0	0	0	0	0	0	0	0
hsa-miR-1179	-2.75514	-2.47183	-2.77175	-2.32765	-2.78437	-2.76425	-2.77895	-2.4915	-2.73833	-2.79631	-2.77944	-2.7971	-2.41417	-2.63039	-2.77351	-2.79599	-2.74596	-2.46461	-2.79354	-2.76565	-2.72828	-2.77208	-2.70389	-2.7776	-2.78907	-2.39497	-2.77037	-2.48446	-2.73577	-2.73209	-2.76532	-2.77562	-2.77521	-2.77575	-2.75843	-2.76211	-2.76724	-2.7687	-2.7654	-2.78924	-2.75668	-2.76129	-2.77768	-2.76003	-2.77522	-2.30974	-2.72062	-2.76249	-2.76774
hsa-miR-1180-5p	0	0	0	0	0	0	0	0	0	0	0	0	0	0	0	0	0	0	0	0	0	0	0	0	0	0	0	0	0	0	0	0	0	0	0	0	0	0	0	0	0	0	0	0	0	0	0	0	0
hsa-miR-1180-3p	6.08181	4.43185	4.90878	4.358	4.91228	3.92835	4.75917	3.43609	4.47423	3.97511	5.20628	4.03653	4.96619	4.40802	5.26507	4.28962	5.68109	3.88702	3.36307	3.43608	4.62027	3.35722	4.04449	2.76199	3.86383	4.22471	4.56425	4.62315	4.41661	2.58522	5.84745	5.45857	4.87519	3.63014	4.56361	3.99732	4.00496	3.95595	6.03939	4.15731	4.01735	2.25787	4.46497	4.59785	4.63651	4.597	4.7322	3.66281	4.14007
hsa-miR-1181	0	0	0	0	0	0	0	0	0	0	0	0	0	0	0	0	0	0	0	0	0	0	0	0	0	0	0	0	0	0	0	0	0	0	0	0	0	0	0	0	0	0	0	0	0	0	0	0	0
hsa-miR-1182	0	0	0	0	0	0	0	0	0	0	0	0	0	0	0	0	0	0	0	0	0	0	0	0	0	0	0	0	0	0	0	0	0	0	0	0	0	0	0	0	0	0	0	0	0	0	0	0	0
hsa-miR-1183	0	0	0	0	0	0	0	0	0	0	0	0	0	0	0	0	0	0	0	0	0	0	0	0	0	0	0	0	0	0	0	0	0	0	0	0	0	0	0	0	0	0	0	0	0	0	0	0	0
hsa-miR-1184	0	0	0	0	0	0	0	0	0	0	0	0	0	0	0	0	0	0	0	0	0	0	0	0	0	0	0	0	0	0	0	0	0	0	0	0	0	0	0	0	0	0	0	0	0	0	0	0	0
hsa-miR-1225-5p	-4.37046	-4.57353	-4.56105	-4.56364	-4.56918	-4.55672	-4.56552	-4.57507	-4.54895	-4.57742	-4.56583	-4.57749	-4.56933	-4.57816	-4.56211	-4.57739	-4.55082	-4.57298	-4.57634	-4.55751	-4.54648	-4.56125	-4.54049	-4.56465	-4.57266	-4.56801	-4.56023	-4.57451	-4.54832	-4.54742	-4.55732	-4.5634	-4.56315	-4.56349	-4.55389	-4.55553	-4.55841	-4.55926	-4.55737	-4.57279	-4.55346	-4.55507	-4.5647	-4.55437	-4.56316	-4.56253	-4.5446	-4.55573	-4.55871
hsa-miR-1225-3p	-1.29967	-1.43343	-0.395171	-1.37148	-0.946301	-0.68648	-1.38384	-0.776386	-0.0228995	-1.12063	-1.3859	-1.46654	-1.40815	-1.26128	-0.802818	-0.657723	-1.28439	-1.43023	-0.807629	-0.703796	0.420532	-1.35544	-1.2183	-0.85579	-1.42835	-1.39987	-0.762919	-0.762546	-1.26769	-1.26174	0.0225849	-0.829951	-0.824725	-1.37045	-1.30518	-1.3164	-1.33618	-1.34194	-1.32904	-1.42912	-1.30225	-1.31325	-0.856818	-1.30852	-0.824857	-0.438482	-1.24356	-1.31782	-1.33817
hsa-miR-1226-5p	0	0	0	0	0	0	0	0	0	0	0	0	0	0	0	0	0	0	0	0	0	0	0	0	0	0	0	0	0	0	0	0	0	0	0	0	0	0	0	0	0	0	0	0	0	0	0	0	0
hsa-miR-1226-3p	0.0544952	0.675133	0.848471	0.76038	1.21026	2.43424	-0.146148	0.393441	0.120131	1.78306	1.35128	1.24286	0.824997	0.789206	0.812282	0.289581	0.09052	1.72202	0.762863	-0.0171185	0.158507	0.841699	0.247907	0.371798	-0.256726	0.873149	0.492632	1.93737	1.29973	0.144035	-0.0140902	0.768417	1.27915	0.765605	1.67134	0.0150248	0.543309	1.44142	-0.0148699	1.8867	0.683405	1.05728	0.370449	0.0336274	0.412255	-0.0984206	0.937284	0.618774	0.929435
hsa-miR-1227-5p	0	0	0	0	0	0	0	0	0	0	0	0	0	0	0	0	0	0	0	0	0	0	0	0	0	0	0	0	0	0	0	0	0	0	0	0	0	0	0	0	0	0	0	0	0	0	0	0	0
hsa-miR-1227-3p	-0.297086	-0.72718	-0.475698	-1.04365	-0.0929178	0.569275	-0.5704	-1.12411	-0.928396	-0.820618	-1.06012	-0.401876	-1.08548	-0.96233	-0.498555	-1.14547	-0.943061	-0.717037	-0.777576	-0.995977	-0.909369	-1.02526	-0.865144	-0.55241	-0.200989	-0.621096	-1.01738	-0.471602	-0.92352	-0.916545	-0.994501	-0.526149	-0.520836	-1.04247	-0.967265	-0.352999	0.26824	-0.436506	0.00670565	-0.428201	-0.305783	-0.342561	-0.553455	-0.971132	-0.165153	-0.507676	-0.0991673	0.363993	-1.0054
hsa-miR-1228-5p	-3.02051	-2.72843	-3.04324	-3.04706	-2.66762	-3.03432	-3.04971	-2.74847	-3.00487	-3.06543	-3.05014	-2.80348	-3.05478	-2.89063	-3.04482	-3.06514	-3.01197	-2.47235	-3.06291	-3.03731	-2.99553	-3.04354	-2.97284	-3.0485	-3.05885	-3.05308	-3.04201	-3.06094	-3.00249	-2.99907	-3.0366	-3.04671	-3.04635	-3.04683	-3.02358	-2.44256	-3.03921	-2.50868	-3.03678	-3.059	-3.02195	-3.02805	-3.04857	-3.02542	-3.04636	-3.04545	-2.9884	-2.44631	-3.03966
hsa-miR-1228-3p	-0.744115	0.333818	-0.259852	-0.319056	-0.896759	-0.779374	-0.863388	-0.279804	-0.704727	0.268358	-0.866315	-0.0282097	-0.898103	-0.170295	-0.831272	-0.369039	-0.722494	1.45445	-0.0981421	0.231637	-0.681732	-0.823041	-0.628485	-0.341756	0.0158163	-0.0857181	-0.813318	-0.265139	-0.698828	-0.690397	-0.785196	0.324548	-0.841188	-0.844346	-0.0902177	-0.129675	-0.795763	-0.218168	-0.173693	0.734099	-0.747765	-0.118642	-0.855778	-0.756631	-0.841248	-0.293941	0.137131	-0.134637	-0.798574
hsa-miR-1229-5p	0	0	0	0	0	0	0	0	0	0	0	0	0	0	0	0	0	0	0	0	0	0	0	0	0	0	0	0	0	0	0	0	0	0	0	0	0	0	0	0	0	0	0	0	0	0	0	0	0
hsa-miR-1229-3p	-0.830205	-1.24033	-0.327298	-1.59138	-1.62191	0.590945	-1.09075	-1.65167	-1.50591	-0.569311	-1.60371	-1.09515	-1.62271	-1.70531	-1.58262	-1.66767	-1.51668	-1.23066	-1.28838	-0.926027	-1.492	-1.57765	-1.45998	-1.5971	-1.63991	-0.808801	-1.57177	-1.64899	-1.50234	-1.49724	-1.55473	-1.04853	-1.5886	-1.5905	-0.84787	-1.54416	-1.56114	-0.963031	-0.92307	-0.932906	-0.838483	-1.54146	-1.59738	-0.416205	-1.58864	-1.58507	-1.48164	-1.54538	-1.56284
hsa-miR-1231	0	0	0	0	0	0	0	0	0	0	0	0	0	0	0	0	0	0	0	0	0	0	0	0	0	0	0	0	0	0	0	0	0	0	0	0	0	0	0	0	0	0	0	0	0	0	0	0	0
hsa-miR-1233-5p	0	0	0	0	0	0	0	0	0	0	0	0	0	0	0	0	0	0	0	0	0	0	0	0	0	0	0	0	0	0	0	0	0	0	0	0	0	0	0	0	0	0	0	0	0	0	0	0	0
hsa-miR-1233-3p	-1.73253	-1.81502	-1.23441	-1.28307	-1.085	-1.74852	-1.78544	-1.47572	-0.989917	-1.30348	-1.78669	-1.54117	-1.38375	-1.33801	-1.25449	-1.5265	-1.72261	-1.81315	-1.82419	-1.75194	-1.70372	-1.76794	-1.67873	-1.3016	-1.81206	-1.79514	-1.76365	-1.20989	-1.71167	-1.70775	-1.75113	-1.27866	-1.27401	-1.77723	-1.73609	-1.12579	-1.75586	-1.19985	-1.16275	-1.8125	-1.73419	-1.74127	-1.78217	-1.10243	-1.77589	-1.26249	-1.69571	-1.74419	-1.18906
hsa-miR-1234-3p	-2.55329	-2.59617	-2.57157	-2.10021	-2.58833	-1.97757	-2.58109	-2.59872	-2.53758	-2.60456	-2.58174	-2.12257	-2.58861	-2.42504	-2.57388	-2.60411	-2.54623	-1.98923	-2.60076	-2.5636	-2.5262	-2.572	-2.49858	-2.5793	-2.241	-2.17135	-2.56976	-2.59781	-2.53469	-2.53052	-2.56317	-2.09618	-2.57613	-1.76748	-2.55518	-2.55901	-2.56566	-2.56757	-2.56328	-2.5949	-2.55417	-2.55794	-2.5794	-2.55633	-2.57615	-2.57481	-2.51752	-1.95917	-2.56632
hsa-miR-1236-5p	-4.65375	-4.65704	-4.65504	-4.65545	-4.65634	-4.65434	-4.65575	-4.65729	-4.65309	-4.65765	-4.6558	-4.65765	-4.65637	-4.64182	-4.65521	-4.65765	-4.65339	-4.65695	-4.65749	-4.65447	-4.65269	-4.65507	-4.65173	-4.65561	-4.6569	-4.65615	-4.6549	-4.6572	-4.65299	-4.65284	-4.65444	-4.65541	-4.65537	-4.65543	-4.65388	-4.65415	-4.65461	-4.65475	-4.65444	-4.65692	-4.65382	-4.65407	-4.65562	-4.65396	-4.65537	-4.65527	-4.65239	-4.65418	-4.65466
hsa-miR-1236-3p	-4.55595	-4.56347	-4.55888	-4.55983	-4.56187	-4.55729	-4.56052	-4.56404	-4.55443	-4.56489	-4.56064	-4.5649	-4.56193	-4.565	-4.55927	-4.56489	-4.55512	-4.56327	-4.56451	-4.55758	-4.55352	-4.55895	-4.55132	-4.56021	-4.56315	-4.56144	-4.55858	-4.56383	-4.5542	-4.55386	-4.55751	-4.55975	-4.55965	-4.55978	-4.55624	-4.55685	-4.55791	-4.55822	-4.55753	-4.49599	-4.55609	-4.55668	-4.56022	-4.55642	-4.55966	-4.55943	-4.55283	-4.55692	-4.55802
hsa-miR-1237-5p	-4.57874	-4.58421	-4.58087	-4.58156	-4.58304	-4.57972	-4.58207	-4.58462	-4.57764	-4.54166	-4.58215	-4.58523	-4.58308	-4.58528	-4.58116	-4.58522	-4.57814	-4.58406	-4.58496	-4.57993	-4.57698	-4.58092	-4.57538	-4.58183	-4.58397	-4.58273	-4.58065	-4.58447	-4.57747	-4.57723	-4.57988	-4.5815	-4.58143	-4.58152	-4.57896	-4.5794	-4.58017	-4.58039	-4.57989	-4.58401	-4.57884	-4.57927	-4.58185	-4.57909	-4.58144	-4.58127	-4.57648	-4.57945	-4.58025
hsa-miR-1237-3p	-2.10576	-1.81664	-2.13113	-2.13895	-1.75004	-2.11754	-1.68967	-2.16924	-1.37672	-1.89002	-2.14533	-2.17905	-2.15498	-2.19414	-2.13436	-1.48617	-2.09843	-1.54855	-2.17212	-1.54529	-2.08439	-2.13174	-2.05419	-2.14192	-1.5415	-2.15142	-2.12861	-1.58179	-2.09031	-2.0874	-2.11945	-1.65308	-2.1375	-1.65455	-2.10839	-2.11369	-1.56235	-2.12557	-2.11961	-1.80577	-2.10699	-2.11221	-2.14207	-2.10997	-2.13752	-2.13565	-2.07611	-2.11436	-2.12383
hsa-miR-1238-5p	0	0	0	0	0	0	0	0	0	0	0	0	0	0	0	0	0	0	0	0	0	0	0	0	0	0	0	0	0	0	0	0	0	0	0	0	0	0	0	0	0	0	0	0	0	0	0	0	0
hsa-miR-1238-3p	-4.32602	-4.34936	-4.33512	-4.33808	-4.3444	-4.33018	-4.34022	-4.35046	-4.32131	-4.35092	-4.34058	-4.351	-4.34457	-4.35179	-4.33633	-4.35089	-4.32345	-4.34874	-4.35062	-4.33108	-4.3185	-4.33535	-4.31166	-4.33923	-4.34837	-4.34306	-4.33419	-4.35038	-4.32059	-4.31956	-4.33087	-4.33781	-4.33752	-4.3379	-4.32695	-4.32882	-4.33212	-4.33308	-4.12251	-4.34852	-4.32646	-4.32829	-4.33929	-4.3275	-4.33753	-4.33682	-4.31635	-4.32905	-4.33245
hsa-miR-1200	0	0	0	0	0	0	0	0	0	0	0	0	0	0	0	0	0	0	0	0	0	0	0	0	0	0	0	0	0	0	0	0	0	0	0	0	0	0	0	0	0	0	0	0	0	0	0	0	0
hsa-miR-1202	0	0	0	0	0	0	0	0	0	0	0	0	0	0	0	0	0	0	0	0	0	0	0	0	0	0	0	0	0	0	0	0	0	0	0	0	0	0	0	0	0	0	0	0	0	0	0	0	0
hsa-miR-1203	0	0	0	0	0	0	0	0	0	0	0	0	0	0	0	0	0	0	0	0	0	0	0	0	0	0	0	0	0	0	0	0	0	0	0	0	0	0	0	0	0	0	0	0	0	0	0	0	0
hsa-miR-663b	-0.42321	-0.866202	-0.21274	-0.290229	-1.25345	-1.15558	-1.22556	-0.89544	-1.09395	-1.32054	-1.228	-1.32525	-0.782715	-1.37371	-1.19875	-1.31858	-1.10855	-1.28113	0.0470999	0.206846	-1.07511	0.0731991	-1.03183	-1.21881	-0.849368	-1.24467	-1.18379	-1.29179	-0.311504	-1.0822	-1.16041	-1.209	-0.651885	-1.20966	-1.13283	-1.14596	-1.16919	-1.17596	-0.522435	-1.27979	0.0235811	-1.14227	-1.2192	-1.13673	-0.652024	-0.25736	0.312137	-0.484815	-0.552798
hsa-miR-1204	0	0	0	0	0	0	0	0	0	0	0	0	0	0	0	0	0	0	0	0	0	0	0	0	0	0	0	0	0	0	0	0	0	0	0	0	0	0	0	0	0	0	0	0	0	0	0	0	0
hsa-miR-1205	0	0	0	0	0	0	0	0	0	0	0	0	0	0	0	0	0	0	0	0	0	0	0	0	0	0	0	0	0	0	0	0	0	0	0	0	0	0	0	0	0	0	0	0	0	0	0	0	0
hsa-miR-1206	0	0	0	0	0	0	0	0	0	0	0	0	0	0	0	0	0	0	0	0	0	0	0	0	0	0	0	0	0	0	0	0	0	0	0	0	0	0	0	0	0	0	0	0	0	0	0	0	0
hsa-miR-1207-5p	0	0	0	0	0	0	0	0	0	0	0	0	0	0	0	0	0	0	0	0	0	0	0	0	0	0	0	0	0	0	0	0	0	0	0	0	0	0	0	0	0	0	0	0	0	0	0	0	0
hsa-miR-1207-3p	0	0	0	0	0	0	0	0	0	0	0	0	0	0	0	0	0	0	0	0	0	0	0	0	0	0	0	0	0	0	0	0	0	0	0	0	0	0	0	0	0	0	0	0	0	0	0	0	0
hsa-miR-1208	0	0	0	0	0	0	0	0	0	0	0	0	0	0	0	0	0	0	0	0	0	0	0	0	0	0	0	0	0	0	0	0	0	0	0	0	0	0	0	0	0	0	0	0	0	0	0	0	0
hsa-miR-548e-5p	-1.2084	-1.32542	-1.2572	-0.781493	-1.30326	0.0440747	-0.817764	-0.986653	-1.18286	-0.341689	-1.28496	-0.832207	-0.888449	-0.732629	-1.26348	-0.331759	-1.19442	-0.470185	-0.563884	-1.23578	-1.16779	-1.25837	-1.13255	-1.27826	-0.946785	-1.29699	-0.713409	-1.33012	-1.179	-1.17348	-1.23463	-0.77682	-1.2696	-0.438761	-1.21341	-0.615195	-0.675975	-1.24643	-1.23493	-0.948994	-1.21075	-0.605387	-1.27855	-0.59056	-0.772018	-1.26599	-1.15648	-0.619603	-0.682002
hsa-miR-548e-3p	2.33403	1.26981	0.927464	1.19161	0.999895	1.44191	1.38326	0.806807	1.73345	1.34598	1.5807	2.24	1.75434	1.54057	1.51719	1.22727	1.66237	1.93388	1.67988	1.93557	2.42705	2.12147	1.56415	1.41699	1.46648	1.94501	1.81752	1.76231	1.31894	2.1235	1.41978	2.49205	2.03345	1.86107	1.14563	2.02256	1.37975	1.85964	0.504463	1.72794	1.56331	1.50325	1.41504	1.13055	1.47562	1.90334	0.754822	1.0887	1.65379
hsa-miR-548j-5p	-0.957104	-0.726149	-1.01814	-1.03739	-0.338622	-0.384174	-0.57205	-0.753459	-0.20718	-0.225407	-1.05329	-1.14102	-0.647647	-0.624129	-1.02606	-0.812605	-0.939764	-0.43702	-0.315791	-0.0068203	-0.149793	-1.01962	-0.00967845	-0.55433	-0.710381	-1.06864	-1.01199	-0.743649	-0.920692	-0.17161	-0.397506	-1.03564	-1.0338	-0.181986	-0.963341	-0.975983	-0.0339696	0.450858	-0.990178	-0.712764	-0.960023	-0.97244	-1.04513	-0.967103	-0.172652	-0.15478	-0.892924	-0.362089	-0.0426474
hsa-miR-548j-3p	-3.00995	-3.05059	-2.5196	-3.03706	-3.04502	-3.02409	-3.03986	-2.73182	-2.99394	-2.395	-3.04032	-3.05729	-3.04522	-3.06472	-3.03471	-3.05621	-3.00121	-3.04992	-2.74819	-3.02714	-2.98438	-2.52297	-2.96116	-3.03858	-3.04953	-3.04342	-3.03176	-3.05175	-2.99151	-2.27992	-3.02642	-2.55907	-3.03632	-3.03683	-3.01309	-3.01945	-3.02882	-3.03019	-3.0266	-2.70136	-3.01142	-3.01766	-3.03865	-3.01498	-3.03633	-3.03537	-2.97708	-3.02025	-3.02929
hsa-miR-1285-5p	-3.71257	-3.74356	-3.72917	-3.73456	-3.74185	-3.72016	-3.73847	-3.7441	-3.70398	-3.7453	-3.73912	-3.55456	-3.74192	-3.7476	-3.73137	-3.74521	-3.70788	-3.74336	-3.74452	-3.7218	-3.69884	-3.72958	-3.68637	-3.73666	-3.48751	-3.43433	-3.72747	-3.74391	-3.70267	-3.70079	-3.72141	-3.73406	-3.73354	-3.73424	-3.71425	-3.71767	-3.72368	-3.72544	-3.72151	-3.4889	-3.71336	-3.71671	-3.73677	-3.71527	-3.73356	-3.73226	-3.69492	-3.7181	-3.72429
hsa-miR-1285-3p	3.59904	3.11277	2.76932	2.77719	2.20263	1.75433	2.54004	3.99159	2.45848	3.93417	3.54951	3.95462	3.28666	3.57162	2.14645	3.55371	3.12914	4.42081	2.691	2.59076	2.8853	2.90306	2.39242	3.06771	2.43096	3.65018	2.45726	2.79003	2.48643	3.7899	2.59995	5.35953	2.80282	3.47782	3.43174	3.67402	3.05328	2.00391	3.46965	3.95706	2.55205	3.59877	2.24101	4.51107	2.80248	2.96282	2.97598	3.45137	2.028
hsa-miR-1286	-3.13572	-3.17478	-3.16011	-3.16349	-3.17015	-3.14864	-3.16584	-2.86975	-3.12109	-3.17968	-3.16622	-3.1803	-3.17032	-3.18638	-3.16151	-2.91162	-3.12773	-2.59773	-2.8855	-3.15143	-3.11235	-3.16037	-3.09112	-3.16476	-3.1739	-3.16881	-3.15901	-3.17574	-3.11886	-3.11566	-3.15077	-2.70241	-3.16286	-3.16329	-3.13859	-3.1444	-3.15464	-3.15762	-3.15094	-3.17403	-3.13706	-3.14277	-3.16483	-3.14032	-3.16287	-3.16206	-3.10567	-3.14513	-3.15567
hsa-miR-1287-5p	2.40476	2.22942	2.19562	1.91411	1.95057	1.79531	1.17302	1.25467	2.38709	2.34341	2.10835	1.22791	1.66126	1.20873	2.41408	1.90496	2.04557	0.614742	1.62332	1.08598	2.23321	0.968233	0.90172	1.68614	1.15677	1.08369	2.23442	1.58016	1.38093	1.41012	1.77017	2.46295	2.57859	0.898664	1.60721	0.586571	1.72469	1.03068	2.65185	1.6558	1.62371	0.596513	0.861252	1.58854	1.75044	2.50668	0.818631	1.53669	1.94542
hsa-miR-1287-3p	-3.45044	-3.48775	-3.01263	-3.4801	-3.48464	-2.94149	-3.48171	-3.48875	-3.43864	-3.49101	-3.48197	-3.49142	-3.48475	-3.33428	-3.47627	-3.49083	-3.444	-3.48738	-3.01459	-3.46312	-3.43158	-3.47381	-3.41446	-3.48098	-3.48716	-3.48373	-3.47091	-3.48839	-3.43684	-3.43426	-3.46259	-3.47989	-3.47925	-3.47997	-3.45276	-3.45745	-3.46571	-3.46812	-3.46272	-3.48725	-3.45153	-3.45613	-3.48102	-3.45415	-3.47927	-3.47749	-3.4262	-3.45804	-3.46654
hsa-miR-1289	-4.57154	-4.57721	-4.57375	-4.57447	-4.576	-4.57255	-4.57499	-4.57764	-4.57039	-4.57827	-4.57508	-4.57828	-4.57605	-4.57833	-4.57404	-4.57827	-4.57091	-4.57706	-4.57799	-4.57277	-4.56971	-4.5738	-4.56804	-4.57475	-4.57697	-4.57568	-4.57352	-4.57748	-4.57022	-4.56997	-4.57271	-4.5744	-4.57433	-4.57442	-4.57176	-4.57222	-4.57302	-4.57325	-4.57273	-4.57701	-4.57164	-4.57209	-4.57476	-4.5719	-4.57433	-4.57416	-4.56918	-4.57227	-4.5731
hsa-miR-1290	-3.31459	-3.0219	-3.34153	-3.34582	-3.35208	-3.32691	-3.34802	-3.35786	-3.30065	-3.08796	-3.34838	-3.36168	-3.35224	-3.36746	-3.34397	-3.36084	-3.30698	-3.01459	-3.05782	-3.32957	-2.6754	-3.34219	-3.27208	-3.34702	-3.35561	-2.94427	-3.33877	-3.35735	-3.29852	-3.29547	-3.32894	-2.87271	-3.34523	-3.34563	-3.31733	-3.32286	-3.33262	-3.33547	-2.77078	-3.35574	-3.31587	-3.32131	-3.34707	-3.31897	-3.34524	-3.34449	-3.28595	-3.32356	-3.33361
hsa-miR-1291	0.741127	0.62969	1.97287	0.970343	2.08094	2.38529	1.5388	1.50752	0.846261	0.976366	0.893746	1.13745	1.59107	0.402892	1.02417	1.62266	0.798866	0.967334	1.72896	2.52309	4.05448	3.65286	3.41271	2.43916	1.9082	1.83688	2.21211	1.35944	3.31133	3.49284	2.68744	1.86299	2.23811	1.85912	2.05639	1.66835	1.85245	1.8148	1.8992	0.654593	2.0759	2.00301	2.16092	1.29816	1.64203	2.41741	2.99729	1.24986	1.14437
hsa-miR-548k	4.86614	4.87432	3.6484	4.41257	3.50216	5.071	4.01442	3.35293	4.34287	4.59321	4.0985	4.10307	4.15291	4.46481	3.90777	4.43871	5.67086	4.83808	2.72159	4.54478	4.58242	3.72563	4.48858	4.1181	3.43135	4.06371	4.08553	4.56855	4.04327	4.69808	4.44495	5.19316	4.67469	3.51133	4.05696	4.49275	3.70089	4.43965	4.25393	4.22085	3.62422	3.39134	3.88913	3.92982	3.9791	4.07679	3.95977	4.04197	3.87085
hsa-miR-1293	-4.55291	-4.57473	-4.56142	-4.56418	-4.57008	-4.5568	-4.56618	-4.57637	-4.54851	-4.5789	-4.56652	-4.57899	-4.57024	-4.57976	-4.56255	-4.57887	-4.55051	-4.57414	-4.57773	-4.55764	-4.54588	-4.56163	-4.53949	-4.56526	-4.5738	-4.56884	-4.56055	-4.57577	-4.54784	-4.54688	-4.55744	-4.56393	-4.56366	-4.56402	-4.55378	-4.55552	-4.55861	-4.55951	-4.55749	-4.57394	-4.55332	-4.55503	-4.56531	-4.5543	-4.56367	-4.563	-4.54387	-4.55575	-4.55892
hsa-miR-1294	-2.56701	-2.61477	-2.58709	-2.59333	-2.60586	-2.5763	-2.59771	-2.01759	-2.55014	-2.32326	-2.59844	-2.33293	-2.60618	-2.43142	-2.58967	-2.31924	-2.55913	-2.61369	-2.62002	-2.57829	-2.5383	-2.58757	-2.50955	-2.59571	-2.23678	-2.16413	-2.58509	-2.61664	-1.79964	-2.54279	-2.57782	-2.0862	-2.59217	-2.59297	-2.56907	-2.57326	-2.58056	-2.58267	-1.97642	-2.23872	-2.56798	-2.57209	-2.59582	-1.91917	-2.59219	-2.59069	-2.52926	-2.57378	-2.58129
hsa-miR-1295a	-1.03709	-0.787339	-1.10387	-0.582146	-0.700114	0.933895	-0.622932	-0.306772	-1.00315	-0.419794	-1.14319	-0.644534	-1.1709	-0.11706	-1.11268	-0.880991	-0.287681	-1.19857	-1.2226	-0.444129	-0.983409	-0.140709	-0.937976	-0.604204	-1.19622	-0.675852	-1.09707	-0.103863	-0.998078	-0.20675	-1.07265	-0.57691	-1.12131	-1.12406	-1.04384	0.987273	-1.08182	-0.48413	-1.07306	-0.772939	-1.04025	-1.05371	-1.13401	-1.04791	-0.1981	-0.557743	-0.968711	0.0299276	-1.08426
hsa-miR-1297	-3.10824	-3.16171	-3.13806	-2.58934	-3.15398	-3.12402	-3.14701	-2.77767	-3.09037	-2.83205	-3.14763	-3.1713	-3.15426	-2.76273	-3.14022	-3.16974	-3.09848	-3.16078	-3.16633	-3.12743	-2.28911	-2.54584	-3.05376	-3.14531	-3.16023	-3.1518	-3.13639	-3.16336	-3.08765	-3.08374	-3.12663	-3.14282	-3.14232	-3.14299	-3.11175	-3.11884	-2.49295	-3.13438	-3.12683	-3.16045	-3.10988	-3.11685	-3.14541	-3.11386	-3.14233	-3.14108	-3.07154	-3.11974	-3.13261
hsa-miR-1299	4.71213	2.97949	3.16875	3.11385	0.841255	0.774285	2.2785	1.20026	4.54365	3.06909	2.78745	0.00220278	2.22354	0.580822	4.97617	3.66051	7.43262	2.7369	2.38006	2.31177	3.65563	1.56125	3.66178	2.14908	1.04264	1.97268	2.86679	2.1888	4.70566	1.06715	2.06191	2.9271	1.77562	1.07422	1.46606	1.39945	2.48018	1.24723	4.08116	1.03678	3.38598	1.84484	3.68702	0.84999	4.16166	4.07129	2.32525	1.39103	3.99866
hsa-miR-548l	-2.1786	-1.60613	-2.20497	-1.70907	-2.22973	-2.19078	-2.21896	-1.89631	-0.949779	-1.72036	-2.21992	-1.73554	-1.80698	-2.06237	-1.68126	-1.94556	-1.46189	-1.38059	-1.91476	-2.1934	-2.15643	-2.2056	-2.12408	-2.21632	-2.23927	-2.22637	-2.20233	-1.88809	-2.16274	-2.15977	-2.19278	-1.35882	-2.21165	-2.2127	-2.18131	-2.18679	-2.19638	-2.19915	-2.19294	-2.23962	-2.17987	-2.18526	-2.21647	-2.18294	-2.21167	-2.20971	-2.14626	-2.18749	-2.19734
hsa-miR-1302	-4.4422	-4.45239	-4.44617	-4.44746	-4.45022	-4.44402	-4.4484	-4.45316	-4.44014	-4.4535	-4.44856	-4.31812	-4.4503	-4.45366	-4.4467	-4.4535	-4.44108	-4.45212	-4.45344	-4.44441	-4.43891	-4.44627	-4.43593	-4.44797	-4.45196	-4.44964	-4.44577	-4.45288	-4.43983	-4.43938	-4.44432	-4.44734	-4.44722	-4.44739	-4.4426	-4.44342	-4.44486	-4.44528	-4.44434	-4.45202	-4.44239	-4.44319	-4.44799	-4.44285	-4.44722	-4.44691	-4.43798	-4.44352	-4.445
hsa-miR-1303	1.917	2.39348	2.95368	0.675053	2.42653	2.95656	2.81187	1.64025	1.66141	1.13232	2.79513	2.43531	2.41887	1.5845	2.54753	1.48615	3.39556	2.90719	1.42128	1.35872	1.7489	1.86362	1.26817	1.11068	1.38078	1.78383	2.89035	2.42563	2.70033	2.96224	3.04492	2.48231	2.9381	1.49638	2.96982	2.11546	2.73563	2.18237	3.42919	2.59233	2.20785	1.44479	3.53204	3.20313	1.78081	1.53415	3.46069	2.34719	1.97481
hsa-miR-1304-5p	-4.33097	-4.35641	-4.34089	-4.34411	-4.351	-4.33551	-4.34645	-4.35802	-4.32584	-4.35865	-4.34684	-4.35877	-4.35119	-4.35982	-4.34221	-4.3586	-4.32817	-4.35573	-4.35824	-4.33649	-4.32277	-4.34114	-4.31532	-4.34537	-4.35533	-4.34955	-4.33988	-4.35763	-4.32505	-4.32393	-4.33625	-4.34382	-4.3435	-4.34392	-4.33198	-4.33402	-4.33761	-4.33866	-4.33631	-4.3555	-4.33144	-4.33345	-4.34543	-4.1054	-4.34351	-4.34274	-4.32042	-4.33428	-4.33797
hsa-miR-1304-3p	0	0	0	0	0	0	0	0	0	0	0	0	0	0	0	0	0	0	0	0	0	0	0	0	0	0	0	0	0	0	0	0	0	0	0	0	0	0	0	0	0	0	0	0	0	0	0	0	0
hsa-miR-1305	-1.24357	-1.40948	-1.30901	-1.33045	-1.37549	-1.27324	-1.34587	-0.114723	-0.416326	-1.44849	-1.34845	0.737309	-1.37669	-0.835586	-1.31778	-0.781246	-1.22562	-1.40528	-1.0176	-1.27972	-1.19229	-1.31065	-1.14976	-0.775986	-1.40284	-0.497012	-1.30225	0.260773	-1.20619	-1.19932	-0.61113	0.686328	-1.32641	-1.32917	-1.25009	0.195823	-1.28719	-1.29416	-1.27858	-0.947738	-1.24662	-1.25967	-1.33918	0.904346	-1.32646	-0.337061	-1.17844	-1.26512	-0.642773
hsa-miR-1243	-4.55549	-4.56697	-4.55997	-4.56142	-4.56453	-4.55754	-4.56247	-4.56783	-4.55317	-4.56918	-4.56265	-4.5692	-4.56461	-4.56944	-4.56056	-4.56916	-4.55423	-4.56666	-4.56855	-4.55798	-4.55179	-4.56008	-4.54843	-4.45949	-4.56648	-4.56387	-4.55951	-4.56752	-4.55282	-4.55231	-4.55787	-4.56129	-4.56115	-4.56133	-4.55595	-4.55687	-4.55849	-4.55896	-4.5579	-4.56656	-4.5557	-4.55661	-4.56202	-4.55622	-4.56115	-4.5608	-4.55073	-4.55698	-4.55865
hsa-miR-548f-5p	0	0	0	0	0	0	0	0	0	0	0	0	0	0	0	0	0	0	0	0	0	0	0	0	0	0	0	0	0	0	0	0	0	0	0	0	0	0	0	0	0	0	0	0	0	0	0	0	0
hsa-miR-548f-3p	-1.67802	-1.40527	-1.18968	-1.23798	-1.33519	-1.69402	-1.27188	-1.1796	-1.65982	-1.07944	-1.73202	-0.601142	-1.7453	-1.59709	-1.71697	-1.47858	-1.66807	-1.39675	-1.4473	-1.12118	-1.64906	-1.71339	-1.62387	-1.72734	-1.75711	-1.7404	-1.17414	-1.4202	-1.65707	-1.65313	-1.69663	-1.72229	-1.72127	-1.72263	-1.68158	-1.68879	-1.70135	-1.70496	-1.69684	-1.12871	-1.67969	-1.68677	-1.25726	-1.68373	-1.7213	-1.21756	-1.64098	-1.08581	-1.7026
hsa-miR-1244	-4.33998	-4.37804	-4.35482	-4.35964	-4.36994	-4.34676	-4.36313	-4.38046	-4.3323	-4.38175	-4.36372	-4.38198	-4.37022	-4.38426	-4.35679	-4.38165	-4.33578	-4.37702	-4.38091	-4.34823	-4.3277	-4.35518	-4.31656	-4.36152	-4.37642	-4.36777	-4.3533	-4.37986	-4.33113	-4.32945	-4.34788	-4.35919	-4.35873	-4.35935	-4.34148	-4.34454	-4.34991	-4.35148	-4.34797	-4.37667	-4.34068	-4.34368	-4.36161	-4.34239	-4.35874	-4.35758	-4.3242	-4.34492	-4.35045
hsa-miR-1245a	-4.34243	-4.35771	-4.34838	-4.35032	-4.21796	-4.34515	-4.35172	-4.35863	-4.33934	-4.35885	-4.35196	-4.35889	-4.35457	-4.35928	-4.34918	-4.35883	-4.34074	-4.3573	-4.3587	-4.34574	-4.3375	-4.34853	-4.33302	-4.35108	-4.35706	-4.35359	-4.34777	-4.231	-4.33887	-4.33819	-4.3456	-4.35014	-4.34996	-4.35021	-4.34303	-4.34426	-4.34641	-4.34704	-4.34563	-4.35716	-4.34271	-4.34391	-4.35111	-4.34339	-4.34996	-4.34949	-4.33609	-4.34441	-4.34663
hsa-miR-1246	7.60286	7.11525	6.99591	7.02758	7.0543	8.05501	7.2436	6.50689	6.6315	5.54406	6.17884	6.13276	7.64156	5.80198	6.63328	6.15691	7.60927	6.19268	6.91254	7.56046	7.87301	7.49653	8.0425	7.30569	6.58517	5.68583	6.7035	6.51577	8.11939	8.74776	7.77148	10.0568	8.5151	7.14388	5.10573	7.80044	7.06732	7.94184	7.43281	6.54154	5.19438	6.36296	7.87222	8.15876	6.388	6.9821	6.80374	6.70917	6.50543
hsa-miR-1247-5p	2.34902	0.0900415	1.95704	1.83143	1.56657	0.570662	1.50426	3.15453	2.27436	-0.0628702	2.24556	0.878827	3.04332	1.22623	2.81515	1.82435	4.07208	0.105865	1.56689	2.13012	0.846626	0.443167	2.98043	1.54373	2.58371	3.1795	1.74664	2.03573	1.4752	2.34669	3.08298	0.381682	1.61232	2.04179	2.88359	6.00445	2.90673	1.07008	2.69524	0.111296	2.0623	3.94749	1.98091	0.635718	2.05824	1.33904	2.10882	0.598182	0.515089
hsa-miR-1247-3p	-3.73593	-3.79554	-3.76472	-3.77408	-3.78974	-3.74909	-3.78085	-3.79747	-3.72102	-3.80196	-3.78199	-3.8028	-3.78995	-3.35897	-3.76854	-3.80161	-3.72778	-3.79483	-3.79902	-3.75194	-3.71211	-3.76543	-3.03096	-3.77772	-3.79442	-3.78811	-3.76177	-3.79678	-3.71875	-3.71549	-3.75126	-3.18648	-3.77231	-3.77352	-3.73885	-3.08525	-3.7552	-3.75825	-3.75143	-3.79459	-3.73729	-3.74311	-3.77791	-3.74061	-3.77233	-3.77008	-3.70531	-3.74552	-3.75625
hsa-miR-1248	1.05464	1.78375	3.68231	1.85244	1.33045	6.03489	1.99156	2.33129	1.78651	0.627399	0.654595	1.12424	1.99201	1.3346	1.92436	2.73021	1.71327	1.42144	3.01924	3.18887	3.53286	3.79591	3.25184	3.70569	3.06675	3.06538	2.77873	3.17554	4.03815	4.35301	3.4164	2.45992	3.34436	1.57718	2.31493	3.03417	2.34217	2.67798	1.84608	1.43	2.33554	2.50979	2.53949	2.29157	2.4727	3.88509	1.30834	0.972663	3.12199
hsa-miR-1249	1.78827	1.60219	1.10574	2.05422	2.20854	2.55677	2.39123	2.29152	2.28471	2.5384	1.95197	3.62347	1.94457	2.4822	2.12635	2.87125	1.45464	3.77314	1.62071	0.685487	2.05585	1.74552	1.80876	1.82116	1.92001	2.88369	1.78898	2.23779	0.909509	1.57168	1.91493	2.81427	0.546101	2.60894	2.06547	1.99344	1.1949	1.54171	2.15221	3.1084	0.785209	1.70841	1.32934	1.73615	2.23976	2.10626	1.66844	0.729315	0.655949
hsa-miR-1250-5p	-2.80588	-2.50326	-2.82544	-2.83015	-2.83952	-2.81721	-2.83344	-2.52405	-2.78844	-2.3577	-2.38817	-2.85402	-2.83976	-2.51684	-2.82739	-2.35185	-2.79636	-2.84531	-2.84994	-2.81874	-2.77803	-2.8258	-2.75274	-2.83194	-2.84484	-2.83763	-2.82392	-2.84747	-2.78579	-2.78198	-2.81838	-2.82973	-2.82928	-2.82988	-2.80929	-2.81488	-2.82047	-2.82208	-2.81847	-2.49301	-2.80748	-2.81398	-2.3698	-2.18769	-2.82929	-2.82816	-2.77008	-2.81529	-2.82103
hsa-miR-1250-3p	0	0	0	0	0	0	0	0	0	0	0	0	0	0	0	0	0	0	0	0	0	0	0	0	0	0	0	0	0	0	0	0	0	0	0	0	0	0	0	0	0	0	0	0	0	0	0	0	0
hsa-miR-1251-5p	3.85738	0.617407	3.59332	2.10239	3.89659	1.66561	4.05495	0.126011	2.35254	0.421964	3.85182	-0.0081582	3.22328	1.47847	3.65039	1.77607	4.39088	0.187991	1.08637	0.646631	2.47019	0.537174	2.37317	0.436358	0.197485	1.88321	2.45366	3.29072	2.66162	0.931413	3.52718	0.996853	4.55482	0.470962	3.4532	0.704039	4.17804	0.595632	3.0324	0.193602	2.97675	0.717256	4.2348	0.737085	3.52959	3.68067	3.29017	1.70858	3.17697
hsa-miR-1251-3p	-3.74379	-3.78955	-3.76666	-3.77409	-3.78605	-3.75424	-3.77948	-3.79068	-3.73194	-3.79327	-3.78038	-3.79375	-3.78618	-3.79842	-3.7697	-3.79307	-3.73732	-3.78913	-3.79159	-3.7565	-3.20093	-3.76723	-3.70768	-3.77699	-3.78888	-3.78505	-3.76432	-3.45529	-3.73014	-3.72755	-3.75597	-3.77341	-3.28703	-3.77365	-3.22217	-3.75081	-3.7591	-3.76152	-3.75611	-3.78898	-3.74487	-3.74949	-3.31213	-3.74751	-3.77271	-3.77092	-3.71946	-3.7514	-3.75993
hsa-miR-1253	0	0	0	0	0	0	0	0	0	0	0	0	0	0	0	0	0	0	0	0	0	0	0	0	0	0	0	0	0	0	0	0	0	0	0	0	0	0	0	0	0	0	0	0	0	0	0	0	0
hsa-miR-1254	-2.93919	-2.9872	-2.96398	-2.96919	-2.97969	-2.95502	-2.97285	-2.62924	-2.92118	-2.99535	-2.48481	-2.9964	-2.54233	-3.00686	-2.96612	-2.99491	-1.74012	-2.98629	-2.99164	-2.95667	-2.91042	-2.96438	-2.88429	-2.97117	-2.98576	-2.97756	-2.96231	-2.98878	-2.91844	-2.9145	-2.95628	-2.44297	-2.96821	-2.44442	-2.94272	-1.87513	-2.95855	-2.9603	-2.95638	-2.98598	-2.94085	-2.94787	-2.97127	-2.94485	-2.96823	-2.96698	-2.90221	-2.95078	-2.95916
hsa-miR-1255a	-1.69301	-1.78749	-1.73206	-1.74437	-1.7694	-1.71098	-1.75307	-1.42708	-1.67283	-1.4856	-1.75451	-1.80998	-1.33011	-1.61051	-1.73713	-1.8063	-1.68195	-1.11126	-0.985646	-1.71485	-1.66102	-1.17818	-0.739067	-1.74908	-1.38768	-1.76429	-1.72813	-1.41812	-1.6698	-1.66547	-1.71393	-1.22027	-0.858283	-1.74364	-1.697	-1.70508	-1.71928	-1.13845	-1.71417	-1.78454	-1.69488	-1.70282	-1.74931	-0.607338	-1.21555	-1.20344	-1.65219	-1.70611	-1.12728
hsa-miR-1256	-3.42879	-3.47583	-3.45633	-3.46422	-3.47102	-3.44138	-3.4666	-3.4774	-3.41453	-3.481	-3.467	-3.48166	-3.47119	-3.28525	-3.45999	-3.48072	-3.421	-3.47525	-3.47865	-3.4441	-3.40601	-3.45701	-2.75456	-3.46551	-3.47491	-3.46965	-3.45351	-3.12626	-3.41236	-3.40924	-3.44346	-3.46392	-2.9521	-3.46402	-3.43158	-3.43725	-3.44723	-2.88463	-3.44362	-3.47505	-3.4301	-3.43566	-3.46558	-3.43327	-3.4636	-3.46146	-3.39951	-3.43796	-3.44823
hsa-miR-1257	0	0	0	0	0	0	0	0	0	0	0	0	0	0	0	0	0	0	0	0	0	0	0	0	0	0	0	0	0	0	0	0	0	0	0	0	0	0	0	0	0	0	0	0	0	0	0	0	0
hsa-miR-1258	-4.5527	-4.57623	-4.56188	-4.56486	-4.57122	-4.5569	-4.56702	-4.578	-4.54796	-4.58077	-4.56738	-4.58087	-4.5714	-4.58177	-4.56309	-4.58073	-4.55011	-4.5756	-4.57947	-4.5578	-4.54512	-4.5621	-4.53823	-4.56602	-4.57523	-4.56988	-4.56094	-4.57736	-4.54723	-4.54619	-4.55759	-4.56458	-4.56429	-4.56468	-4.55364	-4.55552	-4.55885	-4.55982	-4.55764	-4.57538	-4.55314	-4.55499	-4.56608	-4.5542	-4.5643	-4.56358	-4.54295	-4.55576	-4.55918
hsa-miR-1260a	-1.61012	-1.715	-1.08427	-0.504469	-1.6947	-0.994715	-1.67648	-1.07131	-1.58801	-1.40532	-1.67809	-1.4168	-1.24442	-1.77006	-1.65877	-0.953607	-1.59798	-1.02092	-1.72718	-1.63414	-0.773087	-1.65421	-0.641177	-1.67204	-1.30384	-1.68899	-1.6488	-1.33533	-1.5847	-1.57997	-1.63313	-1.66556	-1.12648	-1.666	-1.61449	-0.541267	-1.63903	-1.64357	-1.63339	-0.310519	-1.61217	-0.959622	-1.15695	-0.944851	-1.66429	-1.66101	-1.56549	-1.62451	-1.64059
hsa-miR-548g-5p	0	0	0	0	0	0	0	0	0	0	0	0	0	0	0	0	0	0	0	0	0	0	0	0	0	0	0	0	0	0	0	0	0	0	0	0	0	0	0	0	0	0	0	0	0	0	0	0	0
hsa-miR-548g-3p	0	0	0	0	0	0	0	0	0	0	0	0	0	0	0	0	0	0	0	0	0	0	0	0	0	0	0	0	0	0	0	0	0	0	0	0	0	0	0	0	0	0	0	0	0	0	0	0	0
hsa-miR-1261	-4.55573	-4.56518	-4.55941	-4.56061	-4.56317	-4.55741	-4.56148	-4.56589	-4.55382	-4.56698	-4.56162	-4.56699	-4.56324	-4.56716	-4.5599	-4.56697	-4.55469	-4.56492	-4.56648	-4.55778	-4.55268	-4.5595	-4.54991	-4.56108	-4.56478	-4.56263	-4.55903	-4.56563	-4.55353	-4.55311	-4.55769	-4.5605	-4.56038	-4.56054	-4.5561	-4.55686	-4.55819	-4.55858	-4.55771	-4.56484	-4.5559	-4.55665	-4.5611	-4.55633	-4.56039	-4.5601	-4.55181	-4.55695	-4.55833
hsa-miR-1262	-0.412341	0.263692	0.406711	0.326801	-0.589111	-0.453413	-0.0678759	0.215561	-0.366224	0.647512	-0.0750892	0.0784923	0.399979	-0.511079	0.011564	0.547273	0.73767	-0.627131	-0.658746	-0.46228	-0.339165	0.679047	0.553343	-0.541345	0.291298	-0.577027	0.0563082	0.567169	1.1609	-0.349375	0.524671	-0.018901	0.341735	0.331529	-0.421446	-0.439925	-0.472446	-0.481894	0.125913	-0.22749	0.650412	-0.434742	0.769036	0.200158	0.341541	0.00149982	0.948016	0.576008	0.0932997
hsa-miR-1263	-2.17825	-2.26984	-1.15731	-2.22662	-1.73679	-2.19481	-2.23514	-2.27606	-2.16011	-2.29066	-0.787912	-2.29342	-1.39036	-2.3217	-2.2196	-2.28951	-0.202634	-2.26758	-2.28108	-2.19842	-1.26612	-2.21564	-2.11331	-2.23122	-2.26626	-1.71452	-2.21097	-2.27382	-2.15742	-2.15361	-1.49827	-2.22553	-2.22439	-2.22591	-0.942043	-2.18933	-0.757688	-2.20647	-2.19779	-2.2668	-1.41615	-2.18724	-2.23145	-2.1841	-2.22442	-2.22156	-2.13824	-2.19028	-2.20393
hsa-miR-548n	-2.06836	-2.13718	-2.09712	-2.1061	-2.12422	-2.08164	-2.11242	-1.32764	-2.05336	-1.2711	-2.11347	-1.8538	-2.12469	-1.95841	-1.57118	-1.60601	-2.06015	-2.13561	-1.808	-2.08449	-2.04455	-1.55511	-2.01396	-2.10953	-2.13469	-2.12054	-2.09424	-1.78089	-2.05111	-2.04788	-2.08381	-2.10529	-2.10443	-2.10557	-2.07131	-1.44449	-2.08775	-2.09077	-2.08399	-2.13507	-2.06974	-1.43535	-2.10969	-0.997968	-2.10445	-2.1023	-2.03691	-1.4486	-2.08879
hsa-miR-548m	0	0	0	0	0	0	0	0	0	0	0	0	0	0	0	0	0	0	0	0	0	0	0	0	0	0	0	0	0	0	0	0	0	0	0	0	0	0	0	0	0	0	0	0	0	0	0	0	0
hsa-miR-1265	-4.32763	-4.362	-4.34103	-4.34538	-4.35468	-4.33376	-4.34854	-4.36387	-4.3207	-4.36491	-4.34907	-4.36509	-4.04808	-4.3669	-4.34281	-4.36483	-4.32384	-4.36108	-4.36423	-4.33508	-4.00969	-4.34136	-4.30649	-4.34708	-4.36054	-4.35272	-4.33966	-4.36365	-4.31964	-4.31812	-4.33477	-4.34498	-4.34456	-4.34512	-4.32899	-4.33175	-4.3366	-4.33802	-4.33485	-4.36076	-4.32827	-4.33097	-4.34716	-4.32981	-4.34457	-4.34352	-4.31339	-4.3321	-4.33709
hsa-miR-548o-3p	1.26037	1.50655	0.502784	2.67274	1.69424	1.52895	1.20215	1.8177	1.39405	1.7423	1.66275	2.56589	1.31264	1.47802	0.972893	1.92973	1.75561	2.42805	2.25776	1.11812	1.47417	1.63597	2.81044	0.893987	1.92953	2.03096	1.39662	2.12529	1.41443	1.44376	0.584216	2.25058	1.77789	1.27621	1.63731	1.18159	2.18043	1.9483	1.12255	2.02717	1.24816	1.19634	1.71112	2.69576	1.28824	2.29258	1.53531	1.17494	0.553961
hsa-miR-1266-5p	-0.185725	-1.05216	-1.37545	-1.39211	-0.97161	-1.3471	-1.40393	-1.45956	-1.29622	-1.479	-1.4059	-0.288883	-1.42715	-1.09173	-1.38229	-1.47748	-0.584121	-0.751728	-1.46627	-1.35228	-1.28055	-0.812043	-0.349764	-0.261874	-1.03654	-0.16776	-0.402276	-1.0695	-0.527623	-1.28646	-1.35105	-0.856873	-1.38899	-0.22302	-1.3284	-1.3392	-0.751735	-1.36376	-1.35137	-0.746966	-0.19747	-1.33617	-1.39882	-1.33161	-0.851844	-1.38503	-1.26886	-1.34057	-1.36014
hsa-miR-1266-3p	0	0	0	0	0	0	0	0	0	0	0	0	0	0	0	0	0	0	0	0	0	0	0	0	0	0	0	0	0	0	0	0	0	0	0	0	0	0	0	0	0	0	0	0	0	0	0	0	0
hsa-miR-1267	-4.55329	-4.57186	-4.56053	-4.56288	-4.56791	-4.5566	-4.56459	-4.57325	-4.54955	-4.57535	-4.56487	-4.57541	-4.56804	-4.57596	-4.56149	-4.57533	-4.55125	-4.57136	-4.57441	-4.55732	-4.54731	-4.56071	-4.54187	-4.5638	-4.57107	-4.56685	-4.55979	-4.57275	-4.54898	-4.54816	-4.55715	-4.56267	-4.56244	-4.56274	-4.55403	-4.55552	-4.55814	-4.5589	-4.55719	-4.57119	-4.55364	-4.38934	-4.56385	-4.55447	-4.56244	-4.56188	-4.5456	-4.5557	-4.5584
hsa-miR-1268a	2.86894	2.41232	2.58534	0.385112	2.99145	1.56072	2.67412	2.33009	0.763879	1.78233	2.20463	2.61725	3.46549	1.99718	1.87315	0.931543	3.26493	3.82804	1.39832	0.545929	2.85603	0.448159	2.23768	0.35845	1.17694	0.751557	1.96138	1.771	1.90998	3.45433	3.39116	4.92532	0.398005	0.909398	1.24892	1.19075	0.522358	1.4564	3.46561	2.452	1.26419	1.6292	1.52025	2.24081	0.397838	2.22353	1.57708	0.591993	2.03377
hsa-miR-1269a	3.52235	0.208892	4.84239	1.06423	5.1424	1.34607	3.57471	5.24396	3.35424	0.764178	2.67023	2.61591	3.09296	0.0713569	2.99634	0.0381293	2.65366	0.227542	2.61118	0.743866	4.48	1.55711	3.19458	0.508502	1.04016	0.3958	0.654918	0.175626	2.7842	1.06072	4.71476	0.550134	3.98001	0.54736	5.16413	1.39464	4.71433	0.686932	4.78105	5.51212	3.89203	5.915	0.50683	0.844667	1.77121	2.85749	3.22007	0.801219	1.98916
hsa-miR-1270	2.69875	3.84292	1.21436	1.75451	2.06341	2.51535	1.05294	2.32466	1.65722	3.30171	2.22898	3.02037	2.87345	4.23367	2.05381	2.91889	2.01338	3.23581	1.2051	1.34342	1.74748	2.85957	1.26104	2.78366	1.7411	3.26949	1.90711	4.01822	1.05733	3.61922	2.03893	2.18488	1.13815	1.12608	2.19604	3.28275	2.22947	2.71178	0.809257	1.73498	1.90181	2.59845	1.08226	2.63328	1.77601	1.1605	1.15579	3.27126	1.68112
hsa-miR-1272	-4.55578	-4.5648	-4.55929	-4.56044	-4.56288	-4.55738	-4.56126	-4.56547	-4.55396	-4.56651	-4.5614	-4.56652	-4.48241	-4.56667	-4.55976	-4.5665	-4.55478	-4.56455	-4.56604	-4.55773	-4.55287	-4.55938	-4.55023	-4.56088	-4.56441	-4.56236	-4.55893	-4.56523	-4.55368	-4.55328	-4.55765	-4.56033	-4.56022	-4.56037	-4.55613	-4.55686	-4.55813	-4.5585	-4.55767	-4.56447	-4.55594	-4.55665	-4.5609	-4.55635	-4.56022	-4.55995	-4.55204	-4.55695	-4.55826
hsa-miR-1273a	0	0	0	0	0	0	0	0	0	0	0	0	0	0	0	0	0	0	0	0	0	0	0	0	0	0	0	0	0	0	0	0	0	0	0	0	0	0	0	0	0	0	0	0	0	0	0	0	0
hsa-miR-548h-5p	-3.09349	-3.12578	-3.10655	-3.11071	-3.11936	-3.09947	-3.11369	-3.12794	-3.08692	-3.13301	-3.11418	-2.50258	-2.70753	-3.14372	-3.10825	-3.13261	-3.08986	-2.52908	-2.79965	-3.10078	-3.0764	-3.10686	-3.04557	-3.11232	-3.12453	-3.11757	-2.57218	-3.12716	-3.08587	-3.08122	-2.52535	-3.11033	-3.10993	-3.11046	-3.0948	-3.09749	-3.10228	-3.10365	-3.10055	-3.12472	-3.0941	-3.09674	-3.11239	-2.15568	-3.10994	-3.10894	-3.06671	-3.09783	-3.10276
hsa-miR-548h-3p	-4.58603	-4.59128	-4.58808	-4.58874	-4.59016	-4.58697	-4.58922	-4.59167	-4.58497	-4.59226	-4.58931	-4.55202	-4.5902	-4.59231	-4.58835	-4.59225	-4.58545	-4.59114	-4.592	-4.58717	-4.58434	-4.58813	-4.5828	-4.589	-4.59106	-4.58986	-4.58787	-4.59153	-4.58481	-4.58458	-4.58712	-4.58868	-4.58862	-4.5887	-4.58624	-4.58666	-4.5874	-4.58762	-4.58713	-4.59109	-4.58613	-4.58654	-4.58901	-4.58636	-4.58862	-4.58846	-4.58386	-4.58671	-4.58748
hsa-miR-1275	5.8298	3.35996	4.94508	3.81897	4.59939	2.97485	3.57498	3.60437	4.10207	3.15661	3.62527	2.95563	5.09436	3.40902	3.84343	2.53382	5.36267	4.2607	3.64706	2.23832	5.35226	2.55157	5.07007	3.30212	3.23093	3.20096	2.95505	2.56506	4.66816	3.25936	5.0557	6.12169	2.80009	2.92398	2.69073	3.03783	3.33044	1.81919	4.42926	3.0871	3.60739	2.86521	3.0987	3.27004	3.63862	4.55759	3.406	3.02692	3.8985
hsa-miR-1276	-2.67054	-2.33927	-2.69048	-2.69671	-2.7093	-1.6389	-2.70111	-2.72127	-2.65083	-2.7281	-2.70183	-2.42455	-2.70963	-2.74195	-2.69305	-2.72757	-2.65978	-2.71722	-2.72365	-2.68172	-2.63906	-2.69096	-2.61048	-2.69909	-2.71659	-2.70675	-2.68848	-2.08799	-2.64784	-2.64353	-2.68125	-2.69615	-2.69555	-2.69635	-2.6726	-2.67673	-2.68398	-2.0977	-2.0622	-2.71685	-2.67151	-2.67557	-2.69921	-2.67383	-2.69557	-2.69407	-2.63008	-2.67725	-2.6847
hsa-miR-302e	0	0	0	0	0	0	0	0	0	0	0	0	0	0	0	0	0	0	0	0	0	0	0	0	0	0	0	0	0	0	0	0	0	0	0	0	0	0	0	0	0	0	0	0	0	0	0	0	0
hsa-miR-302f	-4.32768	-4.36246	-4.34124	-4.34564	-4.35506	-4.33388	-4.34883	-4.36436	-4.32066	-4.36542	-4.34937	-4.36562	-4.35531	-4.36747	-4.34304	-4.36534	-4.32385	-4.36153	-4.36474	-4.33522	-4.31646	-4.34157	-4.30628	-4.34736	-4.36098	-4.35307	-4.33985	-4.36413	-4.00903	-4.31806	-4.3349	-4.34524	-4.03426	-4.34538	-4.32906	-4.33184	-4.33676	-4.33819	-4.33498	-4.36121	-4.32832	-4.33106	-4.34745	-4.32989	-4.34482	-4.34376	-4.31326	-4.3322	-4.33725
hsa-miR-1277-5p	0	0	0	0	0	0	0	0	0	0	0	0	0	0	0	0	0	0	0	0	0	0	0	0	0	0	0	0	0	0	0	0	0	0	0	0	0	0	0	0	0	0	0	0	0	0	0	0	0
hsa-miR-1277-3p	-1.43587	-0.334486	-1.48182	-0.980372	-1.52584	-0.838597	-1.50658	-0.536974	-1.4121	-0.815586	-1.50828	-1.57389	-1.52661	-1.19775	-1.48779	-1.56952	-1.42283	-1.54463	-1.20926	-0.452805	-1.39817	-0.932433	-1.36588	-1.00021	-1.14785	-1.51981	-1.4772	-1.55179	-1.40853	-0.636312	-1.46048	-1.495	-0.970687	-0.977307	-1.44056	-1.45007	-1.46678	-1.47162	-0.852287	-1.54374	-1.43806	-0.803352	-1.00118	-0.788509	-1.49365	-1.49017	-1.38776	-0.817592	-1.46845
hsa-miR-548p	-4.55541	-4.56759	-4.56016	-4.5617	-4.565	-4.55758	-4.56282	-4.56851	-4.55295	-4.56994	-4.56301	-4.56997	-4.56509	-4.57024	-4.56079	-4.56993	-4.55407	-4.56726	-4.56927	-4.55805	-4.55148	-4.56027	-4.54791	-4.5623	-4.56707	-4.5643	-4.55967	-4.56817	-4.55258	-4.55204	-4.55794	-4.56156	-4.56141	-4.45283	-4.55589	-4.55687	-4.55859	-4.55909	-4.55797	-4.56715	-4.55563	-4.55659	-4.56233	-4.55618	-4.56141	-4.56104	-4.55036	-4.55699	-4.55876
hsa-miR-548i	-0.218609	-0.374272	-0.951849	-0.457007	-0.258661	-0.915492	-0.497036	-1.05988	-0.121304	-0.30851	-0.165389	-1.08972	-0.262775	-0.899618	-0.423714	-0.29977	-0.165656	-1.04522	-1.06854	-0.92215	-0.829781	-0.404775	-0.782732	0.132364	-0.640993	-0.548845	-0.945052	-1.05602	-0.844849	-0.837421	-0.316688	-0.451862	-0.446441	-0.971939	-0.237474	-0.905362	0.0537085	0.0280414	-0.920979	-1.04386	-0.227449	0.717438	-0.479733	-0.248813	-0.446578	0.20435	-0.0176753	-0.907116	-0.93223
hsa-miR-1278	-2.92756	-2.97645	-2.95247	-2.43055	-2.96868	-2.94325	-2.96162	-2.97901	-2.90931	-2.9849	-2.96224	-2.67654	-2.96896	-2.60275	-2.95468	-2.66255	-2.91759	-2.58339	-2.98106	-2.94495	-2.8984	-2.38783	-2.87192	-2.95988	-2.57857	-2.96647	-2.95075	-2.97809	-2.90653	-2.90254	-2.94455	-2.95735	-2.95683	-2.95752	-2.93114	-2.93839	-2.94689	-2.35141	-2.94465	-2.58055	-2.92924	-2.93636	-2.95998	-2.9333	-2.95685	-2.95556	-2.89007	-2.9393	-2.94751
hsa-miR-1279	0	0	0	0	0	0	0	0	0	0	0	0	0	0	0	0	0	0	0	0	0	0	0	0	0	0	0	0	0	0	0	0	0	0	0	0	0	0	0	0	0	0	0	0	0	0	0	0	0
hsa-miR-1281	0	0	0	0	0	0	0	0	0	0	0	0	0	0	0	0	0	0	0	0	0	0	0	0	0	0	0	0	0	0	0	0	0	0	0	0	0	0	0	0	0	0	0	0	0	0	0	0	0
hsa-miR-1282	0	0	0	0	0	0	0	0	0	0	0	0	0	0	0	0	0	0	0	0	0	0	0	0	0	0	0	0	0	0	0	0	0	0	0	0	0	0	0	0	0	0	0	0	0	0	0	0	0
hsa-miR-1284	0	0	0	0	0	0	0	0	0	0	0	0	0	0	0	0	0	0	0	0	0	0	0	0	0	0	0	0	0	0	0	0	0	0	0	0	0	0	0	0	0	0	0	0	0	0	0	0	0
hsa-miR-1288-5p	0	0	0	0	0	0	0	0	0	0	0	0	0	0	0	0	0	0	0	0	0	0	0	0	0	0	0	0	0	0	0	0	0	0	0	0	0	0	0	0	0	0	0	0	0	0	0	0	0
hsa-miR-1288-3p	-4.04124	-4.06454	-4.05153	-4.05488	-3.83845	-4.04595	-4.0573	-4.06477	-4.03592	-4.06528	-4.05771	-4.06537	-3.8399	-3.97256	-4.0529	-4.06524	-4.03833	-4.06445	-4.06495	-4.04697	-4.03273	-4.05179	-4.025	-4.05618	-4.0644	-4.06052	-4.05048	-4.06469	-4.03511	-4.03394	-4.04672	-4.05457	-4.05425	-4.05468	-4.04229	-4.0444	-4.04813	-4.04922	-4.04679	-4.06442	-4.04173	-4.04381	-4.05625	-4.04292	-4.05426	-4.05345	-4.0303	-4.04467	-4.04851
hsa-miR-1292-5p	-4.32593	-4.34867	-4.33479	-4.13457	-4.34383	-4.32998	-4.33976	-4.34973	-4.32134	-4.35017	-4.34011	-4.35025	-4.344	-4.35099	-4.33597	-4.35014	-4.32342	-4.34806	-4.34988	-4.33086	-4.31859	-4.33501	-4.31193	-4.3388	-4.34771	-4.34253	-4.33389	-4.34966	-4.32064	-4.31963	-4.33065	-4.13431	-4.33713	-4.3375	-4.32683	-4.32865	-4.33186	-4.3328	-4.3307	-4.34785	-4.32635	-4.32814	-4.33886	-4.32737	-4.33714	-4.33645	-4.3165	-4.32888	-4.33219
hsa-miR-1292-3p	0	0	0	0	0	0	0	0	0	0	0	0	0	0	0	0	0	0	0	0	0	0	0	0	0	0	0	0	0	0	0	0	0	0	0	0	0	0	0	0	0	0	0	0	0	0	0	0	0
hsa-miR-1252-5p	0	0	0	0	0	0	0	0	0	0	0	0	0	0	0	0	0	0	0	0	0	0	0	0	0	0	0	0	0	0	0	0	0	0	0	0	0	0	0	0	0	0	0	0	0	0	0	0	0
hsa-miR-1252-3p	0	0	0	0	0	0	0	0	0	0	0	0	0	0	0	0	0	0	0	0	0	0	0	0	0	0	0	0	0	0	0	0	0	0	0	0	0	0	0	0	0	0	0	0	0	0	0	0	0
hsa-miR-1255b-5p	-3.7724	-3.80866	-3.79079	-3.79677	-3.80647	-3.78081	-3.8011	-3.544	-3.76287	-3.81093	-3.80183	-3.81122	-3.80655	-3.81397	-3.79324	-3.81081	-3.7672	-3.52036	-3.80991	-3.36129	-3.75718	-3.79125	-3.74337	-3.7991	-3.80825	-3.80583	-3.78891	-3.80911	-3.76143	-3.75934	-3.7822	-3.79622	-3.39051	-3.79641	-3.77427	-3.77805	-3.78472	-3.78666	-3.36097	-3.80831	-3.77327	-3.77699	-3.79922	-3.77539	-3.79566	-3.79422	-3.75284	-3.77853	-3.78539
hsa-miR-1255b-2-3p	0	0	0	0	0	0	0	0	0	0	0	0	0	0	0	0	0	0	0	0	0	0	0	0	0	0	0	0	0	0	0	0	0	0	0	0	0	0	0	0	0	0	0	0	0	0	0	0	0
hsa-miR-664a-5p	0.288999	-0.28871	-0.308639	-0.363585	-0.475123	-0.795203	-0.865157	-0.326299	-0.731105	0.0651745	-0.867548	-0.432073	-0.478037	-0.463025	-0.838707	-0.642743	-0.0788369	-0.275043	-0.356776	-0.801657	0.0229212	-0.831868	-0.663932	-0.858539	-0.051629	-0.146127	-0.823761	-0.312784	-0.725967	0.000853074	0.44603	-0.358598	-0.353342	-0.360343	-0.771828	-0.186693	-0.809039	-0.269753	0.15761	-0.0554958	-0.139606	-0.78157	-0.055466	-0.775858	-0.353475	0.268464	-0.69592	-0.191368	-0.811403
hsa-miR-664a-3p	5.15029	5.84762	7.02225	6.24335	7.10944	7.21028	6.89065	6.69826	6.79622	6.35062	6.60581	6.77843	6.57599	6.65351	6.90016	6.32913	5.28118	7.1512	7.37404	7.10061	6.65284	7.02698	6.55165	6.80807	7.54685	7.0806	7.42542	6.87033	6.51046	6.29986	5.97504	6.01912	6.30268	6.36364	6.96134	6.56588	6.6717	6.54866	7.27784	6.86018	6.85937	7.30813	6.83043	6.34744	7.16726	6.42372	5.93876	6.55276	6.99313
hsa-miR-1306-5p	-0.57592	-0.71134	-0.155207	-0.209325	-0.687528	-0.603771	0.287315	-0.179178	0.113221	0.293315	-0.667182	0.62784	-0.688404	-0.192858	-0.642553	-0.735015	0.0706975	-0.708506	-0.208904	-0.609642	0.169317	-0.159394	-0.476875	-0.229926	0.0841272	-0.296085	0.204118	-0.165976	-0.538473	0.148026	-0.0746879	0.11862	-0.649652	0.116383	-0.582184	0.331542	-0.616308	-0.622441	0.51291	0.0804602	0.0112872	-0.591241	-0.659911	-0.585941	-0.649694	-0.186431	-0.50896	-0.596314	-0.104877
hsa-miR-1306-3p	-1.08927	-0.153558	-1.1486	-0.290627	-1.20603	-1.1165	-0.685808	-1.24367	-0.320084	-0.687307	-0.352708	-1.26978	-0.448479	-1.07498	-0.61455	-0.929058	0.435566	-0.54405	-0.891442	-1.12238	-1.04088	-0.596133	-0.123538	-1.17467	-1.2288	-1.19812	-1.1426	-0.859122	-1.05416	-1.04761	-1.12099	0.204858	-0.276577	-1.16632	-1.09531	-0.470281	-0.534542	-1.13538	-0.511486	-0.53924	0.0153386	-1.10412	-0.32085	-1.09895	-0.636779	-0.258726	-1.02753	-1.10911	-1.13128
hsa-miR-1307-5p	10.2051	10.3219	8.38358	9.72743	8.84046	8.33707	8.51779	8.42983	7.73715	10.3248	9.90218	8.53061	8.28662	10.1325	8.97219	9.15358	10.4921	9.80039	7.25497	8.76433	8.51419	8.22705	8.16305	8.42132	6.80723	8.52717	7.44803	9.21305	8.52405	8.42385	9.61777	9.48784	9.37042	8.49615	8.89787	10.0023	8.89452	8.00623	9.0511	8.68319	8.79847	8.63617	8.40605	8.88436	8.48981	8.58126	9.49844	9.17419	8.21548
hsa-miR-1307-3p	8.45918	6.66664	7.05354	6.34908	6.81038	6.93859	7.11779	6.03889	6.6809	6.60752	7.18777	6.30653	6.77409	6.18673	6.96805	6.22466	7.42338	7.13121	6.3193	6.09808	6.56779	5.52683	6.30466	5.96332	6.01536	6.51966	6.41234	6.68815	6.55654	6.96237	7.89625	7.12297	6.96676	6.1164	6.56777	6.78469	6.2067	6.09508	7.96418	7.13106	6.63143	6.13341	6.46199	6.69208	6.35338	6.60001	7.08526	5.69515	6.49434
hsa-miR-513b-5p	-1.44638	-2.25257	-1.60861	-2.21616	-2.2372	-2.18852	-2.22344	-2.2577	-0.854213	-2.26963	-1.70064	-2.27186	-1.76456	-2.29445	-2.21012	-2.2687	-2.16491	-1.82793	-1.60909	-2.19169	-2.14816	-2.2067	-2.11344	-2.2201	-2.2496	-2.23288	-2.20265	-2.25586	-0.471701	-2.15171	-2.19094	-2.21522	-1.64965	-2.21555	-1.46321	-2.18369	-2.19534	-2.19873	-2.19113	-1.82476	-2.17538	-2.18184	-1.67931	-2.17906	-2.21426	-2.2118	-2.13725	-2.18453	-2.19651
hsa-miR-513b-3p	-4.55538	-4.56777	-4.56021	-4.56178	-4.56514	-4.55759	-4.56292	-4.56871	-4.55288	-4.57017	-4.56311	-4.5702	-4.56523	-4.57048	-4.56086	-4.57015	-4.55402	-4.56744	-4.56948	-4.55807	-4.55139	-4.56033	-4.54776	-4.5624	-4.56725	-4.56443	-4.55972	-4.56837	-4.5525	-4.55195	-4.55796	-4.56164	-4.45085	-4.56169	-4.55587	-4.55687	-4.55862	-4.55913	-4.55799	-4.56733	-4.55561	-4.55659	-4.56243	-4.55617	-4.56149	-4.56111	-4.55025	-4.55699	-4.55879
hsa-miR-513c-5p	2.51121	0.116809	1.27996	-0.150675	1.68033	0.00435596	1.53674	0.0676201	0.169261	-0.499515	3.57631	-0.0759386	2.59379	-0.0619522	0.913927	-0.492509	0.864558	1.73423	0.848006	-0.0129808	0.218756	-0.0964117	1.19854	-0.173722	0.144756	-0.25074	1.9762	-0.40028	2.14246	0.200159	2.88366	-0.145249	1.65054	-0.147145	2.46842	0.0305028	1.39554	-0.0517765	2.67603	-0.360855	1.89632	0.0404825	2.78871	0.0554309	0.455956	0.476616	1.06744	0.0259945	1.8672
hsa-miR-513c-3p	-3.55128	-3.58602	-3.57158	-3.57818	-3.58355	-3.56057	-3.5812	-3.58681	-3.54077	-3.58859	-3.21034	-3.58892	-3.58364	-3.59202	-3.57428	-3.58846	-3.54554	-3.58573	-3.33877	-3.56257	-3.53449	-3.57209	-3.51924	-3.58061	-3.58556	-3.58282	-3.56951	-3.58653	-3.53917	-3.53687	-3.5621	-3.57757	-3.57694	-3.57779	-3.55334	-3.55752	-3.56488	-3.56702	-3.56222	-3.58563	-3.55225	-3.55635	-3.19449	-3.55459	-3.57695	-3.57536	-3.5297	-3.55805	-3.56562
hsa-miR-1321	-4.55488	-4.57149	-4.56135	-4.56346	-4.56795	-4.55784	-4.56498	-4.57274	-4.55153	-4.57476	-4.56524	-4.57481	-4.56807	-4.57532	-4.56221	-4.57474	-4.55305	-4.57104	-4.57377	-4.55848	-4.54952	-4.56151	-4.54466	-4.56428	-4.57078	-4.567	-4.56069	-4.57228	-4.55102	-4.55028	-4.41002	-4.56326	-4.56306	-4.56333	-4.55554	-4.55687	-4.55921	-4.5599	-4.55837	-4.57089	-4.55519	-4.55649	-4.56432	-4.55593	-4.56307	-4.56256	-4.54799	-4.55704	-4.55945
hsa-miR-1322	-2.6844	-2.73784	-2.11857	-2.71358	-2.72765	-2.69489	-2.20037	-2.74122	-1.37863	-2.74903	-2.20597	-2.75049	-2.72802	-2.76509	-2.70951	-2.40943	-1.43499	-2.73661	-2.74393	-2.69704	-2.65171	-2.7072	-2.62202	-2.71622	-2.73588	-2.72478	-2.70447	-2.74001	-2.66082	-2.65635	-2.04732	-2.1622	-2.15761	-2.71317	-2.68711	-2.6916	-2.69952	-2.70182	-2.69666	-2.73618	-2.68594	-2.69034	-2.71635	-1.98936	-2.7123	-2.71065	-2.64238	-2.69217	-2.70031
hsa-miR-1197	-1.16256	-1.30547	-1.22083	-1.23939	-0.822617	-1.18927	-0.402457	-0.656323	-1.1327	-0.548061	-0.411336	-1.34076	-0.262877	-1.14071	-1.22846	-1.33494	-1.14617	-1.30205	-0.476198	-1.19504	-1.11527	-1.22225	-0.187398	-1.24652	-0.889265	-1.26969	-0.249315	-1.31146	-1.12823	-1.12184	-0.161679	-1.2377	-0.334896	-1.23829	0.267407	-0.106544	-0.597542	-1.20782	-1.19403	-1.30088	-0.486524	0.22439	-0.732216	-1.17205	-1.23596	0.183936	-1.10227	-0.537915	-0.603937
hsa-miR-1324	0	0	0	0	0	0	0	0	0	0	0	0	0	0	0	0	0	0	0	0	0	0	0	0	0	0	0	0	0	0	0	0	0	0	0	0	0	0	0	0	0	0	0	0	0	0	0	0	0
hsa-miR-1469	0	0	0	0	0	0	0	0	0	0	0	0	0	0	0	0	0	0	0	0	0	0	0	0	0	0	0	0	0	0	0	0	0	0	0	0	0	0	0	0	0	0	0	0	0	0	0	0	0
hsa-miR-1470	0	0	0	0	0	0	0	0	0	0	0	0	0	0	0	0	0	0	0	0	0	0	0	0	0	0	0	0	0	0	0	0	0	0	0	0	0	0	0	0	0	0	0	0	0	0	0	0	0
hsa-miR-1471	0	0	0	0	0	0	0	0	0	0	0	0	0	0	0	0	0	0	0	0	0	0	0	0	0	0	0	0	0	0	0	0	0	0	0	0	0	0	0	0	0	0	0	0	0	0	0	0	0
hsa-miR-1537-5p	-3.56602	-3.6037	-3.5875	-3.59449	-3.60086	-3.08373	-3.59819	-3.11041	-3.55489	-3.60666	-3.59843	-3.60704	-3.60096	-3.61066	-3.59036	-3.6065	-3.55994	-3.60336	-2.96624	-3.57797	-3.54825	-3.58804	-3.53211	-3.59721	-3.60316	-3.60004	-3.58531	-3.60428	-3.5532	-3.55077	-3.57746	-3.59384	-3.59317	-3.59407	-3.5682	-3.57262	-3.5804	-3.103	-3.57759	-3.60324	-3.56704	-3.57138	-3.59734	-3.56951	-3.59319	-3.5915	-3.54317	-3.57318	-3.58119
hsa-miR-1537-3p	-2.86524	-2.55292	-2.88687	-2.8917	-2.90135	-2.87848	-2.89508	-2.91039	-2.84771	-2.91548	-2.89564	-2.91642	-2.9016	-2.92568	-2.88887	-2.91509	-2.85567	-1.90079	-2.59132	-2.88003	-2.83724	-2.88724	-2.81181	-2.89354	-2.90686	-2.8994	-2.88532	-2.56658	-2.84505	-2.84121	-2.87966	-2.39493	-2.8908	-2.39634	-2.86868	-2.87564	-2.8818	-2.88344	-2.87976	-2.54243	-2.86685	-2.87368	-2.41679	-2.87075	-2.89082	-2.88966	-2.82925	-2.87652	-2.88236
hsa-miR-1538	-2.04612	-2.78885	-2.76188	-2.76792	-2.78011	-2.75151	-2.77217	-2.79172	-2.72107	-2.48204	-2.77288	-2.79958	-2.34087	-2.8118	-2.76437	-2.79783	-2.72986	-2.78779	-2.79403	-2.75342	-2.70951	-2.76235	-2.68143	-2.77022	-2.78717	-2.77764	-2.75995	-2.79069	-2.71813	-2.71389	-2.75296	-1.61655	-2.23564	-2.76756	-2.74422	-2.7486	-2.7556	-2.75762	-2.75308	-2.39535	-2.74221	-2.74748	-2.77034	-2.7458	-1.87782	-2.22459	-2.70068	-2.74911	-2.7563
hsa-miR-1539	0	0	0	0	0	0	0	0	0	0	0	0	0	0	0	0	0	0	0	0	0	0	0	0	0	0	0	0	0	0	0	0	0	0	0	0	0	0	0	0	0	0	0	0	0	0	0	0	0
hsa-miR-103b	0	0	0	0	0	0	0	0	0	0	0	0	0	0	0	0	0	0	0	0	0	0	0	0	0	0	0	0	0	0	0	0	0	0	0	0	0	0	0	0	0	0	0	0	0	0	0	0	0
hsa-miR-320d	2.74858	2.21119	1.13853	2.23013	2.10216	1.66591	1.80251	1.82514	2.55914	2.97044	2.12567	2.55726	1.63698	2.19498	2.30385	2.2021	3.01903	2.55731	2.15917	1.92604	2.40982	1.99219	1.12711	2.02358	2.34297	2.48848	1.80961	1.72427	2.00092	1.59846	1.64229	3.06687	1.41632	2.37844	1.37873	0.77511	2.12024	3.43611	2.36534	1.93095	1.79516	2.64926	1.01851	2.30568	2.25329	2.66659	2.15149	2.24298	1.87477
hsa-miR-1825	0	0	0	0	0	0	0	0	0	0	0	0	0	0	0	0	0	0	0	0	0	0	0	0	0	0	0	0	0	0	0	0	0	0	0	0	0	0	0	0	0	0	0	0	0	0	0	0	0
hsa-miR-1827	0	0	0	0	0	0	0	0	0	0	0	0	0	0	0	0	0	0	0	0	0	0	0	0	0	0	0	0	0	0	0	0	0	0	0	0	0	0	0	0	0	0	0	0	0	0	0	0	0
hsa-miR-1908-5p	-2.35058	-2.40975	-2.37522	-2.38295	-1.96129	-2.36194	-2.38839	-2.41343	-2.33778	-2.10788	-2.38929	-2.11804	-2.39896	-2.43922	-2.37841	-1.86639	-2.34356	-2.4084	-2.41638	-2.36438	-2.32494	-2.37582	-2.29353	-1.54033	-1.51818	-2.39539	-2.37275	-2.41211	-1.56692	-2.32985	-2.3638	-1.86103	-2.38151	-2.38249	-2.3531	-2.35821	-1.768	-1.78409	-2.36395	-2.40793	-2.35176	-2.35678	-2.38604	-2.35462	-2.38153	-1.84523	-2.31507	-1.71596	-2.36807
hsa-miR-1908-3p	-3.52228	-3.56096	-3.54475	-3.55205	-3.55786	-3.01787	-3.55495	-3.56195	-3.51064	-3.31632	-3.55521	-3.56462	-3.55797	-3.5686	-3.54773	-3.31301	-3.51592	-3.56059	-3.56274	-3.53477	-3.50369	-3.5453	-3.48681	-3.55423	-2.8183	-3.55696	-3.54245	-3.5616	-3.50887	-3.50633	-3.53424	-3.11441	-3.55067	-3.55161	-3.52456	-3.52918	-3.53732	-3.5397	-3.53438	-3.56046	-3.52334	-3.52788	-3.55427	-3.52593	-3.55069	-3.54893	-3.49838	-3.52976	-3.53814
hsa-miR-1909-5p	0	0	0	0	0	0	0	0	0	0	0	0	0	0	0	0	0	0	0	0	0	0	0	0	0	0	0	0	0	0	0	0	0	0	0	0	0	0	0	0	0	0	0	0	0	0	0	0	0
hsa-miR-1909-3p	0	0	0	0	0	0	0	0	0	0	0	0	0	0	0	0	0	0	0	0	0	0	0	0	0	0	0	0	0	0	0	0	0	0	0	0	0	0	0	0	0	0	0	0	0	0	0	0	0
hsa-miR-1910-5p	-1.51818	-1.65817	-1.57287	-1.01298	-1.62915	-0.150195	-1.60399	-1.66809	-1.49126	0.182318	-1.60617	-1.69621	-1.63017	-1.46055	-1.58025	-1.30219	-1.50332	-1.19991	-1.67616	-1.5483	-1.47586	-1.57424	-1.44116	-1.59797	-1.65249	-1.62118	-1.56719	-0.255788	-1.48729	-1.48164	-1.54701	-1.58928	-1.00276	-1.00974	-1.5236	-1.5347	-1.55455	-0.0272219	-0.459782	0.203063	-1.52071	-1.53157	-1.59832	-0.814224	-1.58758	-1.58322	-1.46453	-1.53611	-0.908309
hsa-miR-1910-3p	-4.57874	-4.58421	-4.58087	-4.58156	-4.58304	-4.57972	-4.58207	-4.58462	-4.57764	-4.54166	-4.58215	-4.58523	-4.58308	-4.58528	-4.58116	-4.58522	-4.57814	-4.58406	-4.58496	-4.57993	-4.57698	-4.58092	-4.57538	-4.58183	-4.58397	-4.58273	-4.58065	-4.58447	-4.57747	-4.57723	-4.57988	-4.5815	-4.58143	-4.58152	-4.57896	-4.5794	-4.58017	-4.58039	-4.57989	-4.58401	-4.57884	-4.57927	-4.58185	-4.57909	-4.58144	-4.58127	-4.57648	-4.57945	-4.58025
hsa-miR-1911-5p	-3.22518	-3.84097	-3.81461	-3.3056	-3.83682	-3.23645	-3.82842	-3.84233	-3.77718	-3.84546	-3.8294	-3.84604	-3.83697	-3.63694	-3.81788	-3.84522	-3.78298	-3.84047	-3.84342	-3.80366	-3.76955	-3.81522	-3.75103	-3.82575	-3.84018	-3.83564	-3.81209	-3.84184	-3.77524	-3.77245	-3.80308	-3.82188	-3.82111	-3.82214	-3.79245	-3.79752	-3.80646	-3.80907	-3.80323	-3.8403	-3.79112	-3.7961	-3.8259	-3.79396	-3.82113	-3.8192	-3.76373	-3.79816	-3.80736
hsa-miR-1911-3p	0	0	0	0	0	0	0	0	0	0	0	0	0	0	0	0	0	0	0	0	0	0	0	0	0	0	0	0	0	0	0	0	0	0	0	0	0	0	0	0	0	0	0	0	0	0	0	0	0
hsa-miR-1912	0	0	0	0	0	0	0	0	0	0	0	0	0	0	0	0	0	0	0	0	0	0	0	0	0	0	0	0	0	0	0	0	0	0	0	0	0	0	0	0	0	0	0	0	0	0	0	0	0
hsa-miR-1913	0	0	0	0	0	0	0	0	0	0	0	0	0	0	0	0	0	0	0	0	0	0	0	0	0	0	0	0	0	0	0	0	0	0	0	0	0	0	0	0	0	0	0	0	0	0	0	0	0
hsa-miR-1914-5p	-3.59378	-3.62982	-3.1741	-3.62068	-3.62728	-3.60306	-3.62488	-3.63063	-3.58326	-3.40213	-3.6251	-3.63279	-3.29224	-3.63599	-3.19033	-3.63232	-3.58803	-3.62952	-3.63127	-3.60507	-3.57698	-3.61459	-3.56172	-3.62326	-3.62934	-3.62654	-3.61201	-3.63034	-3.58166	-3.57936	-3.60459	-3.62008	-3.20601	-3.62029	-3.59584	-3.60001	-3.60737	-3.14595	-3.60471	-3.62941	-3.59474	-3.59884	-3.62338	-3.59708	-3.61945	-3.61787	-3.57218	-3.60054	-3.60811
hsa-miR-1914-3p	-4.55557	-4.56637	-4.55978	-4.56115	-4.56407	-4.5575	-4.56214	-4.56719	-4.55339	-4.56844	-4.46584	-4.56847	-4.56415	-4.56868	-4.56034	-4.56843	-4.55438	-4.56608	-4.56786	-4.55791	-4.55209	-4.55989	-4.54892	-4.56168	-4.56592	-4.56346	-4.55935	-4.56689	-4.55306	-4.55258	-4.55781	-4.56102	-4.56089	-4.56107	-4.556	-4.55686	-4.55839	-4.55884	-4.55784	-4.56598	-4.55577	-4.55662	-4.56171	-4.55626	-4.5609	-4.56057	-4.55109	-4.55697	-4.55854
hsa-miR-1915-5p	-3.69723	-3.7275	-3.71357	-3.71888	-3.43732	-3.7047	-3.72273	-3.72802	-3.68877	-3.72919	-3.72337	-3.7294	-3.72591	-3.60565	-3.34696	-3.53312	-3.69261	-3.47947	-3.72843	-3.70632	-3.68371	-3.71398	-3.67144	-3.72095	-3.72719	-3.72537	-3.7119	-3.72784	-3.68748	-3.68563	-3.70593	-3.71839	-3.71788	-3.71856	-3.69889	-3.70225	-3.70817	-3.7099	-3.70603	-3.72724	-3.69801	-3.70131	-3.72105	-3.69989	-3.71789	-3.71661	-3.67985	-3.70267	-3.70877
hsa-miR-1915-3p	-4.5553	-4.56837	-4.5604	-4.56205	-4.56559	-4.55763	-4.56325	-4.56935	-4.55267	-4.5709	-4.56345	-4.57093	-4.56568	-4.57125	-4.44441	-4.57088	-4.55386	-4.56802	-4.57017	-4.55814	-4.55109	-4.56052	-4.54726	-4.5627	-4.56781	-4.56484	-4.55988	-4.569	-4.55227	-4.55169	-4.55802	-4.5619	-4.56174	-4.56195	-4.55582	-4.55687	-4.55871	-4.55925	-4.55805	-4.5679	-4.55555	-4.55657	-4.56273	-4.55613	-4.56174	-4.56135	-4.54989	-4.557	-4.5589
hsa-miR-1972	0	0	0	0	0	0	0	0	0	0	0	0	0	0	0	0	0	0	0	0	0	0	0	0	0	0	0	0	0	0	0	0	0	0	0	0	0	0	0	0	0	0	0	0	0	0	0	0	0
hsa-miR-1973	-0.069834	-0.436028	1.54968	0.697926	0.145888	1.53665	-0.292779	-0.0180878	0.000908302	-0.119656	0.241882	-0.5402	-0.361453	-0.354996	1.67349	-0.111514	-0.030883	0.37253	0.505609	-0.148192	0.816842	1.09165	0.135849	0.276202	0.383294	0.543296	1.76287	-0.453138	2.15099	2.71691	0.927714	1.44217	0.320023	-0.255988	-0.0839729	0.546272	1.20746	1.17283	-0.145712	0.0443518	0.608225	0.560024	0.660035	2.35123	0.319837	0.737692	2.33214	-0.116536	1.1955
hsa-miR-1976	1.12465	0.344361	-0.622165	-0.135691	0.0563038	0.0283265	-0.178487	-0.75973	0.220751	-0.00267984	-0.671549	-0.798377	0.0520047	0.10333	0.54279	0.319417	-0.513828	0.889943	0.529355	-0.584759	0.772916	-0.079967	-0.409625	-0.659525	-0.333167	-0.693329	-0.613594	-0.37076	0.236511	0.259213	0.0137492	0.714887	-0.644089	-0.647542	0.526727	-0.563656	0.381145	0.64494	-0.583285	0.183016	-0.541658	-0.558766	-0.660037	-0.551408	-0.124555	-0.637678	0.330217	0.0524457	-0.0195685
hsa-miR-2052	0	0	0	0	0	0	0	0	0	0	0	0	0	0	0	0	0	0	0	0	0	0	0	0	0	0	0	0	0	0	0	0	0	0	0	0	0	0	0	0	0	0	0	0	0	0	0	0	0
hsa-miR-2053	0	0	0	0	0	0	0	0	0	0	0	0	0	0	0	0	0	0	0	0	0	0	0	0	0	0	0	0	0	0	0	0	0	0	0	0	0	0	0	0	0	0	0	0	0	0	0	0	0
hsa-miR-2054	0	0	0	0	0	0	0	0	0	0	0	0	0	0	0	0	0	0	0	0	0	0	0	0	0	0	0	0	0	0	0	0	0	0	0	0	0	0	0	0	0	0	0	0	0	0	0	0	0
hsa-miR-2110	3.24775	1.25284	2.28316	1.44547	2.2207	1.03407	2.06679	1.73516	2.88997	1.1961	2.28697	2.4018	2.00599	1.39543	1.5078	1.84957	2.63638	2.20327	0.952525	0.453547	0.685071	1.26004	2.05982	0.786425	1.28815	1.8127	1.81652	2.20229	0.647298	0.665905	2.46712	2.1686	1.4653	1.67445	1.53792	1.78124	0.434254	0.416279	2.46472	1.45056	0.539746	1.08671	1.13305	1.10877	1.46504	2.0678	0.723202	1.46741	0.971382
hsa-miR-2114-5p	1.29567	1.18055	1.00355	0.911041	1.18787	1.16086	0.489376	2.84094	0.984078	0.805331	0.480283	2.59125	0.971327	-0.395062	1.25294	1.34319	0.927177	0.590673	0.189545	0.725291	0.339169	0.996446	1.77155	0.514432	1.71741	2.21974	0.644071	0.778058	1.00314	0.322607	0.730888	0.550785	0.928387	0.0256362	0.205017	1.77133	1.64418	1.36761	0.729446	1.21151	1.28158	3.14537	1.99059	2.033	0.557923	1.46607	0.372035	0.170719	0.68955
hsa-miR-2114-3p	0.533829	1.19397	0.305681	-0.322948	-0.413265	0.86238	-0.353737	2.25378	-0.0854887	-0.169426	0.172028	1.59773	0.0767481	-0.387825	0.671449	0.129244	-0.114717	-0.0201956	0.436097	1.40633	-0.0478327	1.61683	1.45838	0.204724	0.315091	2.19089	-0.266904	1.26664	-0.0758122	-0.0620029	0.411733	0.239521	-0.314909	0.623488	0.510505	0.905437	0.38053	1.08309	0.410356	0.310868	0.980358	3.09936	-0.340363	1.28073	-0.315013	0.263847	0.778348	0.457355	0.372238
hsa-miR-2115-5p	0	0	0	0	0	0	0	0	0	0	0	0	0	0	0	0	0	0	0	0	0	0	0	0	0	0	0	0	0	0	0	0	0	0	0	0	0	0	0	0	0	0	0	0	0	0	0	0	0
hsa-miR-2115-3p	-4.17805	-4.21733	-4.19388	-4.19902	-4.21001	-4.18528	-4.20275	-4.21794	-4.16985	-4.21931	-4.20337	-3.983	-4.21031	-4.22198	-4.19598	-4.21921	-4.17357	-4.21711	-4.21842	-4.18685	-4.16495	-4.19427	-4.15306	-4.20103	-4.21693	-4.20769	-4.19226	-4.21772	-4.1686	-4.16681	-4.18648	-4.19855	-4.19805	-4.19871	-4.17965	-3.8203	-4.18864	-4.19032	-4.18657	-4.21703	-4.1788	-4.18199	-4.20113	-4.18062	-4.19806	-4.19682	-4.16121	-4.18332	-4.18922
hsa-miR-2116-5p	-0.469193	-1.31327	-1.64347	-0.775879	-0.923571	-1.62058	-1.16869	-0.856378	-1.57929	-0.798571	-1.66793	-0.683763	-1.23969	-1.75756	-1.64898	-1.7247	-1.58914	-1.70161	-1.71589	-1.62477	-1.56653	-1.6445	-1.53704	-1.662	-1.7002	-1.67861	-1.06439	-1.32965	-1.57601	-0.79182	-1.62378	-0.769297	-1.65437	-1.65608	-1.60543	-1.61419	-1.62958	-1.63405	-1.00547	-1.30074	-1.60313	-1.61173	-1.66226	-0.942332	-1.6544	-1.65119	-1.557	-1.61529	-1.63113
hsa-miR-2116-3p	-3.15595	-2.84804	-3.1826	-3.18648	-2.7851	-3.16969	-3.18919	-3.20141	-3.14039	-2.91718	-3.18963	-3.20621	-3.1944	-3.21354	-3.1842	-2.69255	-3.14745	-3.19898	-3.20282	-3.17265	-3.13109	-3.1829	-3.10852	-3.18795	-3.1986	-3.19264	-3.18136	-3.20077	-3.13802	-2.44641	-3.17195	-3.18613	-3.18576	-3.18625	-3.159	-3.16518	-3.17606	-2.25153	-3.17213	-3.19876	-3.15738	-3.16344	-3.18802	-3.16084	-3.18577	-3.18484	-3.124	-3.16596	-3.17716
hsa-miR-2117	0	0	0	0	0	0	0	0	0	0	0	0	0	0	0	0	0	0	0	0	0	0	0	0	0	0	0	0	0	0	0	0	0	0	0	0	0	0	0	0	0	0	0	0	0	0	0	0	0
hsa-miR-548q	-3.776	-3.81059	-3.79359	-3.7993	-3.8086	-3.78404	-3.80344	-3.81122	-3.76689	-3.81265	-3.80414	-3.81291	-3.80867	-3.81538	-3.79592	-3.81254	-3.77103	-3.81035	-3.57013	-3.78578	-3.76145	-3.79402	-3.74824	-3.80153	-3.81022	-3.80802	-3.79179	-3.811	-3.76551	-3.76352	-3.78537	-3.4107	-3.79823	-3.79896	-3.77779	-3.7814	-3.78778	-3.3868	-3.78548	-3.81027	-3.77684	-3.78039	-3.80164	-3.77886	-3.79824	-3.79686	-3.7573	-3.78186	-3.78842
hsa-miR-2276-5p	-4.09243	-4.12686	-4.10697	-4.11169	-4.12179	-4.09908	-4.11511	-4.12735	-4.0849	-4.12845	-4.11569	-4.12865	-4.12206	-4.13057	-4.1089	-4.12837	-4.08832	-4.12667	-4.12774	-4.10051	-4.0804	-4.10733	-4.06948	-4.11354	-4.12657	-4.11966	-3.77249	-4.12718	-4.08376	-4.08211	-4.10017	-4.11126	-4.1108	-4.11141	-4.09391	-4.0969	-3.76917	-4.1037	-4.10026	-4.12661	-4.09312	-4.09606	-4.11363	-4.0948	-4.11081	-4.10968	-4.07697	-4.09727	-4.10269
hsa-miR-2276-3p	-3.47359	-3.51824	-3.49946	-3.50786	-3.51403	-3.48542	-3.51014	-3.51962	-3.46019	-3.23917	-3.51049	-3.52332	-3.51419	-3.52895	-3.50289	-3.5225	-3.46627	-3.51774	-3.2083	-3.48797	-2.85962	-3.5001	-3.43275	-3.50918	-3.51744	-3.09238	-3.49681	-3.51913	-3.45815	-3.45522	-3.48737	-3.50709	-3.50628	-3.50736	-3.47621	-3.48153	-3.49091	-2.94945	-2.91623	-3.51756	-3.47482	-3.48004	-3.50923	-3.47779	-3.5063	-3.50427	-3.44608	-3.4822	-3.49185
hsa-miR-2277-5p	0.719596	0.697427	0.496567	1.27685	0.280058	0.0290044	0.985853	1.36095	0.153142	1.67406	0.710289	2.05639	0.596978	1.04565	0.467613	0.703667	1.8205	0.909108	0.380873	1.53201	0.191511	0.86388	1.98769	0.398931	0.727664	1.10145	0.518985	0.435737	0.162972	0.881258	0.999161	1.63145	0.43928	1.62771	0.0746588	1.06216	0.00170695	1.65319	1.29797	0.916247	0.0815601	0.663285	0.397592	1.87221	0.439108	0.456028	0.962067	1.05487	-0.00297979
hsa-miR-2277-3p	1.40449	0.990787	-0.114472	0.993501	0.994582	0.954434	1.13937	1.40226	0.765738	1.67888	0.911774	2.27358	0.988711	0.98818	0.770044	-0.0116426	0.0442914	1.01272	0.0394736	0.525734	0.109828	-0.117539	0.196049	0.332275	0.127698	1.21584	-0.101801	0.602711	0.783509	0.0958747	1.47752	1.00247	1.42183	0.999333	-0.00294085	1.55401	-0.0734567	1.75947	0.529567	1.28952	0.00372619	-0.0212638	0.330952	1.81072	-0.147105	1.03527	1.75049	1.54516	-0.0779891
hsa-miR-2278	-3.26713	-3.3083	-3.29426	-3.29749	-3.30386	-3.27961	-3.29973	-2.99595	-3.25299	-3.31302	-3.3001	-3.31363	-3.30402	-3.13687	-3.2956	-3.31277	-3.25941	-3.30777	-3.31089	-2.72765	-3.24454	-3.29451	-3.22403	-3.29871	-3.30746	-3.30258	-3.29163	-3.30923	-3.25084	-3.24775	-2.72437	-3.2972	-3.29689	-3.2973	-3.2699	-2.69239	-3.2854	-3.28829	-3.28183	-3.30759	-2.65479	-3.27394	-2.84787	-3.27157	-3.2969	-3.29613	-3.2381	-3.27622	-3.2864
hsa-miR-2681-5p	0	0	0	0	0	0	0	0	0	0	0	0	0	0	0	0	0	0	0	0	0	0	0	0	0	0	0	0	0	0	0	0	0	0	0	0	0	0	0	0	0	0	0	0	0	0	0	0	0
hsa-miR-2681-3p	-2.79061	-2.84178	-2.81391	-1.91976	-2.8327	-2.15231	-2.31458	-2.84478	-2.77108	-2.8517	-2.82521	-2.85299	-2.37941	-2.45839	-2.81646	-2.85117	-2.77994	-2.84068	-2.84718	-2.80525	-2.75941	-2.23775	-2.73109	-2.82248	-2.84003	-2.83013	-2.81193	-2.46117	-2.76811	-2.76384	-2.80478	-2.81954	-2.81895	-2.81974	-2.79443	-2.80034	-2.80747	-2.80954	-2.8049	-2.8403	-2.7924	-2.7992	-2.8226	-2.79674	-1.90701	-2.81748	-1.91075	-2.80085	-2.80819
hsa-miR-2682-5p	-4.55486	-4.57163	-4.5614	-4.56352	-4.56806	-4.55785	-4.56506	-4.57289	-4.55147	-4.57493	-4.56532	-4.57499	-4.56818	-4.57551	-4.56226	-4.57491	-4.55301	-4.57118	-4.57393	-4.55849	-4.54945	-4.56156	-4.54454	-4.56435	-4.57092	-4.5671	-4.56073	-4.57243	-4.55096	-4.55022	-4.55834	-4.56333	-4.56312	-4.56339	-4.55552	-4.55687	-4.55924	-4.55993	-4.55838	-4.57102	-4.55517	-4.55649	-4.56439	-4.55592	-4.56312	-4.56261	-4.54791	-4.55704	-4.55947
hsa-miR-2682-3p	0	0	0	0	0	0	0	0	0	0	0	0	0	0	0	0	0	0	0	0	0	0	0	0	0	0	0	0	0	0	0	0	0	0	0	0	0	0	0	0	0	0	0	0	0	0	0	0	0
hsa-miR-711	0	0	0	0	0	0	0	0	0	0	0	0	0	0	0	0	0	0	0	0	0	0	0	0	0	0	0	0	0	0	0	0	0	0	0	0	0	0	0	0	0	0	0	0	0	0	0	0	0
hsa-miR-718	0	0	0	0	0	0	0	0	0	0	0	0	0	0	0	0	0	0	0	0	0	0	0	0	0	0	0	0	0	0	0	0	0	0	0	0	0	0	0	0	0	0	0	0	0	0	0	0	0
hsa-miR-2861	0	0	0	0	0	0	0	0	0	0	0	0	0	0	0	0	0	0	0	0	0	0	0	0	0	0	0	0	0	0	0	0	0	0	0	0	0	0	0	0	0	0	0	0	0	0	0	0	0
hsa-miR-2909	0	0	0	0	0	0	0	0	0	0	0	0	0	0	0	0	0	0	0	0	0	0	0	0	0	0	0	0	0	0	0	0	0	0	0	0	0	0	0	0	0	0	0	0	0	0	0	0	0
hsa-miR-3115	0	0	0	0	0	0	0	0	0	0	0	0	0	0	0	0	0	0	0	0	0	0	0	0	0	0	0	0	0	0	0	0	0	0	0	0	0	0	0	0	0	0	0	0	0	0	0	0	0
hsa-miR-3116	0.0471543	-0.52655	-0.556997	-0.00310433	-0.720218	-1.06399	-1.12574	-1.18524	-1.0078	-0.46155	-1.12786	-0.90152	-0.723077	-0.845701	-1.10235	-0.453172	-0.332096	-0.295311	-1.19236	-0.481129	-0.990287	-1.09631	-0.949466	-0.631407	-1.17124	-0.697847	-0.539746	-1.18206	-1.00331	-0.996894	-0.0818865	-1.11133	-0.600805	-0.607668	-1.04345	-1.05533	0.173378	-0.518904	-0.478107	-0.289747	-1.04033	-1.052	-1.12022	-1.04698	-0.600936	-1.10532	-0.189269	0.266895	-1.07826
hsa-miR-3117-5p	0	0	0	0	0	0	0	0	0	0	0	0	0	0	0	0	0	0	0	0	0	0	0	0	0	0	0	0	0	0	0	0	0	0	0	0	0	0	0	0	0	0	0	0	0	0	0	0	0
hsa-miR-3117-3p	2.51104	0.123859	2.28913	2.43944	2.15369	1.86689	2.45918	1.73678	2.71933	5.40293	1.18363	2.08133	1.53282	1.76651	2.06445	1.88758	1.34925	1.70204	3.04669	0.539793	0.81538	0.443105	1.70995	0.354439	2.18955	1.09717	1.9529	0.0987293	1.90056	2.56781	1.12009	0.906908	1.8164	2.67491	0.632333	1.18344	2.42258	1.44909	0.543361	1.55596	2.27534	1.19965	1.22888	1.22405	2.96935	2.04374	1.56756	1.59357	2.82251
hsa-miR-3118	0	0	0	0	0	0	0	0	0	0	0	0	0	0	0	0	0	0	0	0	0	0	0	0	0	0	0	0	0	0	0	0	0	0	0	0	0	0	0	0	0	0	0	0	0	0	0	0	0
hsa-miR-3119	0	0	0	0	0	0	0	0	0	0	0	0	0	0	0	0	0	0	0	0	0	0	0	0	0	0	0	0	0	0	0	0	0	0	0	0	0	0	0	0	0	0	0	0	0	0	0	0	0
hsa-miR-3120-5p	0	0	0	0	0	0	0	0	0	0	0	0	0	0	0	0	0	0	0	0	0	0	0	0	0	0	0	0	0	0	0	0	0	0	0	0	0	0	0	0	0	0	0	0	0	0	0	0	0
hsa-miR-3120-3p	-4.18114	-4.20252	-4.18985	-4.19268	-4.19873	-4.18512	-4.19473	-4.2027	-4.17662	-4.06748	-4.19508	-4.20316	-4.1989	-4.20381	-4.19101	-4.20306	-4.17867	-4.20246	-4.20284	-4.18598	-4.17393	-4.19007	-4.16738	-4.19379	-4.20242	-4.19746	-4.18896	-4.20264	-4.17594	-4.17495	-4.18578	-4.19242	-4.19215	-4.19251	-4.18202	-4.18381	-4.18697	-4.18789	-4.18583	-4.20243	-4.18155	-4.18331	-4.19384	-4.18255	-4.19216	-4.19147	-4.17187	-4.18404	-4.18729
hsa-miR-3121-5p	0	0	0	0	0	0	0	0	0	0	0	0	0	0	0	0	0	0	0	0	0	0	0	0	0	0	0	0	0	0	0	0	0	0	0	0	0	0	0	0	0	0	0	0	0	0	0	0	0
hsa-miR-3121-3p	0	0	0	0	0	0	0	0	0	0	0	0	0	0	0	0	0	0	0	0	0	0	0	0	0	0	0	0	0	0	0	0	0	0	0	0	0	0	0	0	0	0	0	0	0	0	0	0	0
hsa-miR-3122	0	0	0	0	0	0	0	0	0	0	0	0	0	0	0	0	0	0	0	0	0	0	0	0	0	0	0	0	0	0	0	0	0	0	0	0	0	0	0	0	0	0	0	0	0	0	0	0	0
hsa-miR-3123	0	0	0	0	0	0	0	0	0	0	0	0	0	0	0	0	0	0	0	0	0	0	0	0	0	0	0	0	0	0	0	0	0	0	0	0	0	0	0	0	0	0	0	0	0	0	0	0	0
hsa-miR-3124-5p	-1.33187	-2.0943	-1.11584	-1.53976	-1.63892	-0.993633	-1.57426	-1.73493	-2.00269	-2.11001	-1.57997	-1.80172	-1.64151	-2.13247	-1.51097	-2.10916	-2.01001	-2.09256	-2.10285	-2.03638	-1.99322	-1.12129	-1.96283	-2.06375	-2.09154	-2.07588	-2.04701	-2.09734	-1.23297	-1.99679	-2.03565	-2.0591	-2.05816	-2.05941	-2.02208	-2.02856	-2.03993	-1.45603	-1.4188	-2.09196	-1.33964	-2.02674	-2.06394	-1.3584	-2.05818	-2.05583	-1.98614	-2.02938	-2.04107
hsa-miR-3124-3p	0	0	0	0	0	0	0	0	0	0	0	0	0	0	0	0	0	0	0	0	0	0	0	0	0	0	0	0	0	0	0	0	0	0	0	0	0	0	0	0	0	0	0	0	0	0	0	0	0
hsa-miR-548s	-3.96265	-3.98872	-3.97468	-3.97858	-3.98694	-3.96815	-3.98141	-3.98903	-3.95642	-3.98971	-3.98189	-3.98983	-3.98716	-3.88556	-3.97627	-3.82306	-3.95924	-3.98861	-3.98927	-3.96933	-3.95269	-3.97497	-3.94366	-3.98011	-3.98854	-3.98517	-3.97344	-3.78977	-3.95547	-3.95411	-3.96905	-3.97822	-3.97785	-3.97835	-3.96387	-3.96634	-3.9707	-3.97197	-3.96913	-3.77419	-3.96322	-3.96565	-3.98018	-3.9646	-3.70232	-3.97692	-3.94985	-3.96665	-3.97114
hsa-miR-3125	-2.29258	-2.36505	-1.32885	-1.40089	-2.35092	-2.30609	-2.33827	-1.9753	-2.27757	-1.57703	-2.33938	-2.38275	-2.35143	-2.15975	-2.326	-2.0293	-2.28433	-1.94127	-2.37354	-2.30902	-2.26545	-1.33441	-2.23176	-2.33519	-1.93595	-1.85514	-2.31912	-2.36807	-2.27534	-2.27071	-2.30833	-2.3307	-2.32979	-2.331	-1.58028	-1.61388	-2.31238	-2.31551	-2.3085	-2.36274	-2.29398	-2.29994	-2.33537	-2.29737	-1.76507	-2.32755	-2.25486	-2.30241	-2.31346
hsa-miR-3126-5p	-4.55594	-4.56352	-4.5589	-4.55986	-4.56191	-4.55729	-4.56055	-4.56409	-4.55441	-4.56495	-4.56067	-4.56496	-4.56196	-4.56506	-4.55929	-4.56494	-4.55511	-4.56332	-4.56456	-4.55758	-4.5535	-4.55897	-4.55128	-4.56023	-4.49553	-4.56147	-4.55859	-4.56388	-4.55418	-4.55384	-4.55751	-4.55977	-4.55967	-4.5598	-4.55624	-4.55685	-4.55792	-4.55823	-4.55753	-4.56325	-4.55608	-4.55668	-4.56025	-4.55642	-4.55968	-4.55945	-4.5528	-4.55693	-4.55803
hsa-miR-3126-3p	-4.32624	-4.35091	-4.33586	-4.33898	-4.34566	-4.33063	-4.34125	-4.35209	-4.32126	-4.35261	-4.34163	-4.35271	-4.34584	-4.35359	-4.33713	-4.35257	-4.32352	-4.35025	-4.35228	-4.33159	-4.31828	-4.33609	-4.31105	-4.3402	-4.34986	-4.34425	-4.33487	-4.35201	-4.3205	-4.31941	-4.33136	-4.33869	-4.33839	-4.33879	-4.32721	-4.32919	-4.33268	-4.33369	-4.33142	-4.35002	-4.32669	-4.32864	-4.34026	-4.3278	-4.3384	-4.33765	-4.31601	-4.32944	-4.33303
hsa-miR-3127-5p	-2.34063	-2.39823	-2.36472	-2.37224	-2.3874	-2.35175	-2.37753	-2.0489	-2.32807	-1.87079	-2.37841	-1.7035	-1.95995	-1.77758	-1.83485	-2.40935	-2.33375	-2.39692	-2.40463	-2.35414	-2.31561	-2.3653	-2.28447	-2.37511	-2.01286	-2.38432	-1.80027	-2.40051	-1.56601	-2.32048	-2.35357	-1.50929	-2.37084	-2.3718	-1.67801	-2.34811	-2.35687	-2.3594	-2.35372	-1.3461	-2.34178	-2.34671	-1.88133	-2.34459	-2.37086	-2.36906	-2.30582	-2.34874	-2.35774
hsa-miR-3127-3p	-4.20452	-4.2229	-4.21197	-4.21438	-4.21955	-4.20793	-4.21614	-4.22303	-4.20067	-4.1063	-4.21643	-4.22336	-4.21969	-4.22382	-4.21295	-4.22329	-4.20242	-4.22285	-4.22313	-4.20866	-4.19837	-4.21215	-4.19278	-4.21533	-4.2228	-4.21846	-4.2112	-4.07951	-4.20008	-4.19924	-4.20849	-4.21416	-4.21393	-4.21424	-4.20528	-4.20681	-4.20951	-4.21029	-4.20853	-4.22283	-4.20488	-4.20638	-4.21537	-4.20573	-4.21393	-4.21335	-4.19661	-4.207	-4.20978
hsa-miR-3128	-4.55598	-4.49856	-4.5588	-4.55972	-4.56168	-4.55727	-4.56038	-4.56376	-4.55452	-4.56458	-4.56049	-4.56459	-4.56173	-4.56469	-4.55918	-4.56458	-4.55518	-4.56303	-4.56422	-4.55755	-4.55364	-4.55887	-4.55152	-4.56008	-4.56291	-4.56127	-4.55851	-4.56357	-4.55429	-4.55398	-4.55748	-4.55963	-4.55955	-4.55966	-4.55627	-4.55685	-4.55787	-4.55817	-4.5575	-4.56296	-4.55611	-4.55668	-4.56009	-4.55644	-4.55955	-4.55933	-4.55298	-4.55692	-4.55797
hsa-miR-3129-5p	0	0	0	0	0	0	0	0	0	0	0	0	0	0	0	0	0	0	0	0	0	0	0	0	0	0	0	0	0	0	0	0	0	0	0	0	0	0	0	0	0	0	0	0	0	0	0	0	0
hsa-miR-3129-3p	-3.76372	-3.79849	-3.78147	-3.78724	-3.79646	-3.77184	-3.79141	-3.79914	-3.75453	-3.80059	-3.79212	-3.58896	-3.79654	-3.80338	-3.78383	-3.80048	-3.75871	-3.79825	-3.79965	-3.77359	-3.74904	-3.78191	-3.73571	-3.78949	-3.79811	-3.79587	-3.77966	-3.33441	-3.75314	-3.75113	-3.77318	-3.78671	-3.78615	-3.78689	-3.76553	-3.76917	-3.77561	-3.77748	-3.77328	-3.79817	-3.76457	-3.76815	-3.7896	-3.36012	-3.78616	-3.78478	-3.74485	-3.76964	-3.77625
hsa-miR-3130-5p	-1.57499	-1.67277	-1.61559	-0.772252	-1.65416	-1.59371	-1.15547	-0.681098	-1.55389	-1.69316	-1.63881	-0.974308	-1.22482	-1.1808	-1.62084	-1.69206	-1.56343	-1.01071	-1.68386	-0.600125	-1.5415	-1.61657	-1.51271	-1.6332	-1.0031	-1.20128	-1.61152	-1.67672	-1.55072	-1.54617	-1.59678	-0.2877	-1.62596	-1.62758	-1.57915	-0.957055	-1.60233	-1.0336	-0.995219	-1.28426	-1.57694	-1.58521	-1.63344	-1.58166	-1.62599	-1.62293	-0.722597	-1.58864	-1.02243
hsa-miR-3130-3p	-2.00278	-2.0732	-2.03227	-1.53984	-2.05998	-2.01641	-2.04793	-1.72933	-1.98736	-1.78347	-2.049	-1.79365	-2.06046	-1.89772	-2.03606	-2.08679	-1.99434	-1.42703	-1.74802	-2.01933	-1.97829	-2.03298	-1.9491	-2.04497	-2.07067	-1.30873	-1.47657	-1.721	-1.23834	-1.21955	-2.01864	-0.931353	-2.03975	-1.53702	-2.00581	-2.01195	-2.02267	-2.02577	-2.01882	-2.07105	-2.0042	-2.01023	-1.55897	-2.00764	-1.53105	-2.03757	-1.97149	-2.01272	-2.02374
hsa-miR-3131	-2.486	-1.52742	-2.50714	-2.51371	-2.5269	-2.49578	-2.04458	-1.73998	-2.47107	-2.54641	-1.72611	-2.54772	-2.10743	-2.04829	-2.50985	-2.24174	-2.47994	-1.8951	-2.54181	-2.49787	-2.45893	-2.50765	-2.42948	-2.51621	-2.53448	-2.52423	-2.50503	-2.53825	-2.46798	-2.46354	-2.49738	-2.51312	-2.51249	-2.51332	-1.40556	-2.49258	-1.91756	-2.50248	-2.4975	-2.53475	-2.48702	-2.49135	-2.51633	-2.48949	-2.00372	-1.99268	-2.44968	-1.86679	-2.50103
hsa-miR-3132	0	0	0	0	0	0	0	0	0	0	0	0	0	0	0	0	0	0	0	0	0	0	0	0	0	0	0	0	0	0	0	0	0	0	0	0	0	0	0	0	0	0	0	0	0	0	0	0	0
hsa-miR-3133	-3.08395	-3.12305	-3.10755	-3.11112	-2.73548	-3.09727	-2.68051	-2.81543	-3.06886	-2.86121	-3.11401	-2.86974	-3.11833	-2.95563	-3.10903	-3.12797	-3.07571	-2.54203	-3.1259	-3.10015	-3.05985	-3.10783	-3.03796	-3.11247	-3.12212	-3.11674	-3.1064	-3.12407	-3.06657	-3.06327	-3.09947	-2.64701	-3.11046	-3.11091	-3.08691	-2.12611	-3.10346	-3.105	-3.09965	-2.78584	-3.08534	-3.09122	-3.11253	-3.08869	-3.11047	-3.10962	-3.05297	-3.09366	-3.1042
hsa-miR-378b	3.71167	1.39362	1.42891	0.964797	2.7358	2.69043	2.85815	1.49691	2.52435	2.66985	3.24313	1.86963	3.15269	1.52997	2.77087	1.34183	3.84102	1.59113	1.0769	1.17567	1.55905	1.42104	1.03137	1.28631	0.663176	1.15539	1.08157	1.92018	1.94591	0.869819	3.22435	0.972928	2.4914	0.970084	2.97762	1.2445	2.45124	0.576107	2.9151	2.46741	2.30902	0.681706	2.63306	2.01289	2.04915	1.88499	3.61344	1.23731	1.82113
hsa-miR-3134	0	0	0	0	0	0	0	0	0	0	0	0	0	0	0	0	0	0	0	0	0	0	0	0	0	0	0	0	0	0	0	0	0	0	0	0	0	0	0	0	0	0	0	0	0	0	0	0	0
hsa-miR-3135a	-4.12481	-4.15396	-4.13697	-4.14092	-4.14936	-4.13037	-3.86524	-4.15431	-4.11851	-4.15507	-4.14426	-4.15521	-4.14959	-4.15652	-4.13858	-4.15502	-4.12137	-4.15383	-4.15458	-4.13157	-4.11475	-4.13727	-4.10561	-4.14246	-3.91551	-4.14758	-4.13572	-4.15418	-4.11755	-4.11618	-4.13128	-4.14056	-4.14017	-4.14068	-4.12604	-4.12854	-4.13295	-4.13424	-3.85282	-4.15379	-4.12539	-4.12784	-4.14254	-4.12679	-4.14018	-4.13923	-4.11188	-4.12886	-4.13339
hsa-miR-466	-4.32675	-4.35463	-4.33762	-4.34115	-4.34869	-4.33172	-4.34371	-4.35603	-4.32112	-4.3567	-4.34414	-4.35682	-4.3489	-4.35797	-4.33906	-4.35665	-4.32367	-4.35388	-4.35627	-4.33279	-4.31775	-4.08892	-4.30959	-4.34253	-4.35344	-4.3471	-4.3365	-4.35592	-4.32026	-4.31903	-4.08357	-4.34082	-4.34048	-4.34094	-4.32785	-4.33008	-4.33402	-4.33517	-4.3326	-4.35362	-4.32726	-4.32946	-4.34259	-4.32851	-4.34049	-4.33964	-4.31519	-4.33037	-4.33442
hsa-miR-3136-5p	-1.60531	-1.05537	-1.64464	-1.65696	-1.6819	-1.62345	-1.66565	-1.35092	-1.58483	-1.71946	-1.66709	-0.851243	-1.68255	-1.21103	-1.64971	-1.40385	-1.59409	-0.49692	-1.71051	-1.62735	-1.5728	-1.64559	-1.54481	-1.66166	-1.03489	-1.2321	-1.08517	-0.869691	-1.58175	-1.57734	-1.62642	-1.14685	-0.313521	-1.65623	-1.60934	-1.61751	-1.6318	-1.63594	-1.62666	-1.3143	-0.94651	-1.61522	-1.17144	-0.965735	-1.14218	-1.65174	-0.75647	-0.993962	-1.63323
hsa-miR-3136-3p	0	0	0	0	0	0	0	0	0	0	0	0	0	0	0	0	0	0	0	0	0	0	0	0	0	0	0	0	0	0	0	0	0	0	0	0	0	0	0	0	0	0	0	0	0	0	0	0	0
hsa-miR-544b	0	0	0	0	0	0	0	0	0	0	0	0	0	0	0	0	0	0	0	0	0	0	0	0	0	0	0	0	0	0	0	0	0	0	0	0	0	0	0	0	0	0	0	0	0	0	0	0	0
hsa-miR-3137	0	0	0	0	0	0	0	0	0	0	0	0	0	0	0	0	0	0	0	0	0	0	0	0	0	0	0	0	0	0	0	0	0	0	0	0	0	0	0	0	0	0	0	0	0	0	0	0	0
hsa-miR-3138	-4.5557	-4.56536	-4.55947	-4.56069	-4.5633	-4.55742	-4.56158	-4.56609	-4.55375	-4.5672	-4.56173	-4.56722	-4.56338	-4.56739	-4.55997	-4.56719	-4.55464	-4.5651	-4.56669	-4.5578	-4.55259	-4.55956	-4.54976	-4.56117	-4.56495	-4.47653	-4.55908	-4.56582	-4.55346	-4.55303	-4.55771	-4.56058	-4.56046	-4.56062	-4.55609	-4.55686	-4.55822	-4.55862	-4.55773	-4.56501	-4.55588	-4.55664	-4.56119	-4.55632	-4.56046	-4.56017	-4.5517	-4.55696	-4.55836
hsa-miR-3139	-3.74582	-3.78778	-3.76704	-3.77394	-3.78482	-2.83874	-3.77894	-3.78874	-3.73483	-3.79091	-3.77977	-3.7913	-3.78493	-3.79516	-3.76986	-3.79074	-3.73982	-3.78743	-3.7895	-3.75762	-3.72827	-3.76757	-3.71232	-3.77663	-3.78722	-3.78397	-3.76487	-3.47844	-3.73316	-3.73076	-3.75713	-3.77331	-3.77264	-3.77353	-3.74798	-3.75234	-3.76003	-3.76228	-3.75725	-3.78731	-3.74683	-3.75112	-3.34222	-3.26316	-3.77266	-3.771	-3.72326	-3.75289	-3.76081
hsa-miR-3140-5p	0	0	0	0	0	0	0	0	0	0	0	0	0	0	0	0	0	0	0	0	0	0	0	0	0	0	0	0	0	0	0	0	0	0	0	0	0	0	0	0	0	0	0	0	0	0	0	0	0
hsa-miR-3140-3p	-3.79819	-3.83343	-3.81579	-3.82151	-3.83141	-3.40309	-3.82565	-3.83408	-3.78908	-3.83553	-3.82635	-3.83579	-3.83149	-3.83831	-3.81813	-3.83541	-3.79321	-3.33774	-3.83459	-3.80798	-3.78363	-3.81623	-3.77041	-3.82374	-3.83305	-3.83082	-3.81399	-3.83385	-3.78769	-3.7857	-3.80756	-3.42797	-3.82043	-3.42917	-3.79998	-3.8036	-3.80997	-3.81184	-3.80767	-3.83311	-3.79903	-3.80258	-3.82385	-3.80105	-3.82045	-3.81907	-3.77947	-3.80405	-3.81062
hsa-miR-548t-5p	-4.20738	-4.22785	-4.21557	-4.21823	-4.22391	-4.21113	-4.22016	-4.22801	-4.20314	-4.22836	-4.03296	-4.22842	-4.22407	-4.22901	-4.21666	-4.22833	-4.20507	-4.22779	-4.08118	-4.21193	-4.20061	-4.21577	-4.19446	-4.21927	-4.22749	-4.22271	-4.21473	-4.22795	-4.2025	-4.20157	-4.21174	-4.21799	-4.21773	-4.21807	-4.20821	-4.2099	-4.21286	-4.21373	-4.21179	-4.22763	-4.20777	-4.20943	-4.21932	-4.20871	-4.21773	-4.21709	-4.19868	-4.21011	-4.21316
hsa-miR-548t-3p	0	0	0	0	0	0	0	0	0	0	0	0	0	0	0	0	0	0	0	0	0	0	0	0	0	0	0	0	0	0	0	0	0	0	0	0	0	0	0	0	0	0	0	0	0	0	0	0	0
hsa-miR-3141	-4.33083	-4.35095	-4.33867	-4.34122	-4.34666	-4.33442	-4.34307	-4.35221	-4.32677	-4.3526	-4.34338	-4.35267	-4.34681	-4.35336	-4.33971	-4.35257	-4.32861	-4.35041	-4.35235	-4.33519	-4.32434	-4.15925	-4.31845	-4.34221	-4.17192	-4.34552	-4.33787	-4.35191	-4.32615	-4.32526	-4.33501	-4.34099	-4.34074	-4.34107	-4.33163	-4.33324	-4.33608	-4.33691	-4.33505	-4.35022	-4.3312	-4.33279	-4.34226	-4.33211	-4.34075	-4.34013	-4.32249	-4.33344	-4.33637
hsa-miR-3142	0	0	0	0	0	0	0	0	0	0	0	0	0	0	0	0	0	0	0	0	0	0	0	0	0	0	0	0	0	0	0	0	0	0	0	0	0	0	0	0	0	0	0	0	0	0	0	0	0
hsa-miR-3143	0	0	0	0	0	0	0	0	0	0	0	0	0	0	0	0	0	0	0	0	0	0	0	0	0	0	0	0	0	0	0	0	0	0	0	0	0	0	0	0	0	0	0	0	0	0	0	0	0
hsa-miR-548u	-3.74819	-3.79013	-3.76941	-3.7763	-3.78718	-3.75789	-3.7813	-3.79109	-3.7372	-3.79325	-3.78214	-3.54021	-3.78729	-3.47829	-3.77223	-3.79309	-3.74219	-3.46199	-3.79185	-3.75999	-3.73063	-3.76993	-3.71469	-3.77899	-3.78957	-3.78633	-3.76724	-3.79075	-3.73553	-3.24706	-3.75949	-3.77567	-3.775	-3.77589	-3.75034	-3.75471	-3.7624	-3.76464	-3.75962	-3.78966	-3.7492	-3.75348	-3.77913	-3.26557	-3.77502	-3.77336	-3.72562	-3.75526	-3.76317
hsa-miR-3144-5p	0	0	0	0	0	0	0	0	0	0	0	0	0	0	0	0	0	0	0	0	0	0	0	0	0	0	0	0	0	0	0	0	0	0	0	0	0	0	0	0	0	0	0	0	0	0	0	0	0
hsa-miR-3144-3p	-3.85321	-3.89178	-3.87178	-3.87781	-3.88947	-3.43646	-3.88218	-3.89252	-3.8436	-3.89419	-3.88291	-3.48043	-3.88956	-3.89743	-3.87424	-3.89406	-3.84796	-3.8915	-3.8931	-3.86353	-3.83785	-3.44699	-3.82391	-3.88016	-3.89134	-3.88798	-3.86988	-3.89225	-3.84213	-3.84003	-3.8631	-3.87725	-3.87667	-3.87745	-3.85509	-3.85891	-3.86564	-3.8676	-3.86321	-3.89141	-3.85409	-3.4326	-3.88028	-3.85623	-3.87669	-3.87523	-3.83347	-3.85939	-3.86632
hsa-miR-3145-5p	-4.37855	-4.39068	-4.38328	-4.38482	-4.3881	-4.38071	-4.38593	-4.39153	-4.37611	-4.39165	-4.38611	-4.39167	-4.38819	-4.39188	-4.38391	-4.39164	-4.37722	-4.39035	-4.39157	-4.38118	-4.37464	-4.3834	-4.37109	-4.38541	-4.39016	-4.3874	-4.3828	-4.28718	-4.37573	-4.3752	-4.38107	-4.38467	-4.38453	-4.38472	-4.37903	-4.38001	-4.38172	-4.38222	-4.3811	-4.39024	-4.37878	-4.37973	-4.38544	-4.37932	-4.38453	-4.38416	-4.37353	-4.38013	-4.38189
hsa-miR-3145-3p	-2.76036	-2.80823	-2.22031	-2.78782	-2.79971	-2.13971	-2.29935	-2.81103	-2.74119	-2.81748	-2.79265	-2.51302	-2.80002	-2.61406	-2.78435	-2.81698	-2.02493	-2.8072	-2.81327	-2.77365	-2.72974	-2.78238	-2.70194	-2.79006	-2.415	-2.7973	-2.78003	-2.4425	-2.73828	-2.73408	-2.77321	-2.78728	-2.78672	-2.264	-2.08512	-2.76894	-2.17166	-2.77776	-2.77332	-2.80684	-2.76212	-2.76785	-2.79017	-2.09459	-2.78673	-2.78532	-1.90015	-2.76943	-2.77646
hsa-miR-1273c	-3.79035	-3.82991	-3.80997	-3.81634	-3.82736	-3.79932	-3.82096	-3.83072	-3.78018	-3.83257	-3.82174	-3.83291	-3.47104	-3.83617	-3.81257	-3.83243	-3.33534	-3.8296	-3.55828	-3.3518	-3.77411	-3.81045	-3.75937	-3.81883	-3.82942	-3.45293	-3.80796	-3.83043	-3.77864	-3.77642	-3.8008	-3.81576	-3.81514	-3.81596	-3.79234	-3.79637	-3.80348	-3.80556	-3.80091	-3.8295	-3.79128	-3.79524	-3.81895	-3.79354	-3.81516	-3.81362	-3.76948	-3.79688	-3.8042
hsa-miR-3146	-3.96541	-3.99418	-3.97864	-3.68005	-3.99211	-3.97146	-3.98605	-3.99455	-3.95857	-3.99539	-3.98657	-3.99554	-3.99236	-3.99696	-3.67751	-3.99532	-3.96168	-3.76219	-3.99485	-3.97277	-3.95448	-3.97897	-3.94454	-3.98461	-3.99396	-3.99018	-3.97729	-3.77696	-3.95753	-3.95603	-3.97246	-3.98254	-3.98212	-3.98268	-3.96676	-3.96948	-3.97427	-3.97567	-3.97254	-3.99399	-3.96604	-3.96871	-3.98469	-3.96757	-3.98213	-3.9811	-3.95135	-3.96982	-3.97475
hsa-miR-3147	0	0	0	0	0	0	0	0	0	0	0	0	0	0	0	0	0	0	0	0	0	0	0	0	0	0	0	0	0	0	0	0	0	0	0	0	0	0	0	0	0	0	0	0	0	0	0	0	0
hsa-miR-548v	-3.55937	-3.60259	-3.58355	-3.59141	-3.20822	-3.57043	-3.59548	-3.60378	-3.54685	-3.6065	-3.59579	-3.607	-3.59904	-3.61187	-3.58676	-3.60629	-3.55254	-3.60215	-3.60473	-3.57282	-3.53937	-3.58415	-3.52121	-3.59447	-3.60189	-3.59784	-3.58108	-3.60336	-3.54495	-3.54221	-3.57225	-3.59069	-3.58993	-3.59094	-3.56183	-3.5668	-3.57556	-3.57812	-3.5724	-3.602	-3.00672	-3.5654	-3.59462	-3.56331	-3.58995	-3.58805	-3.53366	-3.56743	-3.57644
hsa-miR-3148	0	0	0	0	0	0	0	0	0	0	0	0	0	0	0	0	0	0	0	0	0	0	0	0	0	0	0	0	0	0	0	0	0	0	0	0	0	0	0	0	0	0	0	0	0	0	0	0	0
hsa-miR-3149	-4.17348	-4.20254	-4.1853	-4.18913	-4.19733	-3.90833	-4.19191	-4.20287	-4.16737	-4.20361	-4.19238	-4.02665	-4.19756	-4.205	-4.18686	-4.20355	-4.17014	-4.20242	-4.20313	-4.18005	-4.16371	-4.18559	-4.15484	-4.19063	-4.20235	-4.19561	-4.18409	-4.20276	-4.16644	-4.1651	-4.17977	-4.18878	-4.18841	-4.1889	-4.17468	-4.17711	-4.18139	-4.18264	-4.17985	-4.20238	-4.17405	-4.17643	-3.92015	-4.17541	-4.18842	-4.1875	-4.16092	-4.17742	-4.18182
hsa-miR-3150a-5p	-4.12921	-4.16076	-4.14231	-4.14656	-4.15565	-3.83522	-4.14964	-4.16116	-4.12243	-4.16206	-4.15016	-4.16222	-4.1559	-4.16376	-4.14405	-4.16199	-4.12551	-3.90779	-4.16148	-4.13649	-4.11838	-3.84265	-4.10854	-4.14822	-4.16052	-4.15374	-4.14097	-4.16102	-4.1214	-4.11991	-4.13619	-4.14617	-4.14576	-4.14631	-4.13054	-4.13323	-4.13798	-4.13936	-4.13626	-4.16056	-4.12983	-4.13248	-4.1483	-4.13134	-4.14577	-4.14475	-4.11528	-4.13357	-4.13846
hsa-miR-3150a-3p	0	0	0	0	0	0	0	0	0	0	0	0	0	0	0	0	0	0	0	0	0	0	0	0	0	0	0	0	0	0	0	0	0	0	0	0	0	0	0	0	0	0	0	0	0	0	0	0	0
hsa-miR-3151-5p	-4.55569	-4.56547	-4.5595	-4.56074	-4.56339	-4.55743	-4.56164	-4.5662	-4.55371	-4.56733	-4.56179	-4.56735	-4.56346	-4.56753	-4.56001	-4.56733	-4.55461	-4.56521	-4.56681	-4.55781	-4.55254	-4.5596	-4.54967	-4.56122	-4.56505	-4.56283	-4.55911	-4.56594	-4.55341	-4.55298	-4.55772	-4.56063	-4.56051	-4.56067	-4.55608	-4.55686	-4.55824	-4.55865	-4.55774	-4.56512	-4.55587	-4.55664	-4.56125	-4.55631	-4.56051	-4.56021	-4.55163	-4.55696	-4.55838
hsa-miR-3151-3p	0	0	0	0	0	0	0	0	0	0	0	0	0	0	0	0	0	0	0	0	0	0	0	0	0	0	0	0	0	0	0	0	0	0	0	0	0	0	0	0	0	0	0	0	0	0	0	0	0
hsa-miR-3152-5p	-4.32722	-4.35814	-4.33927	-4.34319	-4.35156	-4.33273	-4.34603	-4.35976	-4.32098	-4.36059	-4.3465	-4.36074	-4.35178	-4.36218	-4.34087	-4.36053	-4.32381	-4.35731	-4.36005	-4.33392	-4.31725	-4.33957	-4.30819	-4.34472	-4.35683	-4.34979	-4.33804	-4.35962	-4.32003	-4.31866	-4.33364	-4.34283	-4.34245	-4.34296	-4.32844	-4.33092	-4.33529	-4.33656	-4.33371	-4.35702	-4.32779	-4.33023	-4.34479	-4.32918	-4.34246	-4.34152	-4.3144	-4.33123	-4.33573
hsa-miR-3152-3p	0	0	0	0	0	0	0	0	0	0	0	0	0	0	0	0	0	0	0	0	0	0	0	0	0	0	0	0	0	0	0	0	0	0	0	0	0	0	0	0	0	0	0	0	0	0	0	0	0
hsa-miR-3153	0	0	0	0	0	0	0	0	0	0	0	0	0	0	0	0	0	0	0	0	0	0	0	0	0	0	0	0	0	0	0	0	0	0	0	0	0	0	0	0	0	0	0	0	0	0	0	0	0
hsa-miR-3074-5p	-0.447536	-0.588559	-0.623423	-1.19774	-0.233797	-1.14809	-1.21076	-1.27192	-0.353257	-0.717109	-0.384361	-1.29729	-0.479641	-1.33802	-0.278529	-0.958017	0.657128	-0.861124	-0.920731	-1.15382	-1.07431	-0.253462	-1.03391	-0.698982	-0.566596	-1.22762	-0.605936	-0.396384	-0.338805	-0.317979	-1.15247	-0.673115	-1.1943	-1.19665	-1.12742	-1.13937	-0.566449	-1.1665	-0.543538	-0.857676	-1.12428	-1.13602	-0.352661	-1.13097	-0.668015	-0.29084	-1.06128	-1.14088	-0.572799
hsa-miR-3074-3p	-1.7797	-1.47727	-1.81824	-1.83046	-1.8554	-1.79739	-1.83911	-1.50259	-1.7599	-1.8935	-0.996965	-1.57325	-1.85605	-1.50493	-1.82326	-1.55735	-1.76883	-1.17985	-1.25926	-1.80121	-1.74835	-1.81918	-1.72051	-0.698809	-1.87002	-0.805383	-1.23075	-1.21652	-0.485557	-1.7527	-0.75787	-1.82935	-1.82817	-1.82973	-1.78362	-1.79158	-1.80559	-1.80966	-0.759278	-1.46485	-1.78153	-1.78934	-1.83537	-1.10997	-1.8282	-1.82527	-1.73974	-1.79258	-1.80699
hsa-miR-3154	-4.41606	-4.42665	-4.42019	-4.42153	-4.4244	-4.41795	-4.4225	-4.42745	-4.41392	-4.42776	-4.42267	-4.35451	-4.42448	-4.42793	-4.42074	-4.42775	-4.41489	-4.42637	-4.42769	-4.41835	-4.41264	-4.42029	-4.40954	-4.42205	-4.4262	-4.42379	-4.41977	-4.42716	-4.41359	-4.41313	-4.41826	-4.42141	-4.42128	-4.42145	-4.41648	-4.41733	-4.41882	-4.41926	-4.41828	-4.42627	-4.41625	-4.41709	-4.42208	-4.41673	-4.42128	-4.42096	-4.41167	-4.41743	-4.41897
hsa-miR-3155a	-3.71112	-3.74822	-3.73052	-3.73682	-3.74581	-3.71999	-3.74138	-3.74899	-3.70108	-3.51712	-3.74215	-3.75104	-3.7459	-3.75409	-3.73309	-3.75059	-3.70563	-3.74793	-3.7496	-3.27762	-3.69507	-3.731	-3.6805	-3.73928	-3.74776	-3.74511	-3.72853	-3.47011	-3.69955	-3.69735	-3.72145	-3.73624	-3.73563	-3.73644	-3.71309	-3.71708	-3.72411	-3.72616	-3.72157	-3.74783	-3.71204	-3.71596	-3.7394	-3.71427	-3.73565	-3.73413	-3.69049	-3.71758	-3.72481
hsa-miR-3156-5p	0	0	0	0	0	0	0	0	0	0	0	0	0	0	0	0	0	0	0	0	0	0	0	0	0	0	0	0	0	0	0	0	0	0	0	0	0	0	0	0	0	0	0	0	0	0	0	0	0
hsa-miR-3156-3p	0	0	0	0	0	0	0	0	0	0	0	0	0	0	0	0	0	0	0	0	0	0	0	0	0	0	0	0	0	0	0	0	0	0	0	0	0	0	0	0	0	0	0	0	0	0	0	0	0
hsa-miR-3157-5p	-2.03156	-1.74067	-1.53117	-2.06768	-1.38028	-2.04434	-2.07367	-1.76325	-2.01705	-1.59289	-2.07466	-1.04103	-1.6751	-1.3996	-2.06266	-2.10939	-2.02363	-2.0955	-1.78142	-2.04707	-2.00848	-2.0598	-1.97936	-2.07093	-2.09464	-2.08134	-1.51606	-1.75516	-2.01486	-1.26248	-2.04642	-2.06691	-2.06609	-2.06718	-1.39367	-1.426	-2.05019	-2.05308	-2.04659	-1.72956	-2.0329	-2.03855	-2.07109	-2.03613	-1.23012	-2.06407	-2.002	-2.04089	-2.05119
hsa-miR-3157-3p	-0.959971	-1.70254	-1.65088	-0.830456	-1.68584	-1.0347	-1.67064	-1.36422	-1.59411	-1.19261	-1.20968	-1.43045	-1.68644	-1.5378	-1.1405	-1.71972	-1.60295	-1.33161	-1.38345	-1.63455	-1.58259	-1.65178	-1.55569	-1.18812	-0.667134	-1.6811	-0.737943	-1.0983	-1.59116	-1.58694	-1.0468	-1.66143	-1.16024	-1.6618	-1.61747	-1.62523	-1.0686	-1.64268	-1.6339	-0.520827	-1.61543	-1.62306	-1.66712	-1.61978	-1.16036	-1.65757	-1.57395	-1.01463	-1.07436
hsa-miR-3158-5p	-2.99502	-3.03537	-3.01775	-3.02178	-3.02977	-3.0092	-3.02459	-3.03719	-2.97895	-3.04133	-2.58422	-2.56706	-2.6377	-2.5796	-3.01942	-3.04101	-2.98624	-3.0347	-3.03863	-3.01201	-2.96935	-3.01806	-2.94604	-3.02331	-3.0343	-3.02817	-3.01645	-3.03654	-2.9765	-2.97299	-2.44043	-2.21834	-3.02103	-3.02155	-2.37777	-3.00454	-3.0135	-3.01487	-3.01173	-2.68714	-2.99649	-3.00275	-3.02338	-3.00006	-2.54099	-3.02008	-2.96202	-3.00535	-3.01397
hsa-miR-3158-3p	1.31804	1.05457	-0.173527	1.13407	0.472603	0.474843	0.246466	0.70116	-0.00162719	1.39496	0.576704	1.81589	0.467993	0.385106	0.333262	0.406532	0.634326	0.776774	0.477166	-0.123168	0.0325553	0.355571	0.917843	-0.224044	-0.331219	0.759179	-0.161972	1.24509	0.00712782	0.0196568	0.458821	1.62173	0.306433	-0.207811	0.972463	-0.0948205	0.81859	0.4076	0.457541	1.08467	0.562713	1.24037	-0.224739	1.2673	0.934038	0.682521	0.805074	0.501331	0.422166
hsa-miR-3159	-3.10291	-3.14276	-3.12713	-3.13072	-2.75114	-3.11625	-3.13322	-2.59808	-3.0878	-2.67029	-3.13363	-3.14869	-3.138	-3.15524	-3.12861	-3.14774	-3.09466	-3.14217	-3.14565	-3.11913	-3.07877	-3.12741	-3.05686	-3.13208	-3.14182	-2.73393	-3.12597	-3.1438	-3.0855	-3.0822	-3.11845	-3.1304	-3.13005	-3.13051	-3.10587	-3.11187	-2.57816	-3.12456	-2.55984	-3.14197	-2.48913	-3.11018	-3.13214	-3.10765	-3.13006	-3.1292	-3.07189	-3.11262	-3.1235
hsa-miR-3160-5p	0	0	0	0	0	0	0	0	0	0	0	0	0	0	0	0	0	0	0	0	0	0	0	0	0	0	0	0	0	0	0	0	0	0	0	0	0	0	0	0	0	0	0	0	0	0	0	0	0
hsa-miR-3160-3p	-4.55595	-4.56347	-4.55888	-4.55983	-4.56187	-4.55729	-4.56052	-4.56404	-4.55443	-4.56489	-4.56064	-4.5649	-4.56193	-4.565	-4.55927	-4.56489	-4.55512	-4.56327	-4.56451	-4.55758	-4.55352	-4.55895	-4.55132	-4.56021	-4.56315	-4.56144	-4.55858	-4.56383	-4.5542	-4.55386	-4.55751	-4.55975	-4.55965	-4.55978	-4.55624	-4.55685	-4.55791	-4.55822	-4.55753	-4.49599	-4.55609	-4.55668	-4.56022	-4.55642	-4.55966	-4.55943	-4.55283	-4.55692	-4.55802
hsa-miR-3161	-3.56885	-3.6041	-3.58909	-3.59567	-3.60161	-3.57811	-3.59924	-3.6049	-3.55837	-3.60669	-3.59946	-3.60701	-3.6017	-3.61015	-3.59178	-3.60655	-3.56313	-3.6038	-3.60552	-3.58011	-3.5521	-3.5896	-3.5369	-3.59824	-3.60363	-3.60088	-3.14195	-3.12632	-3.55677	-3.55448	-3.57963	-3.59507	-3.59443	-3.59528	-3.5709	-3.57507	-3.5824	-3.58454	-3.57975	-3.6037	-3.56981	-3.5739	-3.59837	-3.57214	-3.59445	-3.59286	-3.54732	-3.57559	-3.58314
hsa-miR-3162-5p	0	0	0	0	0	0	0	0	0	0	0	0	0	0	0	0	0	0	0	0	0	0	0	0	0	0	0	0	0	0	0	0	0	0	0	0	0	0	0	0	0	0	0	0	0	0	0	0	0
hsa-miR-3162-3p	-4.58603	-4.59128	-4.58808	-4.58874	-4.59016	-4.58697	-4.58922	-4.59167	-4.58497	-4.59226	-4.58931	-4.55202	-4.5902	-4.59231	-4.58835	-4.59225	-4.58545	-4.59114	-4.592	-4.58717	-4.58434	-4.58813	-4.5828	-4.589	-4.59106	-4.58986	-4.58787	-4.59153	-4.58481	-4.58458	-4.58712	-4.58868	-4.58862	-4.5887	-4.58624	-4.58666	-4.5874	-4.58762	-4.58713	-4.59109	-4.58613	-4.58654	-4.58901	-4.58636	-4.58862	-4.58846	-4.58386	-4.58671	-4.58748
hsa-miR-3163	-4.14036	-4.16639	-4.15116	-4.15466	-4.16216	-4.1453	-4.1572	-3.97253	-4.13477	-4.16726	-3.91035	-4.16736	-4.16236	-4.16838	-4.15259	-4.16721	-4.13731	-4.16629	-4.16687	-4.14636	-4.13143	-4.15142	-4.12332	-4.15603	-4.16623	-4.16058	-4.15005	-4.16656	-4.13392	-4.1327	-4.14611	-4.15434	-4.154	-4.15445	-4.14146	-4.14368	-4.14759	-4.14873	-4.14618	-4.16625	-4.14087	-4.14305	-4.1561	-4.14212	-4.15401	-4.15317	-4.12888	-4.14396	-4.14798
hsa-miR-3164	-4.34743	-4.37113	-4.35667	-4.35967	-4.36609	-4.35166	-4.36185	-4.37252	-4.34265	-4.373	-4.36221	-4.37309	-4.36626	-4.37391	-4.3579	-4.37297	-4.34482	-4.3705	-4.37269	-4.35257	-4.33979	-4.3569	-4.33285	-4.36085	-4.37013	-4.36474	-4.35573	-4.18023	-4.34192	-4.34087	-4.35235	-4.3594	-4.35911	-4.35949	-4.34837	-4.13862	-4.35362	-4.35459	-4.35241	-4.37028	-4.34787	-4.34974	-4.3609	-4.34893	-4.35912	-4.35839	-4.33761	-4.35051	-4.35395
hsa-miR-3165	0	0	0	0	0	0	0	0	0	0	0	0	0	0	0	0	0	0	0	0	0	0	0	0	0	0	0	0	0	0	0	0	0	0	0	0	0	0	0	0	0	0	0	0	0	0	0	0	0
hsa-miR-3166	0	0	0	0	0	0	0	0	0	0	0	0	0	0	0	0	0	0	0	0	0	0	0	0	0	0	0	0	0	0	0	0	0	0	0	0	0	0	0	0	0	0	0	0	0	0	0	0	0
hsa-miR-1260b	2.4503	4.47753	3.19184	4.56916	3.4381	4.76597	2.34425	4.16706	2.25803	3.50426	2.6653	0.664621	2.61827	3.0856	2.70058	4.64426	1.67305	4.59676	4.16491	4.6736	4.01076	4.35292	3.36465	3.88788	3.36008	4.07493	2.79814	3.4153	3.42896	5.25592	1.90691	3.17755	1.98772	4.0678	3.13214	4.49429	3.45668	5.12379	3.11572	5.30862	3.47959	5.17344	1.91749	4.44432	2.94843	2.83958	3.15921	5.40265	3.44031
hsa-miR-3167	0	0	0	0	0	0	0	0	0	0	0	0	0	0	0	0	0	0	0	0	0	0	0	0	0	0	0	0	0	0	0	0	0	0	0	0	0	0	0	0	0	0	0	0	0	0	0	0	0
hsa-miR-3168	-4.23613	-4.27599	-4.25175	-4.25683	-4.26767	-4.24328	-4.2605	-4.2766	-4.22805	-4.03096	-4.26112	-4.27821	-4.26796	-4.28062	-4.25383	-4.27786	-4.23172	-4.27512	-4.27708	-4.24482	-4.22321	-4.25214	-4.21148	-4.25881	-4.2745	-4.26538	-4.25015	-4.27638	-4.22682	-4.22505	-4.24445	-4.25636	-4.25587	-4.25652	-4.23772	-4.24093	-4.24659	-4.24824	-4.24455	-4.27475	-4.23688	-4.24003	-4.2589	-4.23867	-4.25588	-4.25466	-4.21953	-4.24134	-4.24716
hsa-miR-3169	0	0	0	0	0	0	0	0	0	0	0	0	0	0	0	0	0	0	0	0	0	0	0	0	0	0	0	0	0	0	0	0	0	0	0	0	0	0	0	0	0	0	0	0	0	0	0	0	0
hsa-miR-3170	-3.40188	-2.90722	-3.42558	-3.43137	-3.43621	-3.41271	-3.43308	-3.44062	-3.3896	-3.44304	-3.43337	-3.44348	-3.08099	-3.44777	-3.42873	-3.19333	-3.39517	-3.43915	-3.44147	-3.41506	-3.38226	-3.42617	-3.36446	-3.4323	-3.43892	-3.43525	-3.42316	-3.44024	-3.38773	-3.38505	-3.4145	-3.43115	-2.68492	-3.43122	-3.40428	-3.40915	-3.41775	-3.42025	-3.41464	-3.43901	-3.403	-3.40779	-3.43235	-3.40573	-3.43092	-3.42999	-3.37667	-3.40977	-2.91994
hsa-miR-3171	0	0	0	0	0	0	0	0	0	0	0	0	0	0	0	0	0	0	0	0	0	0	0	0	0	0	0	0	0	0	0	0	0	0	0	0	0	0	0	0	0	0	0	0	0	0	0	0	0
hsa-miR-3173-5p	-2.09913	-2.16366	-2.12625	-2.13467	-2.15161	-2.11167	-1.67046	-2.16762	-1.35189	-2.17672	-1.67595	-2.1784	-2.15204	-1.98866	-1.60952	-1.45961	-2.09134	-1.31261	-2.17078	-2.11436	-2.07652	-2.1269	-2.04572	-2.13788	-2.16135	-2.14817	-2.12354	-2.1662	-2.08276	-2.07968	-2.11372	-2.13391	-2.13311	-2.13418	-2.10192	-2.10757	-2.11743	-2.12027	-1.52031	-1.78981	-2.10043	-2.10599	-2.13804	-2.1036	-1.6286	-1.61729	-2.06817	-2.10828	-1.54592
[truncated: 1,466 more rows]
[truncated: 19 more columns]
