# Supplementary material for: MiR-99b-5p expression and response to tyrosine kinase inhibitor treatment in clear cell renal cell carcinoma patients
Source: Oncotarget. 2016 Oct 12;7(48):78433–47. doi: 10.18632/oncotarget.12618 (PMC5346651; doi:10.18632/oncotarget.12618)
Supplement: Supplementary file 3 [file oncotarget-07-78433-s003.xlsx]

## Sheet: Sheet1
		Patient sample
miR	MIMAT Number	11T	12N	12T	13N	13T	15N	15T	16N	16T	17N	17T	18N	18T	19N	19T	1N	1T	20N	20T	21N	21T	23N	23T	2N	2T	3N	3T	4N	4T	6N	6T	8N	8T	9N	9T	30N	30T	31N	31T	33N	33T	34N	34T	35N	35T	36N	36T	46N
hsa-let-7a-5p	MIMAT0000062	7018	1902	17973	6866	14730	11967	5277	7009	22198	12773	24192	17331	10381	2683	16511	9373	18016	11789	35998	9924	40586	2520	9732	1894	13777	4484	5506	3723	12433	16588	6067	19597	9519	15408	18288	12364	3953	2368	7109	2080	9178	18679	20596	7541	18775	4766	3015	6141
hsa-let-7a-3p	MIMAT0004481	78	17	146	40	59	67	31	70	75	78	77	54	54	19	122	123	138	75	269	68	122	20	41	67	45	19	21	27	70	126	38	80	36	155	121	156	64	32	74	31	71	123	78	71	60	57	16	76
hsa-let-7a-2-3p	MIMAT0010195	0	0	0	0	2	2	1	0	0	1	0	1	0	2	0	0	2	2	1	0	0	0	0	0	0	2	0	1	0	5	0	0	0	1	0	3	2	1	0	0	0	0	0	0	0	0	0	0
hsa-let-7b-5p	MIMAT0000063	2964	1505	6383	3411	3715	5241	1593	3411	8217	5467	7122	9484	5290	1327	6006	3438	11214	5549	14266	4208	10714	1077	3306	983	7296	2735	3559	2616	4193	8927	3339	6253	2720	6463	4435	5624	1183	1052	2066	840	3086	8766	9275	3020	3725	1606	977	2816
hsa-let-7b-3p	MIMAT0004482	0	0	0	0	0	0	0	0	0	0	0	0	0	0	0	0	0	0	0	0	0	0	0	0	0	0	0	0	0	0	1	1	0	0	0	2	0	0	0	0	0	0	0	0	0	0	0	0
hsa-let-7c-5p	MIMAT0000064	686	728	5004	1327	1952	2533	1756	1560	5026	2362	7076	3595	1223	737	2809	1691	3093	2068	8761	2030	6505	500	639	579	736	1445	1344	1178	297	5822	300	3111	1233	2150	1392	2904	352	539	811	560	1153	3961	3705	1534	3653	866	414	1110
hsa-let-7c-3p	MIMAT0026472	0	1	3	3	1	1	2	1	3	4	3	5	1	2	1	2	1	3	5	1	2	0	0	0	1	1	3	2	0	11	0	2	0	2	1	5	1	3	4	1	0	2	6	3	3	2	0	0
hsa-let-7d-5p	MIMAT0000065	401	198	850	368	523	686	234	369	900	580	923	654	629	151	1122	536	1100	690	1800	456	1092	82	300	98	867	339	278	264	709	947	444	1009	429	641	755	640	149	139	326	82	403	885	560	417	1244	172	281	304
hsa-let-7d-3p	MIMAT0004484	135	166	312	139	137	238	94	209	209	235	243	172	132	56	376	263	385	258	675	178	279	62	72	121	159	171	118	172	267	311	157	325	106	285	296	230	74	62	88	46	110	253	110	95	357	53	36	162
hsa-let-7e-5p	MIMAT0000066	1004	360	1311	771	708	1202	321	627	1195	1184	730	1640	602	266	2677	758	2536	1062	2780	744	1641	175	475	178	403	576	289	367	953	1517	590	2139	647	1144	904	739	161	184	399	169	436	1255	790	708	981	365	156	474
hsa-let-7e-3p	MIMAT0004485	10	7	8	20	10	30	11	11	13	24	6	37	4	10	21	9	17	26	25	27	15	7	5	9	2	12	0	13	5	32	4	29	9	28	9	35	4	3	6	2	5	18	2	7	8	2	2	10
hsa-let-7f-5p	MIMAT0000067	12772	2257	22399	7463	18281	13068	6388	8302	21156	14324	31912	15276	17095	3219	30087	16358	19935	14287	62977	10282	43188	2352	11168	3754	23460	5549	5718	3307	16905	18465	12288	19692	8001	15849	23112	15899	7336	3495	11110	2485	11931	17735	16468	10045	27348	6517	5447	7258
hsa-let-7f-1-3p	MIMAT0004486	0	0	0	0	0	0	0	0	0	0	0	0	0	0	0	0	0	0	0	0	0	0	0	0	0	0	0	0	0	0	0	0	0	0	0	0	0	0	0	0	0	0	0	0	0	0	0	0
hsa-let-7f-2-3p	MIMAT0004487	0	0	0	0	0	0	0	0	0	0	0	0	0	0	0	0	0	1	0	0	0	0	0	0	0	0	0	0	0	0	0	0	0	0	0	0	0	0	0	0	0	0	0	0	0	0	0	0
hsa-miR-15a-5p	MIMAT0000068	341	27	817	67	413	144	236	127	659	143	1822	210	738	22	741	93	391	126	1220	72	1401	24	408	35	1578	36	173	30	787	222	301	182	243	208	710	509	521	53	466	31	475	504	912	126	607	43	426	102
hsa-miR-15a-3p	MIMAT0004488	1	0	0	0	1	1	0	0	0	0	0	0	2	0	1	1	1	1	2	0	2	0	0	0	1	0	0	0	1	1	1	0	1	0	2	2	0	0	1	0	1	1	1	0	0	0	0	0
hsa-miR-16-5p	MIMAT0000069	7760	688	9809	3109	6951	5438	5702	6176	14529	5086	25108	8389	20048	1719	10406	3237	14939	4684	22993	3695	20641	597	7724	1687	22920	2443	6834	2094	20675	8465	8474	7108	9320	6064	16522	16170	12961	1723	10399	1613	10390	16618	15323	4136	12364	1366	6825	3362
hsa-miR-16-1-3p	MIMAT0004489	0	0	2	0	0	0	0	0	1	0	0	2	0	1	2	1	0	0	2	0	1	1	0	0	1	0	0	0	4	1	1	0	0	0	0	2	3	0	0	0	2	2	0	0	1	0	0	1
hsa-miR-17-5p	MIMAT0000070	226	40	286	84	192	125	207	97	186	125	184	268	266	50	343	72	379	109	386	78	372	34	65	35	331	52	121	46	375	212	99	106	294	146	283	384	109	43	141	40	168	273	129	128	269	47	163	64
hsa-miR-17-3p	MIMAT0000071	11	7	22	9	24	14	26	21	25	12	23	33	17	6	35	9	28	12	43	12	37	5	10	10	21	3	16	8	27	42	23	17	24	9	40	26	13	11	25	3	23	22	18	7	23	9	12	15
hsa-miR-18a-5p	MIMAT0000072	21	1	27	7	19	14	45	5	21	9	19	17	38	3	33	2	43	10	44	5	38	0	6	1	69	1	13	0	51	16	5	11	31	19	18	19	15	1	6	1	9	17	10	7	22	1	20	4
hsa-miR-18a-3p	MIMAT0002891	3	1	8	0	1	3	7	1	0	4	2	3	6	3	4	2	8	3	6	2	2	0	1	1	6	1	5	1	6	2	1	6	5	1	6	1	5	0	0	0	1	3	2	2	2	0	1	0
hsa-miR-19a-5p	MIMAT0004490	0	0	0	0	0	0	0	0	0	0	0	0	0	0	0	0	0	0	0	0	0	0	0	0	0	0	1	0	0	0	0	0	0	0	0	0	0	0	0	0	0	0	0	0	0	0	0	0
hsa-miR-19a-3p	MIMAT0000073	233	9	158	54	108	91	213	65	132	101	134	185	210	100	313	79	263	96	465	89	367	23	56	33	305	42	121	27	160	252	81	48	165	109	216	224	96	24	98	16	93	152	113	76	133	53	109	54
hsa-miR-19b-1-5p	MIMAT0004491	1	1	2	1	1	3	1	2	0	2	2	7	2	2	1	0	3	2	1	1	2	0	0	0	1	2	1	1	2	6	1	0	0	0	1	2	0	0	2	0	0	1	1	1	1	0	0	0
hsa-miR-19b-3p	MIMAT0000074	561	76	395	236	247	430	471	292	404	400	279	723	497	367	757	262	1519	356	1313	356	695	90	119	119	798	211	317	138	504	1118	270	168	669	327	437	728	228	92	302	41	246	584	258	308	368	155	371	208
hsa-miR-19b-2-5p	MIMAT0004492	0	0	0	0	0	0	0	0	0	0	0	0	0	0	0	0	0	0	0	0	0	0	0	0	0	0	0	0	0	0	0	0	0	0	0	0	0	0	0	0	0	0	0	0	0	0	0	0
hsa-miR-20a-5p	MIMAT0000075	284	38	535	170	451	269	444	175	404	243	353	542	472	117	737	141	1017	204	987	202	832	57	137	48	879	94	189	76	837	480	219	231	807	379	554	661	255	68	267	55	335	604	330	252	445	141	337	143
hsa-miR-20a-3p	MIMAT0004493	1	0	4	2	4	4	3	5	3	6	7	8	3	3	9	2	11	8	10	5	8	1	2	3	6	1	2	0	7	6	0	3	2	8	9	11	3	0	2	0	5	10	4	2	4	2	2	2
hsa-miR-21-5p	MIMAT0000076	209041	7174	155356	11761	115064	28163	83594	23355	195027	12579	224912	11816	237658	13474	345223	35842	536147	17927	201003	6257	129804	5765	63489	5229	498522	10197	132283	4205	342636	78843	257421	58717	215407	21250	81897	151899	117499	17725	66572	9467	82055	26134	42821	23415	114468	8491	65005	26883
hsa-miR-21-3p	MIMAT0004494	5972	672	6103	348	3277	932	2130	535	7440	309	6388	296	9022	146	9901	1156	14989	526	6762	157	3784	243	2164	234	36335	320	7407	135	18205	1188	12177	1486	7452	496	1338	1856	1617	254	856	180	1690	327	1233	361	4101	185	1761	592
hsa-miR-22-5p	MIMAT0004495	11	6	18	16	6	47	7	39	61	23	19	24	62	5	36	32	116	31	119	11	25	1	11	2	72	37	28	4	41	26	26	38	22	28	5	36	13	3	10	2	18	38	41	23	24	2	13	12
hsa-miR-22-3p	MIMAT0000077	49160	62618	71180	32024	27457	69801	13824	64482	87677	69154	94815	28781	51886	16432	43226	92046	198163	85750	137019	42752	49961	10726	23645	91258	170734	62766	43075	46309	92575	78218	148895	103814	43437	74847	54679	44047	18674	15920	19495	12293	23572	36038	49353	23112	49797	16260	5903	66772
hsa-miR-23a-5p	MIMAT0004496	0	0	1	0	0	1	0	1	2	0	1	2	0	0	1	0	1	4	1	0	2	0	0	0	0	1	0	0	0	0	1	2	0	0	1	1	1	1	0	0	0	1	0	0	0	1	0	0
hsa-miR-23a-3p	MIMAT0000078	1323	173	1601	617	1186	908	659	621	2505	678	1404	1686	1564	448	2111	293	3675	766	4542	417	2597	118	955	119	1444	290	762	356	2017	2330	1114	1058	1797	1205	2175	3474	1003	412	1838	303	1748	3751	1968	812	2583	327	487	571
hsa-miR-24-1-5p	MIMAT0000079	6	3	6	2	4	8	3	5	8	3	1	7	6	4	5	10	9	8	47	4	14	3	2	6	2	9	4	4	9	15	0	5	3	8	6	13	4	5	6	2	6	12	16	4	11	3	1	8
hsa-miR-24-3p	MIMAT0000080	697	251	1131	669	690	962	422	684	2265	976	744	2060	1074	306	1271	335	3226	794	3996	567	1839	149	719	78	750	450	608	425	1637	1991	585	773	990	1274	882	2279	723	269	1291	145	1098	3131	1549	926	1426	319	529	443
hsa-miR-24-2-5p	MIMAT0004497	41	9	31	3	12	11	7	11	27	9	32	10	41	6	49	16	54	14	76	9	36	5	11	8	34	11	31	9	31	27	34	10	25	11	45	33	15	6	30	6	39	23	20	9	49	3	16	16
hsa-miR-25-5p	MIMAT0004498	1	4	12	2	3	9	1	5	7	5	4	6	11	0	7	4	23	4	19	5	5	0	4	9	10	8	30	5	18	18	18	4	2	3	11	5	5	5	5	2	6	7	3	3	6	2	5	5
hsa-miR-25-3p	MIMAT0000081	2552	566	4156	903	2500	1641	1311	1628	5297	1477	4403	2332	4305	494	6673	1099	11166	1484	8488	1183	6470	278	2045	680	10173	642	5441	597	11642	3388	6160	1784	2481	1646	6067	3613	1669	498	1509	343	2219	3444	2672	1059	3506	495	1680	1128
hsa-miR-26a-5p	MIMAT0000082	20940	9553	62319	30334	43158	34034	23560	24548	76228	43311	79289	71118	27613	8105	57611	17795	110098	29336	112207	27917	109585	9597	27379	7428	43116	10927	10941	13251	69436	59158	21472	60680	27295	66160	75064	143224	36389	11490	49924	11109	44954	171523	80822	38713	59306	17732	12536	18068
hsa-miR-26a-1-3p	MIMAT0004499	0	2	2	0	1	11	0	6	1	8	1	2	4	1	7	10	8	12	10	8	1	0	2	1	0	4	2	0	1	5	5	1	2	2	2	12	3	4	2	2	1	8	4	7	9	1	3	7
hsa-miR-26b-5p	MIMAT0000083	9264	1625	14902	4085	13179	6607	2349	4498	17317	7275	19508	9156	9553	1528	18334	5910	15148	5791	34078	5627	29983	1288	8773	1983	17151	2366	3278	2121	12363	12112	9978	9668	6823	10820	11136	13693	5282	1665	7844	1426	8075	15153	15791	4954	19322	2705	3037	3710
hsa-miR-26b-3p	MIMAT0004500	12	8	16	13	18	17	7	23	12	17	7	27	6	8	22	20	29	29	41	22	20	4	11	9	9	17	7	13	13	37	9	22	11	26	5	38	9	11	12	7	17	35	29	24	29	10	1	16
hsa-miR-27a-5p	MIMAT0004501	15	2	30	8	2	16	0	4	23	11	10	23	5	4	63	9	17	17	8	8	13	3	3	2	22	2	32	3	7	28	11	6	14	24	19	31	42	15	13	9	20	24	7	24	7	4	1	3
hsa-miR-27a-3p	MIMAT0000084	1388	362	2861	836	1506	1140	479	853	3411	863	1383	1871	2601	413	4026	719	5293	1068	8710	543	2770	203	1181	251	2850	435	1209	277	1878	2534	2189	708	2039	1146	1527	2862	919	478	1668	229	1642	2493	1659	1068	1644	528	828	748
hsa-miR-28-5p	MIMAT0000085	242	70	439	102	221	154	230	143	569	226	598	206	326	53	431	124	841	150	666	114	500	41	180	51	557	80	178	89	673	309	192	458	226	270	536	405	194	45	220	43	233	391	404	100	416	57	94	79
hsa-miR-28-3p	MIMAT0004502	4046	1475	5688	1756	3067	2709	2149	1878	6620	2752	7316	2548	4647	856	7160	2098	13720	3289	13044	1935	7039	686	2430	857	5368	1143	3126	1373	9464	4875	2818	4037	2294	3300	6850	4398	1666	858	2230	715	2345	4222	5031	1142	5565	598	977	1703
hsa-miR-29a-5p	MIMAT0004503	11	8	11	8	4	25	5	28	21	10	7	12	11	11	21	36	36	13	23	16	16	3	4	19	16	9	27	6	29	30	32	10	5	17	12	18	4	4	4	4	2	9	5	14	15	3	2	13
hsa-miR-29a-3p	MIMAT0000086	751	277	1699	479	1297	984	637	729	2147	877	1848	1694	956	204	1483	666	2981	822	2587	669	2509	203	661	208	3964	283	1199	325	5885	1357	2517	1694	1337	1226	2293	1707	737	312	818	251	1072	2158	1194	863	2267	382	321	627
hsa-miR-30a-5p	MIMAT0000087	14453	81383	82043	95938	48146	143090	25445	102884	36048	133337	44395	156051	26457	40884	77533	133460	103862	166405	128793	97190	101057	37925	37372	60471	42727	72364	44354	77074	54823	155058	88675	100943	31419	179510	42489	104801	30862	38640	27269	18008	32008	70300	56113	95603	98847	46860	5679	106672
hsa-miR-30a-3p	MIMAT0000088	199	1860	2325	2885	1757	3923	577	2686	686	4033	1436	5836	535	926	1641	2753	2391	4025	3940	2721	2982	958	1246	1357	587	1947	1003	1500	985	4253	1478	2464	702	4412	1335	3627	862	1178	925	551	999	2271	1502	3571	2162	1602	102	2332
hsa-miR-31-5p	MIMAT0000089	1204	138	184	69	14	122	21	227	1727	160	134	538	1125	68	28	161	3733	97	19	93	216	22	3	51	71	87	25	59	640	852	211	181	93	104	36	345	263	95	71	89	46	195	255	350	2272	42	44	137
hsa-miR-31-3p	MIMAT0004504	39	2	4	4	0	2	0	16	59	5	4	20	52	2	0	13	148	5	1	5	8	0	0	0	1	4	2	4	18	64	4	4	9	6	0	16	5	5	0	1	5	16	8	20	118	2	1	8
hsa-miR-32-5p	MIMAT0000090	4	2	9	3	8	4	1	4	6	9	8	11	12	1	11	7	13	4	40	2	6	1	3	0	13	1	2	4	5	14	9	4	8	19	3	13	9	3	8	0	7	4	8	6	9	2	3	11
hsa-miR-32-3p	MIMAT0004505	3	1	5	1	3	4	1	1	1	3	6	3	1	0	2	1	5	1	6	1	3	0	2	0	3	0	2	1	0	4	1	6	1	3	2	1	1	1	1	0	0	0	1	6	4	0	1	2
hsa-miR-33a-5p	MIMAT0000091	7	6	3	3	1	5	3	8	2	3	14	9	4	0	17	3	11	3	15	3	8	1	1	2	3	1	1	0	5	6	3	1	5	6	5	15	3	1	6	0	2	5	0	6	6	3	4	11
hsa-miR-33a-3p	MIMAT0004506	0	0	0	0	0	0	0	0	0	0	0	0	0	0	0	0	0	0	0	0	0	0	0	0	0	0	0	0	0	0	0	0	0	0	0	0	0	0	0	0	0	0	0	0	0	0	0	0
hsa-miR-92a-1-5p	MIMAT0004507	2	4	10	3	5	8	0	1	1	2	8	10	3	2	3	1	2	5	0	1	3	0	0	1	2	7	6	2	1	13	4	4	0	9	3	5	1	1	2	1	1	4	0	1	2	3	1	0
hsa-miR-92a-3p	MIMAT0000092	12498	4013	32658	11359	27142	19140	21063	10684	23364	17235	30888	40792	16725	5371	40602	10758	57878	15829	49699	18568	55068	6408	12549	4300	56935	6538	10558	10944	49085	27782	10989	28077	34152	24958	69471	26493	7100	4107	6151	3645	12237	29863	17477	9343	33040	5657	9662	6393
hsa-miR-92a-2-5p	MIMAT0004508	0	0	0	0	0	0	0	0	0	0	0	0	0	0	0	0	0	0	0	0	0	0	0	0	0	0	0	0	0	0	0	0	0	0	0	0	0	0	0	0	0	0	0	0	0	0	0	0
hsa-miR-93-5p	MIMAT0000093	1019	135	1123	333	669	526	601	363	1021	375	1203	765	1236	137	1620	277	1688	448	2573	338	1539	99	392	79	1360	221	1148	193	3247	807	1023	410	1070	549	1292	992	458	95	475	67	614	621	574	368	1002	124	523	236
hsa-miR-93-3p	MIMAT0004509	5	1	7	3	4	4	5	4	4	4	8	12	6	4	9	1	16	6	9	4	14	2	3	1	4	2	6	7	28	12	5	8	6	6	17	5	7	2	6	0	6	8	6	2	18	2	1	3
hsa-miR-95-5p	MIMAT0026473	21	5	3	5	3	3	0	1	1	3	4	1	0	1	11	2	6	4	8	3	5	1	4	4	4	4	3	1	10	9	5	4	1	8	3	5	2	0	1	1	2	11	3	1	3	0	0	2
hsa-miR-95-3p	MIMAT0000094	14	0	1	9	4	6	2	2	5	7	6	8	2	3	3	2	12	4	2	10	24	1	7	0	1	1	2	7	9	13	1	20	5	9	0	19	6	1	8	2	4	58	10	2	3	4	3	1
hsa-miR-96-5p	MIMAT0000095	50	10	8	2	3	9	6	14	26	14	7	22	13	11	22	17	6	12	16	6	7	3	9	1	14	5	61	3	263	59	138	9	44	23	23	49	6	4	4	2	22	13	1	32	36	6	6	24
hsa-miR-96-3p	MIMAT0004510	0	0	0	0	0	0	0	0	0	0	0	0	0	0	0	0	0	0	0	0	0	0	0	0	0	0	0	0	1	0	0	0	0	0	0	0	0	0	0	0	0	0	0	0	0	0	0	0
hsa-miR-98-5p	MIMAT0000096	2813	303	2421	1067	1972	1599	2067	918	1639	1711	3545	961	1729	300	6274	2010	1773	1667	10045	1063	3775	257	1152	361	2729	835	685	424	1662	1871	1481	1888	1192	1875	1753	1778	867	284	1546	158	1512	1646	1556	1115	5334	513	623	955
hsa-miR-98-3p	MIMAT0022842	0	0	0	0	0	0	0	0	0	0	0	0	0	0	0	0	0	0	0	0	0	0	0	0	0	0	0	0	0	0	0	0	0	0	0	0	0	0	0	0	0	0	0	0	1	0	0	0
hsa-miR-99a-5p	MIMAT0000097	200	625	1163	500	361	805	450	804	1305	804	1098	1282	300	300	542	706	913	895	2041	666	1237	245	110	546	194	666	693	610	128	1518	89	635	285	841	272	4699	1193	1063	1360	663	1226	4170	3405	1634	1595	955	416	1699
hsa-miR-99a-3p	MIMAT0004511	14	53	133	51	50	69	35	63	211	78	83	112	24	15	87	48	142	62	365	53	164	27	12	19	34	40	63	30	11	149	6	60	34	79	20	82	23	11	32	12	25	78	68	41	42	27	0	33
hsa-miR-100-5p	MIMAT0000098	1535	1451	3242	1353	1057	1900	556	1809	3365	1899	2120	1491	747	464	1342	2136	1948	3398	9157	1382	3461	421	229	1182	198	2404	608	1568	344	3602	478	2695	656	2680	1834	31856	9215	12805	19632	6116	13463	23360	16723	16205	35337	5339	1765	16569
hsa-miR-100-3p	MIMAT0004512	7	4	20	3	7	2	5	2	23	12	6	9	3	0	4	7	10	6	49	5	14	1	1	0	0	2	0	1	0	14	4	7	3	7	3	12	6	4	12	4	3	4	6	2	13	3	1	6
hsa-miR-101-5p	MIMAT0004513	6	11	41	9	23	19	4	10	12	23	19	18	10	7	61	18	33	15	59	7	57	1	8	9	6	4	3	1	5	20	8	10	6	15	38	21	20	8	18	3	12	39	11	8	15	5	0	9
hsa-miR-101-3p	MIMAT0000099	2516	2082	12144	2781	8644	4409	1813	3420	6940	4846	7264	4724	4815	1019	16910	5420	12556	5810	28627	3592	18427	1042	3192	2356	6203	1989	1034	1492	5516	6725	4198	4212	2728	7199	10307	8318	4435	1044	5216	678	5104	8844	5276	3412	4646	1818	1159	3376
hsa-miR-29b-1-5p	MIMAT0004514	0	0	1	0	0	0	1	2	2	0	0	2	0	0	0	0	1	0	0	0	0	0	0	0	1	0	1	0	0	3	0	1	0	0	0	1	2	0	0	0	0	0	0	0	0	0	0	0
hsa-miR-29b-3p	MIMAT0000100	286	228	384	420	321	683	433	552	442	690	414	877	662	133	390	637	610	638	1276	449	702	133	226	156	1635	292	516	258	1931	780	1387	389	777	1055	236	795	352	109	337	68	334	897	500	593	497	178	196	426
hsa-miR-29b-2-5p	MIMAT0004515	5	10	14	16	12	33	7	20	9	36	24	19	8	5	18	21	22	25	42	17	24	7	18	7	23	22	4	14	12	25	18	15	14	41	6	21	9	1	12	0	4	22	25	22	26	7	2	14
hsa-miR-103a-2-5p	MIMAT0009196	8	2	4	5	1	6	2	3	6	3	4	3	10	3	5	3	14	5	17	1	2	0	1	1	11	1	6	0	5	17	6	4	11	5	4	16	3	0	4	1	3	6	1	4	3	0	6	0
hsa-miR-103a-3p	MIMAT0000101	3603	1230	5153	1971	2994	3172	2099	2321	3843	2842	6815	3905	5796	830	5868	1628	6602	2702	10513	2006	6733	459	1450	451	8308	1192	2167	1310	6325	5240	3608	3423	4392	3794	2967	4804	1738	582	2159	390	2368	3613	2846	1999	4685	669	1331	1408
hsa-miR-105-5p	MIMAT0000102	1	0	0	0	0	0	0	0	0	0	0	0	0	0	0	0	0	0	0	0	0	0	0	0	0	0	0	1	0	0	0	0	0	0	0	0	0	0	0	0	0	0	0	0	0	0	0	0
hsa-miR-105-3p	MIMAT0004516	0	0	0	0	0	0	0	0	0	0	0	0	0	0	0	0	0	0	0	0	0	0	0	0	0	0	0	0	0	0	0	0	0	0	0	0	0	0	0	0	0	0	0	0	0	0	0	0
hsa-miR-106a-5p	MIMAT0000103	0	11	1	10	0	10	1	9	4	12	12	29	12	4	12	10	3	18	10	16	4	3	1	10	6	19	5	12	21	19	5	15	7	22	1	19	1	3	2	2	4	18	2	6	7	19	9	7
hsa-miR-106a-3p	MIMAT0004517	0	0	0	0	0	0	0	0	0	0	0	0	0	0	0	0	0	0	0	0	0	0	0	1	0	0	0	0	0	0	0	0	0	1	0	0	0	0	0	0	0	0	0	1	0	0	0	0
hsa-miR-107	MIMAT0000104	41	84	161	214	204	351	312	206	44	341	35	128	38	32	224	170	75	365	557	228	137	54	79	76	42	148	25	124	66	192	50	191	100	464	141	95	35	36	138	7	124	54	177	97	174	69	9	149
hsa-miR-16-2-3p	MIMAT0004518	0	0	1	1	0	0	1	0	4	0	0	0	1	0	4	0	1	0	5	0	1	0	0	0	6	0	1	0	5	2	0	2	3	0	2	1	0	0	2	0	1	1	1	0	2	0	0	1
hsa-miR-192-5p	MIMAT0000222	59642	67805	112132	61452	28256	81986	12392	59715	34938	89021	24063	11019	5169	9482	10692	129605	44439	124317	216647	64118	92255	20799	22630	59734	97628	63117	1397	42795	154205	46705	84018	83313	23936	112356	50001	31294	20630	12357	19945	5902	48144	5142	64282	28651	54441	23020	29445	71785
hsa-miR-192-3p	MIMAT0004543	20	14	26	22	10	39	8	16	14	33	3	2	1	3	5	24	19	39	52	23	33	7	11	5	21	13	1	17	42	23	11	26	8	42	22	19	14	2	14	3	17	1	30	14	24	5	14	21
hsa-miR-196a-5p	MIMAT0000226	1189	198	2554	882	1833	851	556	778	1862	805	3453	1347	954	422	1240	786	4358	1154	9140	928	4855	143	705	465	387	613	1460	459	1229	2360	2084	1240	526	1121	2667	1408	921	266	1288	212	1257	1423	1821	739	1131	313	374	589
hsa-miR-197-5p	MIMAT0022691	0	0	0	0	0	0	0	0	0	0	0	0	0	0	0	0	0	0	0	0	0	0	0	0	0	0	0	0	0	1	0	0	1	0	1	0	0	0	0	0	1	2	0	0	0	0	0	0
hsa-miR-197-3p	MIMAT0000227	129	78	235	104	175	158	131	84	341	138	340	263	236	37	323	89	663	128	434	115	510	36	207	31	536	82	168	149	881	274	301	216	359	225	247	367	98	32	88	24	127	432	451	86	476	32	60	53
hsa-miR-198	MIMAT0000228	0	0	0	0	0	0	0	0	0	0	0	0	0	0	0	0	0	0	0	0	0	0	0	0	0	0	0	0	0	0	0	0	0	0	0	0	0	0	0	0	0	0	0	0	0	0	0	0
hsa-miR-199a-5p	MIMAT0000231	298	121	78	288	62	438	195	336	764	239	178	633	120	136	368	115	125	347	181	215	269	61	90	45	15	135	73	134	38	984	60	396	264	440	89	4588	464	398	795	302	749	3343	490	760	151	224	113	482
hsa-miR-199a-3p	MIMAT0000232	1253	281	341	919	408	1616	451	1276	3832	1322	975	1895	609	636	1853	1000	1164	1409	1281	1144	1303	244	391	199	126	496	318	426	171	3951	290	2844	1146	2006	499	4748	368	606	1074	537	1021	4216	712	1230	250	451	313	957
hsa-miR-208a-5p	MIMAT0026474	0	0	0	0	0	0	0	0	0	0	0	0	0	0	0	0	0	0	0	0	0	0	0	0	0	0	0	0	0	0	0	0	0	0	0	0	0	0	0	0	0	0	0	0	0	0	0	0
hsa-miR-208a-3p	MIMAT0000241	1	0	0	0	0	0	0	0	0	0	0	0	0	0	0	0	0	0	0	0	0	0	0	0	0	0	0	0	0	0	0	0	0	0	0	0	0	0	0	0	0	0	0	0	0	0	0	0
hsa-miR-129-5p	MIMAT0000242	0	39	3	28	0	37	3	36	6	54	0	43	1	56	1	39	1	24	6	23	1	16	0	99	0	23	0	12	1	30	25	9	5	22	0	19	0	19	1	5	0	2	1	10	0	12	0	16
hsa-miR-129-1-3p	MIMAT0004548	0	0	0	9	0	5	3	8	0	8	0	23	0	10	1	5	0	7	0	7	0	0	0	2	0	3	0	6	0	11	1	7	2	7	0	8	0	5	1	0	0	1	1	1	0	2	0	6
hsa-miR-148a-5p	MIMAT0004549	132	238	269	97	126	132	85	131	101	236	239	160	80	31	364	177	353	238	495	114	161	58	73	193	108	153	93	136	147	147	391	168	65	195	71	88	30	49	47	30	77	50	106	67	272	40	16	96
hsa-miR-148a-3p	MIMAT0000243	17271	4154	16249	5116	8957	7816	8153	7480	11057	11621	17270	12554	9091	2074	50810	11916	43043	11641	49829	7518	18476	3438	8426	5502	11846	4921	3912	3487	8682	10644	26487	15419	6029	11958	8606	11252	3346	2381	8233	1519	9888	7067	11066	5362	19433	3896	2728	4502
hsa-miR-30c-5p	MIMAT0000244	1564	1279	3700	4348	2713	7691	2270	5153	3113	6485	3826	13468	1866	2068	4271	4889	6073	6649	6971	5423	6629	1663	1713	2044	2502	2832	2060	4054	4709	7493	2892	6748	2213	9892	3535	9290	2778	2134	2605	1299	3337	7603	5672	6848	8681	3082	697	5137
hsa-miR-30c-2-3p	MIMAT0004550	31	1333	483	843	295	1339	86	1029	121	1386	123	992	109	407	375	1381	507	1884	809	938	368	236	134	1134	80	1011	413	660	83	1193	437	999	222	1130	285	278	53	321	94	147	93	250	117	491	364	261	4	796
hsa-miR-30d-5p	MIMAT0000245	18012	9474	15631	14717	7295	19860	18913	15458	8653	23719	12899	27201	10043	6980	32371	17923	12009	21677	28908	16068	17219	6963	4100	9937	7693	11260	4783	17684	12755	21852	5336	18449	7496	28853	12270	20151	6998	6699	8059	3696	9763	14478	13450	12234	29228	8453	2827	13911
hsa-miR-30d-3p	MIMAT0004551	27	49	135	53	93	62	54	52	36	114	66	107	28	17	153	107	52	76	119	64	128	28	23	85	28	48	18	23	31	118	15	86	15	102	71	78	55	34	47	21	67	69	53	42	103	49	4	73
hsa-miR-139-5p	MIMAT0000250	9	24	18	59	45	89	12	56	74	57	12	159	37	23	68	61	64	106	106	69	69	15	19	15	8	36	4	44	22	133	12	101	28	77	58	153	39	15	114	12	62	176	57	66	40	27	4	55
hsa-miR-139-3p	MIMAT0004552	0	4	0	2	4	1	0	5	1	1	3	5	2	1	0	1	3	5	3	2	0	1	0	1	1	4	0	2	0	4	1	0	1	5	3	5	3	0	3	1	1	0	1	1	1	2	0	3
hsa-miR-147a	MIMAT0000251	2	0	0	0	0	0	0	0	0	0	0	0	0	0	0	0	0	0	0	0	1	0	0	0	1	0	0	0	0	0	0	0	0	0	0	0	0	0	0	0	0	0	0	0	0	1	0	0
hsa-miR-7-5p	MIMAT0000252	1	1	6	1	7	2	5	1	4	2	15	0	4	0	2	3	9	0	10	1	10	0	1	2	16	0	3	2	43	2	7	0	7	3	3	7	1	3	5	0	3	3	5	2	6	1	12	0
hsa-miR-7-1-3p	MIMAT0004553	3	0	6	2	9	3	3	3	11	1	25	9	6	1	5	2	12	2	9	1	11	0	3	0	11	2	3	1	24	4	1	3	4	5	11	23	5	1	5	0	6	23	12	3	12	0	6	1
hsa-miR-7-2-3p	MIMAT0004554	0	0	0	0	0	0	0	0	0	0	0	0	0	0	0	0	0	0	0	0	0	0	0	0	0	0	0	0	0	0	0	0	0	0	0	0	0	0	0	0	0	0	0	0	0	0	0	0
hsa-miR-10a-5p	MIMAT0000253	20112	8896	35255	33931	15772	40658	23680	33270	21811	49404	30836	90929	5234	20423	35221	34345	38217	42762	69180	37930	48899	14387	6613	14165	21370	19570	12945	23026	24053	87979	5044	38284	22657	54887	48781	46811	10203	15129	12576	8110	7996	53430	27546	37055	21634	15742	6773	17881
hsa-miR-10a-3p	MIMAT0004555	0	0	2	5	1	6	1	3	1	5	2	5	1	0	0	1	1	0	4	2	2	0	0	2	0	1	2	1	3	6	0	0	0	1	0	4	2	2	1	0	1	3	2	2	1	2	0	1
hsa-miR-10b-5p	MIMAT0000254	50688	24202	52828	79045	26807	102539	19165	88792	39295	126506	67982	129614	20909	43307	90314	94936	104465	148780	202307	93129	128689	30919	14264	54255	18980	65867	14902	63661	31877	152268	18018	91405	39171	145206	111216	76949	33458	25012	27307	12478	22125	81400	61270	51151	39858	26057	8525	53187
hsa-miR-10b-3p	MIMAT0004556	8	19	25	23	3	24	2	11	13	31	12	34	6	6	20	27	25	33	38	18	24	7	4	15	4	16	1	9	7	28	8	24	14	20	23	19	13	5	14	3	9	33	18	14	15	3	2	20
hsa-miR-34a-5p	MIMAT0000255	920	86	1205	103	724	155	375	185	957	129	1086	251	591	40	1845	150	753	97	1660	54	1120	33	370	32	1378	46	568	61	923	674	3717	163	547	147	658	344	376	107	390	67	599	241	231	202	1022	48	169	123
hsa-miR-34a-3p	MIMAT0004557	10	0	15	4	6	4	4	1	6	1	21	1	20	0	20	1	6	1	25	0	15	1	2	0	7	1	8	0	7	8	15	3	7	5	5	7	3	0	9	1	10	7	5	5	14	1	1	0
hsa-miR-181a-5p	MIMAT0000256	17816	12588	75926	11277	47699	19814	11350	18493	74602	20009	122099	31005	52277	7249	59555	11094	111585	19481	120967	13992	113246	5383	21100	5536	43353	7017	15208	10432	27578	46063	12772	37318	21939	24886	41122	46647	19066	10490	30674	7560	37682	44772	47496	11668	53062	6312	12837	15611
hsa-miR-181a-2-3p	MIMAT0004558	160	179	528	144	361	274	89	238	536	259	344	521	511	102	474	139	1060	329	1149	159	576	55	60	194	191	164	180	132	252	565	179	193	109	239	272	382	154	153	175	77	183	147	178	220	214	92	32	195
hsa-miR-181b-5p	MIMAT0000257	1855	1340	4982	1063	2582	2173	839	1783	6668	1487	5606	1742	7560	841	6448	1369	10401	2058	15345	1341	6410	282	1219	685	3125	894	2692	1119	1708	3707	1812	2185	1803	1786	2280	2323	1192	640	1560	377	1882	1802	2836	822	3197	360	874	1708
hsa-miR-181b-3p	MIMAT0022692	0	0	2	0	0	4	0	1	0	0	2	0	4	1	0	0	4	1	2	0	1	0	2	0	0	0	0	0	1	4	0	2	0	3	0	3	1	0	0	0	0	0	0	0	0	0	0	0
hsa-miR-181c-5p	MIMAT0000258	3328	451	2056	495	1620	649	654	588	1788	532	3488	1199	980	349	12800	486	6099	519	4566	352	4263	152	800	231	1198	205	1459	212	1139	2182	2892	941	497	613	3898	1711	797	277	812	197	741	1268	638	464	854	339	294	632
hsa-miR-181c-3p	MIMAT0004559	4	0	1	0	0	1	0	1	2	1	2	0	2	0	5	0	4	0	2	1	3	0	0	0	1	0	4	0	0	1	5	0	1	1	3	1	2	0	0	0	0	1	0	1	0	0	0	0
hsa-miR-182-5p	MIMAT0000259	2701	278	259	341	164	883	568	715	1143	674	289	1485	619	342	970	585	258	572	693	418	164	145	363	233	1082	366	4183	307	27592	2288	5069	1609	2037	923	1072	1698	124	181	113	159	852	794	117	981	1318	150	281	462
hsa-miR-182-3p	MIMAT0000260	0	0	0	0	0	0	0	0	0	0	0	0	0	0	0	0	0	0	0	0	0	0	0	0	0	0	0	0	1	0	0	0	0	0	0	0	0	0	0	0	0	0	0	0	0	0	0	0
hsa-miR-183-5p	MIMAT0000261	437	49	73	107	56	205	153	144	167	183	64	260	155	73	281	136	77	115	195	95	44	35	119	26	208	53	485	55	4693	548	1448	202	418	190	216	657	49	48	47	33	207	221	22	302	327	58	93	131
hsa-miR-183-3p	MIMAT0004560	0	0	0	0	0	0	0	0	0	0	0	0	0	0	0	0	0	0	0	0	0	0	0	0	0	0	1	0	0	0	0	0	0	1	0	0	0	0	0	0	0	0	0	0	0	0	0	0
hsa-miR-187-5p	MIMAT0004561	0	0	0	0	0	0	0	0	0	0	0	0	0	0	0	0	0	0	0	0	0	0	0	0	0	0	0	0	0	0	0	0	0	0	0	0	0	0	0	0	0	0	0	0	0	0	0	0
hsa-miR-187-3p	MIMAT0000262	87	69	15	93	1	51	0	88	8	197	0	24	4	12	84	111	4	147	11	51	14	31	3	59	3	73	2	71	1	46	1	83	26	155	1	27	6	16	2	5	3	64	1	61	51	18	21	37
hsa-miR-196a-3p	MIMAT0004562	8	7	23	6	7	0	0	10	17	0	0	12	5	1	8	11	12	17	76	19	53	0	0	22	1	7	9	6	10	27	31	0	0	13	15	0	0	1	10	1	11	13	22	4	8	5	4	10
hsa-miR-199b-5p	MIMAT0000263	195	10	2	22	2	30	28	21	430	33	6	66	16	22	88	12	8	28	1	25	12	3	12	6	1	13	30	0	1	152	37	30	96	41	5	973	117	81	135	85	124	133	107	84	58	12	36	60
hsa-miR-199b-3p	MIMAT0004563	1253	281	341	919	408	1616	451	1276	3832	1322	975	1895	609	636	1853	1000	1164	1409	1281	1144	1303	244	391	199	126	496	318	426	171	3951	290	2844	1146	2006	499	4748	368	606	1074	537	1021	4216	712	1230	250	451	313	957
hsa-miR-203a	MIMAT0000264	53	15	72	32	14	36	11	38	23	24	59	204	17	7	72	26	158	36	50	24	39	8	0	9	47	14	9	27	335	68	2	46	25	29	77	92	21	38	9	19	16	80	72	123	76	30	2	47
hsa-miR-204-5p	MIMAT0000265	226	16726	20184	24220	15078	29048	686	25188	3788	32218	15512	27024	589	3285	5958	23145	2348	26726	51664	29212	28288	12832	1882	15081	2256	21357	1108	25536	2894	22539	5460	24662	8802	39115	13667	13396	3127	6358	5719	2426	5478	12469	31308	17603	19027	8099	47	17780
hsa-miR-204-3p	MIMAT0022693	0	76	10	13	7	34	0	17	2	28	13	16	1	3	7	48	2	31	44	38	11	6	0	34	5	26	0	49	3	11	13	19	2	21	4	2	0	1	4	2	3	2	11	9	2	5	0	20
hsa-miR-205-5p	MIMAT0000266	0	0	0	4	1	1	1	1	278	16	4	20	6	2	1	2	0	2	1	1	3	1	1	1	88	1	2	0	70	9	7	0	2	2	0	41	1	2	4	0	45	25	3	4	2	1	1	0
hsa-miR-205-3p	MIMAT0009197	0	0	0	0	0	0	0	0	0	0	0	0	0	0	0	0	0	0	0	0	0	0	0	0	0	0	0	0	0	0	0	0	0	0	0	0	0	0	0	0	0	0	0	0	0	0	0	0
hsa-miR-210-5p	MIMAT0026475	18	1	59	2	57	1	4	0	34	5	91	15	7	1	51	0	157	2	141	2	94	0	13	0	21	2	4	2	142	4	19	5	6	4	63	3	18	1	9	0	14	5	56	6	60	2	3	0
hsa-miR-210-3p	MIMAT0000267	3914	250	5180	138	3176	143	755	127	2104	230	3824	488	1033	35	5918	178	11493	185	12299	101	4817	36	1190	112	2181	165	1826	125	8707	220	4815	77	1165	225	2392	291	1784	191	1295	61	1747	124	3490	270	1991	64	485	96
hsa-miR-211-5p	MIMAT0000268	3	3	3	5	9	22	7	3	2	11	5	2	3	2	6	7	1	7	27	14	4	7	3	8	9	3	1	17	4	4	1	4	0	19	13	1	0	1	4	2	12	1	10	4	18	3	0	5
hsa-miR-211-3p	MIMAT0022694	0	0	0	0	0	0	0	0	0	0	0	0	0	0	0	0	0	0	0	0	0	0	0	0	0	0	0	0	0	0	0	0	0	0	0	0	0	0	0	0	0	0	0	0	0	0	0	0
hsa-miR-212-5p	MIMAT0022695	4	2	6	0	3	4	1	5	5	3	6	9	3	1	7	3	4	0	3	3	10	2	0	1	2	0	2	0	1	5	0	6	3	2	3	35	8	6	7	2	5	24	10	9	12	3	1	9
hsa-miR-212-3p	MIMAT0000269	6	0	7	1	10	7	5	4	16	6	27	24	9	4	18	3	13	4	17	4	13	0	7	0	29	0	4	1	13	8	1	13	14	8	11	50	5	3	2	1	8	31	26	8	7	2	5	5
hsa-miR-181a-3p	MIMAT0000270	218	166	442	128	254	258	76	197	243	191	573	251	502	83	383	194	827	246	1258	114	563	35	106	125	653	121	221	114	115	546	192	233	260	227	140	571	192	95	236	69	278	285	198	102	266	53	86	212
hsa-miR-214-5p	MIMAT0004564	23	17	10	15	7	21	10	29	57	18	15	28	8	9	44	24	12	24	16	16	27	6	8	9	3	13	4	16	5	69	7	36	17	18	10	73	7	8	10	10	10	73	8	14	1	8	3	26
hsa-miR-214-3p	MIMAT0000271	75	19	20	60	7	130	49	76	313	67	54	211	54	33	125	44	77	77	69	60	68	20	31	9	10	36	37	58	14	215	17	177	99	149	36	542	30	57	108	40	119	577	69	112	18	39	31	45
hsa-miR-215-5p	MIMAT0000272	53	3	12	2	18	4	2	4	16	2	12	14	19	1	15	1	6	5	12	5	13	0	2	0	11	0	0	3	28	1	5	9	229	2	3	3	4	157	10	80	8	6	7	7	1	1	5	3
hsa-miR-215-3p	MIMAT0026476	1	0	0	0	0	0	0	0	0	0	0	0	0	0	0	0	0	0	0	0	0	0	0	0	0	0	0	0	0	0	0	0	0	0	0	0	0	0	0	0	0	0	0	0	0	0	0	0
hsa-miR-216a-5p	MIMAT0000273	6	68	2	37	1	5	2	136	18	90	2	0	1	3	1	48	2	35	0	8	3	2	3	2	0	12	0	12	0	15	2	15	2	48	1	6	5	6	2	5	4	0	1	19	0	5	0	42
hsa-miR-216a-3p	MIMAT0022844	0	0	0	0	0	0	0	0	0	0	0	0	0	0	0	3	0	0	0	0	0	0	0	0	0	0	0	0	0	0	0	0	0	0	0	0	0	0	0	0	0	0	0	0	0	0	0	0
hsa-miR-217	MIMAT0000274	0	0	0	0	0	4	1	6	3	10	0	0	0	0	1	4	0	5	0	2	0	0	1	2	0	0	0	1	0	1	0	2	0	5	0	0	0	1	1	0	0	0	0	1	0	1	0	1
hsa-miR-218-5p	MIMAT0000275	341	164	81	148	55	270	33	190	232	263	179	47	90	33	151	280	94	363	189	183	167	49	61	172	138	169	63	83	44	233	133	239	112	349	50	171	38	50	54	25	53	176	69	104	41	48	41	165
hsa-miR-218-1-3p	MIMAT0004565	0	0	0	0	0	2	0	0	0	1	0	0	0	0	0	1	0	0	0	0	0	1	2	1	0	0	1	0	0	0	0	3	0	2	0	0	0	0	0	0	0	1	0	1	0	1	0	2
hsa-miR-218-2-3p	MIMAT0004566	0	0	0	0	0	0	0	0	0	0	0	0	0	0	0	0	0	0	0	0	1	0	0	0	0	0	0	0	0	0	0	0	0	0	0	1	0	0	0	0	0	0	0	0	0	0	0	1
hsa-miR-219a-5p	MIMAT0000276	9	3	10	5	11	10	6	5	3	8	10	2	9	2	20	10	24	8	28	10	11	4	5	4	15	6	4	2	27	19	15	2	23	9	7	24	18	5	7	0	3	7	12	7	4	4	2	5
hsa-miR-219a-1-3p	MIMAT0004567	1	9	1	2	2	2	0	6	1	7	1	2	3	0	3	14	3	6	7	3	4	1	1	4	1	4	4	4	4	3	4	4	1	0	2	0	2	1	0	1	0	1	0	1	1	0	0	1
hsa-miR-221-5p	MIMAT0004568	16	8	31	29	37	43	165	33	38	47	36	56	40	16	15	36	62	54	20	24	16	15	5	13	85	22	73	24	56	72	18	35	41	63	14	237	98	53	85	37	62	155	72	98	146	42	22	58
hsa-miR-221-3p	MIMAT0000278	249	577	373	461	361	730	2759	533	466	789	169	442	602	288	322	541	457	987	470	406	269	168	60	423	494	409	641	227	344	916	356	550	354	761	102	663	182	223	267	110	241	289	94	355	421	176	38	406
hsa-miR-222-5p	MIMAT0004569	0	0	1	2	0	1	4	1	1	1	0	1	0	0	0	2	2	0	0	0	0	1	0	0	0	0	1	1	0	1	0	1	1	0	1	2	0	2	0	0	1	1	0	1	0	0	0	0
hsa-miR-222-3p	MIMAT0000279	826	1134	759	946	567	1715	2255	2194	1836	1485	507	1227	3139	757	927	1500	5073	1821	2158	902	646	314	111	863	2725	1019	5352	838	2200	2223	3805	1262	1001	1457	400	1395	452	551	516	320	519	1088	395	948	1213	341	246	1252
hsa-miR-223-5p	MIMAT0004570	5	0	4	0	2	2	1	4	4	0	8	3	24	0	3	3	4	1	9	0	3	0	1	0	12	2	7	0	8	9	3	1	6	1	1	26	15	4	1	5	9	20	6	4	12	0	6	3
hsa-miR-223-3p	MIMAT0000280	105	13	98	14	49	84	26	54	127	29	190	60	346	51	41	29	136	28	142	24	166	32	51	4	160	22	360	12	120	228	56	84	137	26	64	498	106	27	82	29	118	252	156	28	238	14	120	42
hsa-miR-224-5p	MIMAT0000281	291	1	120	1	80	9	36	3	112	7	60	7	17	5	107	2	23	6	167	4	158	1	22	2	45	2	12	2	211	24	21	15	93	10	114	27	17	9	37	12	54	34	39	11	152	2	8	2
hsa-miR-224-3p	MIMAT0009198	0	0	0	0	0	0	0	0	0	0	0	1	0	0	0	0	0	0	0	0	2	0	0	0	0	0	0	0	0	0	0	0	0	0	0	0	0	0	0	0	1	0	0	0	0	0	0	0
hsa-miR-200b-5p	MIMAT0004571	3	10	5	12	9	21	0	16	9	24	21	37	5	6	12	22	13	24	44	25	9	5	3	4	7	19	28	12	40	37	37	28	9	16	6	49	1	8	1	6	3	14	18	16	27	14	0	19
hsa-miR-200b-3p	MIMAT0000318	795	504	1201	1061	744	1656	195	1294	510	1781	1357	4033	203	788	509	1543	826	1394	2665	1354	1069	483	357	827	1331	806	1273	956	4755	2791	1706	2207	925	1639	442	3699	396	1275	363	670	416	1866	1503	2717	2137	1459	107	1778
hsa-let-7g-5p	MIMAT0000414	4111	1201	5707	1481	3721	2956	1232	2173	5603	3108	9476	3264	5559	898	7239	3786	6547	2954	11463	2346	8734	598	2117	1043	10737	1362	2721	1021	4099	5696	4670	5141	2358	3658	5309	4156	1102	728	2054	785	2384	5388	3430	2125	5237	1365	1635	2220
hsa-let-7g-3p	MIMAT0004584	23	24	53	27	23	33	8	42	26	28	21	27	49	5	49	39	68	58	141	20	32	5	13	17	66	19	35	19	41	72	50	19	27	29	14	43	9	4	10	1	8	23	17	27	22	16	12	31
hsa-let-7i-5p	MIMAT0000415	21512	4249	14791	2657	6937	5627	3121	4845	17417	4797	16805	5674	31952	2719	29918	7220	28656	5712	36424	3164	16412	938	5613	3227	41975	3183	11323	1685	18217	14584	56465	7200	5273	3629	9482	8910	3412	1861	6500	1353	8081	9088	5695	4029	10864	1800	5490	4817
hsa-let-7i-3p	MIMAT0004585	104	56	101	44	40	95	19	79	188	57	57	68	172	35	221	85	364	87	309	55	118	10	38	34	282	64	134	32	210	146	565	74	75	58	47	113	21	15	52	12	51	108	60	78	114	22	31	61
hsa-miR-1	MIMAT0000416	0	0	1	1	1	1	0	0	9	2	0	4	0	0	0	0	1	0	1	0	0	0	1	0	0	0	0	0	0	0	0	1	0	4	0	2	0	2	2	0	1	7	3	2	1	1	0	1
hsa-miR-15b-5p	MIMAT0000417	80	3	90	25	67	40	63	31	188	48	266	89	260	12	75	15	195	30	203	34	243	3	88	3	312	7	101	13	555	51	79	50	73	74	124	151	74	21	94	17	111	177	219	69	301	10	123	22
hsa-miR-15b-3p	MIMAT0004586	6	0	2	0	1	1	1	4	5	0	2	6	12	0	7	4	18	2	15	1	8	0	0	0	4	0	4	0	21	6	8	0	4	1	1	3	3	0	4	1	3	6	6	2	21	0	6	1
hsa-miR-23b-5p	MIMAT0004587	0	0	0	1	0	0	0	0	0	3	0	0	0	1	1	0	0	2	5	2	1	0	0	0	0	1	1	0	1	1	0	0	0	0	0	1	1	0	0	0	0	0	0	0	0	0	0	0
hsa-miR-23b-3p	MIMAT0000418	832	634	2890	2134	1568	3260	729	1728	3432	2988	2210	3867	978	776	1156	1374	3949	2754	9814	1857	3383	482	908	377	297	1163	411	1464	3529	4474	359	3318	1344	4563	1800	5340	1575	683	2030	370	1639	5627	4555	1977	3514	673	281	1475
hsa-miR-27b-5p	MIMAT0004588	48	181	175	100	58	130	8	96	85	150	56	98	34	38	58	168	87	256	511	74	86	16	24	226	9	152	31	92	34	187	21	131	22	95	48	81	39	53	37	28	45	65	51	62	70	47	4	146
hsa-miR-27b-3p	MIMAT0000419	5718	6818	44750	10202	19684	17649	3336	10762	21497	16592	22689	17441	6019	4184	10526	13580	25850	17492	77139	11637	30985	4160	8456	7790	3622	8162	3004	5823	15310	28977	3571	17941	6521	20824	15850	26861	12904	5477	14932	3803	13462	22779	30654	12324	22723	6479	1405	15460
hsa-miR-30b-5p	MIMAT0000420	2135	1065	2433	2557	1395	4250	2519	3399	2675	4734	1666	6194	2481	1151	8384	3791	3332	4277	7055	3803	4218	1046	1081	1764	1492	2099	943	2254	1807	3759	870	3674	1356	6095	2074	4655	1506	1323	2176	673	2614	5844	4344	3869	7360	2772	773	3073
hsa-miR-30b-3p	MIMAT0004589	2	21	3	8	0	12	3	4	1	15	0	12	2	2	7	8	5	16	8	5	1	3	1	5	3	6	0	4	2	11	1	8	6	10	3	6	0	3	1	1	3	1	2	5	2	2	0	2
hsa-miR-122-5p	MIMAT0000421	31	0	24	0	61	0	0	0	15	0	23	0	2	0	68	0	2	0	5	0	50	0	5	0	6	0	0	0	91	0	76	0	2	0	60	6	7	2	21	1	16	0	35	0	16	0	4	0
hsa-miR-122-3p	MIMAT0004590	0	0	0	0	1	0	0	0	0	0	0	0	0	0	1	0	0	0	0	0	0	0	0	0	0	0	0	0	1	0	1	0	0	0	1	0	0	0	0	0	0	0	0	0	0	0	0	0
hsa-miR-124-5p	MIMAT0004591	1	0	0	0	0	1	0	0	0	0	0	0	0	0	0	2	0	0	0	0	0	0	0	0	0	0	0	0	0	0	0	0	0	1	0	0	0	0	0	0	0	0	1	0	0	0	0	0
hsa-miR-124-3p	MIMAT0000422	52	14	4	9	2	16	0	8	0	18	2	3	0	0	10	14	0	16	5	9	3	6	0	3	0	5	1	11	0	18	1	7	5	27	0	7	0	0	1	0	1	0	7	6	10	3	0	10
hsa-miR-125b-5p	MIMAT0000423	1052	714	1863	1201	715	2047	1070	1515	3317	1506	1998	3445	419	1147	1244	1289	2668	2148	4529	1754	2583	577	259	743	352	1227	828	1832	195	4911	224	2429	906	2504	1138	12137	2062	2864	2607	2373	2368	12352	5736	2830	4289	1372	421	2726
hsa-miR-125b-1-3p	MIMAT0004592	22	16	27	14	11	47	6	14	57	19	28	45	10	14	5	17	16	49	39	12	22	6	8	9	4	17	20	16	1	72	5	18	4	19	9	78	17	22	30	12	26	41	15	19	14	5	11	20
hsa-miR-128-1-5p	MIMAT0026477	4	0	1	0	2	0	1	2	1	2	4	3	7	0	1	1	3	4	3	2	2	0	0	0	0	4	2	1	1	8	2	0	1	5	0	2	0	0	1	0	0	2	0	0	1	1	0	1
hsa-miR-128-3p	MIMAT0000424	157	41	355	73	95	163	122	144	360	145	2177	189	214	27	340	104	537	114	501	146	311	48	96	45	324	98	171	102	185	225	174	279	128	191	167	193	61	31	97	29	97	161	641	85	381	78	86	97
hsa-miR-130a-5p	MIMAT0004593	0	0	1	0	0	0	0	0	0	0	0	0	0	0	0	0	0	0	1	0	0	0	0	0	0	0	0	0	0	0	0	0	0	0	1	0	0	0	0	0	1	1	0	0	0	0	0	0
hsa-miR-130a-3p	MIMAT0000425	760	784	1252	1307	872	1868	655	1863	2537	1733	1474	2125	2735	856	1924	1134	6421	1754	4464	1095	2537	190	279	443	1977	782	1475	892	1859	3723	1494	1900	1139	1587	1418	3807	1651	386	1347	325	1196	3192	805	1204	1356	527	365	1036
hsa-miR-132-5p	MIMAT0004594	6	5	11	4	4	23	6	11	14	7	12	16	7	8	39	2	10	10	23	7	17	3	8	2	18	9	18	3	8	21	10	16	12	8	7	25	2	5	2	4	5	5	11	8	8	3	1	6
hsa-miR-132-3p	MIMAT0000426	44	12	57	20	38	66	18	45	89	34	53	136	98	28	155	41	88	51	155	31	82	8	21	9	79	16	53	29	78	76	35	106	48	54	60	166	15	24	41	14	37	92	53	77	52	10	24	21
hsa-miR-133a-5p	MIMAT0026478	0	0	0	0	0	0	0	1	1	0	0	0	0	0	0	0	0	0	1	0	1	0	0	0	0	0	0	0	0	1	0	1	1	0	1	0	0	0	0	1	0	3	1	0	0	0	0	0
hsa-miR-133a-3p	MIMAT0000427	9	38	47	42	19	54	45	55	345	74	27	66	27	23	44	38	59	54	38	54	55	15	36	31	5	39	8	55	18	105	2	104	44	147	14	89	21	27	41	22	33	276	100	23	5	7	4	45
hsa-miR-135a-5p	MIMAT0000428	228	17	41	160	58	189	21	137	1	137	6	46	6	35	2	101	40	113	129	201	271	31	3	17	3	48	2	30	0	219	3	102	57	237	12	190	46	12	14	10	11	13	99	91	65	71	0	180
hsa-miR-135a-3p	MIMAT0004595	0	0	0	0	0	0	0	0	0	0	0	0	0	0	0	0	0	0	0	0	0	0	0	0	0	0	0	0	0	0	0	0	0	0	0	0	0	0	0	0	0	0	0	0	0	0	0	0
hsa-miR-137	MIMAT0000429	0	0	0	0	0	0	0	0	0	0	0	0	0	0	0	0	0	0	0	0	0	0	0	0	0	0	0	0	0	0	1	0	6	0	0	0	1	0	0	0	0	2	0	0	0	0	0	0
hsa-miR-138-5p	MIMAT0000430	35	508	18	324	8	383	24	450	4	455	21	143	16	87	26	691	41	641	14	335	15	68	28	359	44	477	145	184	225	341	227	656	531	386	2	153	3	52	2	34	7	28	6	214	29	99	5	434
hsa-miR-138-2-3p	MIMAT0004596	1	0	0	0	0	0	0	0	0	1	0	0	0	0	0	0	0	1	0	0	0	1	0	0	0	0	0	0	0	0	0	1	0	0	0	1	0	0	0	0	0	0	0	1	0	0	0	1
hsa-miR-140-5p	MIMAT0000431	251	27	169	104	124	152	98	130	229	138	172	130	177	74	425	101	625	145	815	103	348	18	94	30	201	44	88	36	122	310	162	137	108	132	113	350	109	33	217	12	146	251	130	85	74	56	37	113
hsa-miR-140-3p	MIMAT0004597	1143	474	1357	690	908	941	390	795	1895	914	1714	1095	1132	250	2142	595	4240	993	4821	650	2748	204	734	205	1916	356	552	447	1326	1642	1033	1172	748	1145	1185	2416	702	298	1137	157	1018	2171	1266	484	768	215	350	644
hsa-miR-141-5p	MIMAT0004598	0	2	1	10	2	10	0	15	3	13	1	35	0	5	2	8	1	9	0	5	0	1	0	8	3	7	1	1	2	15	0	26	3	20	1	40	1	3	1	4	1	24	0	33	1	7	0	8
hsa-miR-141-3p	MIMAT0000432	8	69	7	129	12	165	11	158	46	271	6	427	11	57	8	150	4	146	8	126	10	44	2	86	24	61	4	66	10	242	4	159	78	202	5	298	1	63	11	26	7	166	5	328	4	113	5	86
hsa-miR-142-5p	MIMAT0000433	4586	81	5525	120	2125	983	525	3012	5227	298	18766	611	16199	558	1619	387	4674	300	5223	211	7362	80	904	235	29625	84	2996	134	5378	2312	4593	970	3923	526	1067	15565	3232	331	2494	715	2710	6973	2990	554	6300	297	8621	543
hsa-miR-142-3p	MIMAT0000434	329	2	153	2	64	40	14	82	150	8	466	9	417	48	99	20	196	9	171	6	275	3	29	8	786	3	133	2	63	135	137	29	103	10	25	599	174	8	154	36	139	270	101	31	357	11	366	37
hsa-miR-143-5p	MIMAT0004599	41	25	55	13	39	26	17	18	92	24	28	11	33	15	157	16	31	26	112	13	83	8	15	15	9	16	12	12	9	50	22	35	13	25	71	50	12	18	27	6	43	95	40	9	21	7	9	44
hsa-miR-143-3p	MIMAT0000435	61787	39534	138034	51358	81868	69715	41252	71900	302294	77195	58848	60188	85296	25726	316340	74246	92363	83559	351485	44917	215785	14609	63517	29696	20467	32651	18766	26356	26305	134294	38322	108580	36883	89803	115954	152860	37966	42535	99267	23033	87494	266584	105525	39604	30443	24627	8093	74165
hsa-miR-144-5p	MIMAT0004600	54	18	48	9	46	47	20	67	115	49	30	133	583	21	255	138	15	13	56	94	195	4	59	127	79	33	20	33	16	3	31	76	12	126	170	19	246	40	94	31	65	176	99	30	64	9	10	148
hsa-miR-144-3p	MIMAT0000436	88	23	114	3	74	37	25	44	213	93	78	184	889	7	408	148	14	9	108	79	217	15	133	225	151	29	23	32	12	4	77	59	15	133	152	42	545	56	174	36	131	205	195	61	78	18	20	321
hsa-miR-145-5p	MIMAT0000437	1935	312	2337	1682	2415	2259	3118	2083	6941	1904	2623	3668	928	2120	6035	740	3598	2023	5842	1844	9570	619	2269	334	466	923	656	1206	1083	6465	661	2458	1750	3454	3841	9976	2725	867	3763	530	2685	20802	7379	1129	1644	457	227	1340
hsa-miR-145-3p	MIMAT0004601	0	3	6	1	2	6	2	4	13	5	1	3	1	5	12	9	4	4	16	1	2	2	4	5	1	2	3	2	0	8	1	2	2	1	4	34	10	21	28	4	12	67	26	12	2	7	2	25
hsa-miR-152-5p	MIMAT0026479	6	12	9	12	7	10	9	12	15	13	23	13	6	2	5	7	10	23	30	3	4	1	3	4	4	14	12	5	8	20	26	6	8	10	11	10	1	0	6	4	7	3	5	4	13	0	2	3
hsa-miR-152-3p	MIMAT0000438	335	301	187	401	393	385	254	372	1016	643	1049	695	500	176	539	514	2194	676	1602	362	568	75	260	136	336	302	366	230	308	993	1680	821	553	691	741	1032	346	245	561	130	417	956	533	329	506	133	126	340
hsa-miR-153-3p	MIMAT0000439	22	1	11	2	5	5	4	5	6	1	9	2	15	1	30	2	11	3	14	1	13	2	22	1	69	1	6	0	17	13	7	11	5	2	6	17	6	3	22	1	17	11	4	5	16	1	4	2
hsa-miR-153-5p	MIMAT0026480	0	0	0	0	0	0	0	0	0	0	0	0	1	0	0	0	0	0	0	0	0	0	0	1	0	0	0	0	0	0	0	0	0	0	0	0	0	0	0	0	0	0	0	0	0	0	0	1
hsa-miR-191-5p	MIMAT0000440	7509	2372	9634	5370	5372	7332	5118	4774	8310	8131	20578	11469	10221	2177	8601	4944	13157	6435	15762	4860	11499	1674	2805	1841	21226	2809	7387	4323	16522	11586	5307	9142	9798	11472	8762	22694	5783	2517	5981	1932	6547	13848	8447	5307	9918	2585	4046	3848
hsa-miR-191-3p	MIMAT0001618	0	0	0	0	0	0	0	0	0	3	0	0	1	0	0	0	0	0	0	0	0	1	0	0	0	0	0	0	0	0	0	0	0	0	0	0	0	1	0	1	0	0	0	0	0	1	0	0
hsa-miR-9-5p	MIMAT0000441	647	1	2	8	3	27	5	18	41	27	31	118	87	18	1173	55	1650	20	8	28	16	13	10	13	31	10	7	12	44	64	29	8	554	25	7	59	2	26	3	13	4	32	7	103	49	45	278	31
hsa-miR-9-3p	MIMAT0000442	7	0	1	0	1	1	0	0	1	1	0	6	8	0	17	0	20	0	0	0	0	0	1	0	1	0	1	0	1	0	0	0	12	0	2	3	1	0	0	1	0	0	1	1	1	1	3	0
hsa-miR-125a-5p	MIMAT0000443	859	285	778	510	489	794	260	548	716	661	986	1061	211	373	1097	612	2047	734	1071	771	1097	228	252	448	657	408	378	755	1718	1191	349	1311	648	1031	1285	765	141	260	165	229	258	882	590	348	665	186	113	557
hsa-miR-125a-3p	MIMAT0004602	6	6	3	8	4	6	2	5	5	8	3	16	5	2	9	2	11	7	9	3	8	2	2	4	0	3	8	7	11	18	2	10	2	5	4	15	4	6	5	3	5	11	4	5	3	1	1	2
hsa-miR-125b-2-3p	MIMAT0004603	28	12	60	11	16	19	56	12	67	24	54	38	8	10	27	12	39	12	87	22	50	7	1	3	14	10	9	10	3	46	6	34	19	21	19	53	17	9	19	8	18	24	32	20	38	6	5	11
hsa-miR-126-5p	MIMAT0000444	15947	3555	53423	10398	60175	13490	6654	9125	27922	16417	39390	14277	23482	2260	92633	17168	35924	13398	123773	9469	85367	2328	19395	4142	13770	2892	1340	3709	11374	16187	12831	17465	9609	18875	45445	29675	28603	4439	28489	2669	22918	26776	30077	10693	19704	6687	5914	12167
hsa-miR-126-3p	MIMAT0000445	2259	836	2988	1709	4246	3133	1038	1841	3445	2509	3318	2742	2991	1032	8589	2152	4288	3119	10817	1871	9219	347	1768	737	1020	1231	486	1344	1454	3052	1393	2937	1322	2610	6483	3673	3076	814	3736	470	2669	4179	3622	1549	3252	818	697	2040
hsa-miR-127-5p	MIMAT0004604	7	18	1	11	5	20	6	17	22	18	0	7	11	9	5	20	3	28	10	3	3	4	2	9	0	9	6	14	1	63	5	21	16	20	0	27	3	5	3	0	5	12	1	2	3	6	1	12
hsa-miR-127-3p	MIMAT0000446	1434	9244	172	2428	555	4911	887	5751	3215	4045	443	1203	1099	2347	1249	6596	692	9528	1224	1565	332	1882	379	4074	109	2165	1869	4234	121	14649	1770	4604	1838	2664	305	6149	390	1509	698	806	765	2421	395	1357	263	1235	406	4433
hsa-miR-129-2-3p	MIMAT0004605	0	0	1	4	0	2	0	1	4	4	0	4	1	0	0	3	2	2	6	5	4	0	0	1	0	3	1	6	1	7	3	1	3	3	0	3	2	1	1	1	0	7	2	0	0	0	0	2
hsa-miR-134-5p	MIMAT0000447	32	39	3	15	4	46	7	48	52	50	6	12	14	26	12	41	5	51	12	17	3	12	6	10	17	16	13	37	18	168	31	31	26	32	0	109	3	15	9	12	11	60	8	17	5	7	7	24
hsa-miR-134-3p	MIMAT0026481	0	0	0	0	0	0	0	0	0	0	0	0	0	0	0	0	0	0	0	0	0	0	0	0	0	0	0	0	0	0	0	0	0	0	0	0	0	0	0	0	0	0	0	0	0	0	0	0
hsa-miR-136-5p	MIMAT0000448	2	3	0	1	0	11	2	8	9	4	2	2	0	3	0	3	0	9	2	5	0	3	0	5	0	0	1	4	0	21	4	6	3	5	0	18	1	2	5	2	3	4	2	5	0	0	0	12
hsa-miR-136-3p	MIMAT0004606	74	54	10	102	48	192	65	149	373	162	37	56	33	40	64	223	34	212	81	53	32	67	22	53	8	39	25	72	6	522	42	249	107	200	14	517	40	44	64	42	71	272	52	81	19	64	22	141
hsa-miR-138-1-3p	MIMAT0004607	0	0	0	0	0	0	0	0	0	0	0	0	0	0	0	0	0	0	0	0	0	0	0	0	0	0	0	0	0	0	0	0	0	0	0	0	0	0	0	0	0	0	0	0	0	0	0	0
hsa-miR-146a-5p	MIMAT0000449	3553	1029	5335	508	2399	1268	378	3038	1863	950	6817	694	3649	353	1948	1348	1675	839	8165	760	5533	175	304	483	6338	399	9252	682	2988	4077	3083	1317	2003	1179	2422	3660	1012	487	2867	374	1929	2443	1912	554	2463	349	1751	1106
hsa-miR-146a-3p	MIMAT0004608	2	1	1	0	0	0	0	0	0	0	0	0	0	0	0	0	0	0	1	0	0	0	0	0	0	0	0	0	0	1	0	0	0	0	0	0	0	0	0	0	1	0	0	0	0	0	0	0
hsa-miR-149-5p	MIMAT0000450	11	32	12	54	10	65	16	55	23	35	1	87	4	18	6	35	31	53	32	39	22	9	17	36	9	34	56	53	45	101	15	61	21	36	10	44	4	20	7	13	7	93	5	33	24	16	3	39
hsa-miR-149-3p	MIMAT0004609	0	0	0	0	0	0	0	0	0	0	0	0	0	0	0	0	0	0	0	0	0	0	0	0	0	0	1	0	0	0	0	0	0	0	0	0	0	0	0	0	0	0	0	0	0	0	0	0
hsa-miR-150-5p	MIMAT0000451	675	18	229	44	179	401	57	679	689	39	1529	261	1075	287	108	33	394	92	248	51	985	34	71	7	1291	24	723	46	181	601	207	298	364	84	114	4242	221	47	198	283	220	4120	527	126	633	34	1081	49
hsa-miR-150-3p	MIMAT0004610	0	0	0	0	0	0	0	0	0	0	0	0	1	0	0	0	0	0	0	0	0	0	0	0	0	0	0	0	0	0	0	0	0	0	0	0	1	0	0	0	0	0	0	0	0	0	1	0
hsa-miR-154-5p	MIMAT0000452	2	14	0	4	3	9	3	11	15	23	1	5	2	5	9	20	2	18	6	4	1	9	0	4	4	1	0	1	4	35	8	5	11	11	1	21	2	1	1	2	1	7	2	6	2	3	0	8
hsa-miR-154-3p	MIMAT0000453	1	1	0	0	1	0	0	0	3	2	0	0	0	0	2	0	0	2	0	1	0	0	1	0	0	0	0	0	3	3	0	3	4	4	0	5	0	0	0	0	3	3	1	1	0	0	0	1
hsa-miR-184	MIMAT0000454	4	205	0	73	0	86	0	53	3	571	0	0	0	6	4	463	0	421	0	29	0	19	0	76	3	238	1	199	1	81	3	64	7	178	0	5	0	25	0	9	0	2	1	34	0	17	0	29
hsa-miR-185-5p	MIMAT0000455	37	3	34	13	15	20	20	14	39	16	23	19	57	5	42	14	70	13	76	7	48	6	10	3	125	13	27	11	33	33	28	21	43	20	16	26	13	4	11	1	18	24	51	7	54	2	13	18
hsa-miR-185-3p	MIMAT0004611	0	0	0	0	0	0	0	0	0	0	0	0	0	0	1	1	0	0	0	0	0	0	0	0	0	0	0	0	0	0	2	0	0	0	0	0	0	0	0	0	0	0	0	0	0	0	0	0
hsa-miR-186-5p	MIMAT0000456	8671	2182	9643	2332	5965	3837	4628	3230	7091	3708	14727	3614	6721	1841	11714	3544	11288	3767	21068	2924	12797	869	3978	2667	14097	1427	3501	1750	14818	7345	8359	5280	3531	4259	9207	7583	5118	1337	5251	1045	5020	5990	4169	1831	13495	1234	1877	3364
hsa-miR-186-3p	MIMAT0004612	0	0	0	0	0	0	0	0	1	0	0	0	0	0	1	0	0	0	3	0	0	0	0	0	3	1	2	1	1	1	0	0	0	1	0	0	0	0	0	0	0	0	0	0	0	0	0	0
hsa-miR-188-5p	MIMAT0000457	17	21	22	26	10	47	10	23	10	54	9	39	25	11	49	55	20	51	176	21	19	7	3	37	12	34	35	18	6	21	9	28	25	35	5	17	5	1	8	2	4	5	13	24	22	28	9	26
hsa-miR-188-3p	MIMAT0004613	3	2	8	8	3	11	2	5	2	6	10	9	2	1	8	13	3	7	13	3	2	0	2	0	6	5	7	2	1	14	3	6	2	12	2	6	1	5	2	0	0	3	6	3	6	5	1	3
hsa-miR-190a-5p	MIMAT0000458	45	27	177	76	55	163	26	100	100	157	72	125	70	26	383	342	235	230	700	142	420	23	30	44	64	72	13	31	18	134	123	160	46	372	85	82	76	29	103	13	135	70	233	225	246	74	14	147
hsa-miR-190a-3p	MIMAT0026482	0	6	24	17	7	19	1	23	11	12	4	22	7	0	15	81	20	31	76	19	46	5	2	5	4	7	1	23	1	14	4	18	13	97	17	4	1	12	15	7	25	19	44	37	17	13	1	23
hsa-miR-193a-5p	MIMAT0004614	11	11	17	13	18	15	22	25	23	10	10	33	36	10	46	10	68	30	48	12	35	2	8	6	31	17	36	27	39	39	65	16	24	20	30	21	8	9	8	4	7	22	16	16	20	5	3	13
hsa-miR-193a-3p	MIMAT0000459	116	67	210	75	102	148	108	76	320	97	64	104	376	25	564	81	764	107	982	40	192	3	52	52	278	63	271	45	265	154	323	81	205	72	116	165	107	29	155	11	220	200	137	115	195	22	57	84
hsa-miR-194-5p	MIMAT0000460	1107	432	1607	1461	779	2280	588	1475	1026	2072	822	439	177	232	245	1636	953	2556	2929	1687	3498	435	973	700	1987	1161	35	1136	3354	1020	777	3546	842	3147	2016	1685	933	208	1054	151	2140	299	2361	1009	2122	652	1105	1241
hsa-miR-195-5p	MIMAT0000461	1270	131	4006	1120	930	1466	728	1454	2134	1434	3153	1459	725	406	3993	610	5999	1539	3604	666	3693	139	596	154	2484	519	291	498	1543	2931	412	1544	1816	2140	2651	6193	3662	347	2068	352	1991	7823	5259	931	580	415	614	530
hsa-miR-195-3p	MIMAT0004615	33	7	86	20	19	25	9	18	30	20	38	17	5	20	91	20	145	36	72	15	41	7	7	6	26	9	7	11	17	69	13	32	17	26	56	43	41	12	23	8	16	60	35	4	4	7	5	14
hsa-miR-206	MIMAT0000462	0	0	0	0	0	0	0	1	0	0	0	0	0	0	0	0	0	0	0	0	0	1	0	0	0	0	0	0	0	0	0	0	0	0	0	1	0	0	0	0	0	0	0	0	0	0	0	0
hsa-miR-320a	MIMAT0000510	1074	3062	1250	816	643	1292	139	1403	1228	1260	719	1237	1618	775	2460	1233	2034	2094	3843	855	1352	188	284	2001	1334	1683	2331	1591	678	2358	959	1402	1250	835	926	823	260	558	415	370	443	1456	620	713	671	297	187	1105
hsa-miR-200c-5p	MIMAT0004657	0	0	0	1	0	0	0	0	0	2	0	0	0	0	0	2	0	2	0	1	0	0	0	0	0	0	0	0	0	3	0	1	0	0	0	5	0	2	0	0	0	0	0	2	0	0	0	0
hsa-miR-200c-3p	MIMAT0000617	2	22	7	132	13	180	8	113	47	248	4	480	6	44	6	89	3	149	9	144	6	26	2	14	11	66	2	98	12	229	5	154	87	220	3	146	1	28	3	5	3	187	9	227	6	69	5	29
hsa-miR-155-5p	MIMAT0000646	1559	33	1923	59	317	242	233	1118	1775	123	9331	169	6995	141	1330	91	2260	109	1711	97	4891	11	183	189	44530	42	6393	67	2480	656	3069	166	1551	154	408	868	882	130	584	95	625	712	856	58	2794	44	4247	95
hsa-miR-155-3p	MIMAT0004658	0	0	0	0	0	0	0	0	0	0	0	0	0	0	0	0	0	0	0	0	1	0	0	0	1	0	1	0	0	0	0	0	0	0	0	1	0	0	0	0	0	0	0	0	0	0	0	0
hsa-miR-128-2-5p	MIMAT0031095	0	0	0	0	0	0	0	0	0	0	4	0	0	0	0	0	0	0	0	0	0	0	0	0	0	0	0	0	0	0	0	0	0	0	0	0	0	0	0	0	0	0	0	0	0	0	0	0
hsa-miR-194-3p	MIMAT0004671	9	11	15	9	4	24	2	15	7	14	2	3	0	6	2	19	9	17	28	21	21	11	4	6	3	14	0	14	19	10	13	14	8	28	7	10	3	2	6	2	11	3	12	11	14	8	3	8
hsa-miR-106b-5p	MIMAT0000680	394	88	595	115	313	227	169	193	831	189	448	242	787	82	1148	189	1243	199	1721	132	657	24	219	105	1112	129	812	77	1324	312	881	162	397	219	469	412	224	52	245	33	301	353	316	151	529	67	269	199
hsa-miR-106b-3p	MIMAT0004672	16	14	28	23	13	22	26	8	15	21	11	24	22	8	40	15	27	15	39	10	17	4	5	6	24	7	26	7	33	40	33	9	26	16	29	34	12	8	22	6	16	12	9	16	25	7	3	19
hsa-miR-29c-5p	MIMAT0004673	10	23	33	49	21	64	14	46	21	79	13	35	13	9	33	54	19	79	78	55	44	8	23	31	22	54	12	28	15	42	15	29	18	84	17	26	14	13	29	5	32	44	38	33	32	14	5	48
hsa-miR-29c-3p	MIMAT0000681	386	363	1430	584	1347	1003	246	772	1083	980	1394	1071	588	189	1315	845	2036	854	3744	764	2399	256	1612	373	2123	426	235	432	1376	1058	1275	1209	539	1360	1607	1032	628	243	852	183	876	1313	1326	657	1113	503	134	703
hsa-miR-30c-1-3p	MIMAT0004674	10	67	30	29	13	23	4	37	9	61	9	25	8	13	22	42	18	56	19	30	11	12	8	59	6	29	3	24	5	53	11	47	11	38	15	13	6	23	10	12	5	12	3	13	6	24	0	26
hsa-miR-200a-5p	MIMAT0001620	20	14	37	20	19	24	5	27	19	49	61	59	10	7	13	40	17	28	106	26	41	12	8	8	40	13	31	13	153	52	75	54	18	35	12	49	10	6	8	4	6	23	23	32	33	15	3	11
hsa-miR-200a-3p	MIMAT0000682	520	661	1517	741	815	1093	121	846	482	1377	2181	1677	287	328	802	1355	459	827	3846	1018	1672	406	436	602	1545	464	812	515	2824	2007	2098	1235	558	1295	372	1619	252	290	256	149	351	864	863	1031	1357	592	68	856
hsa-miR-302a-5p	MIMAT0000683	0	0	0	0	0	0	0	0	0	1	0	0	0	0	0	0	0	0	0	0	0	0	0	0	0	0	0	0	0	0	0	0	0	0	0	0	0	0	0	0	0	0	0	0	0	0	0	0
hsa-miR-302a-3p	MIMAT0000684	0	0	0	0	0	0	0	0	0	0	0	0	0	0	0	0	0	0	0	0	0	0	0	0	0	0	0	0	0	0	0	0	0	0	0	0	0	0	0	0	0	0	0	0	0	0	0	0
hsa-miR-219a-2-3p	MIMAT0004675	0	0	0	0	0	0	0	0	0	0	0	0	0	0	0	0	0	0	0	0	0	0	0	0	0	0	0	0	0	0	0	0	0	0	0	0	0	0	0	0	0	0	0	0	0	0	0	0
hsa-miR-34b-5p	MIMAT0000685	0	0	0	0	0	0	0	0	0	0	0	0	1	0	0	0	4	0	0	0	0	0	0	0	0	0	0	0	1	0	0	0	0	0	0	0	0	0	0	0	0	1	0	0	0	0	0	0
hsa-miR-34b-3p	MIMAT0004676	0	0	0	0	1	0	1	0	0	0	0	0	0	0	0	0	0	0	0	0	0	0	0	0	1	0	1	0	9	0	0	0	0	0	0	1	0	0	0	0	0	1	0	0	1	0	0	0
hsa-miR-34c-5p	MIMAT0000686	71	15	13	6	27	17	27	13	100	11	28	28	144	20	21	9	453	10	52	2	23	1	5	4	84	5	301	17	214	92	42	19	34	7	17	43	3	52	34	24	30	39	6	39	7	8	17	10
hsa-miR-34c-3p	MIMAT0004677	0	0	0	0	0	0	0	0	2	0	0	0	0	0	0	0	6	0	1	0	0	0	0	0	2	0	3	0	7	0	0	0	0	1	0	1	0	0	0	1	0	0	0	0	0	0	0	0
hsa-miR-299-5p	MIMAT0002890	3	1	0	1	0	1	1	0	1	0	0	1	2	0	2	0	0	1	1	1	0	0	0	0	1	0	0	3	2	8	0	5	2	1	0	7	1	0	2	0	1	2	0	0	0	0	0	0
hsa-miR-299-3p	MIMAT0000687	19	6	0	8	2	18	6	13	20	13	4	3	4	3	5	12	1	15	6	4	4	3	0	6	14	5	3	8	14	31	7	8	19	9	0	29	1	2	6	3	5	9	2	3	0	1	3	11
hsa-miR-301a-5p	MIMAT0022696	2	0	3	2	0	3	0	0	0	1	1	0	1	0	8	3	0	0	6	2	0	0	0	1	2	0	1	0	3	2	2	2	2	0	0	0	1	0	0	0	1	1	0	4	1	0	0	2
hsa-miR-301a-3p	MIMAT0000688	691	138	572	280	458	337	721	248	488	348	648	375	608	131	1891	265	654	337	1583	202	762	49	129	91	939	147	338	117	694	753	321	377	701	432	412	609	275	83	377	68	357	383	228	277	611	73	127	232
hsa-miR-99b-5p	MIMAT0000689	2885	2642	5047	3601	2699	4405	1825	3184	2512	4070	4670	5879	1678	1101	5478	2816	6396	5034	6981	3209	5197	927	1071	1354	1076	3326	1256	2783	6368	6106	2471	3942	1813	5988	5035	33248	8919	7319	10490	3309	10337	27690	16336	17056	20989	6200	3337	15467
hsa-miR-99b-3p	MIMAT0004678	64	62	99	46	61	78	29	75	58	55	49	83	45	16	131	51	163	78	185	42	101	15	23	27	21	53	32	39	108	111	44	75	25	80	50	64	13	15	19	7	38	55	31	29	59	16	5	35
hsa-miR-296-5p	MIMAT0000690	19	1	4	10	1	0	0	12	4	12	12	21	28	6	48	2	164	2	2	8	4	3	8	6	49	1	41	7	118	9	40	9	124	6	6	5	4	2	2	1	1	8	0	2	1	1	1	2
hsa-miR-296-3p	MIMAT0004679	2	0	0	0	0	1	0	1	0	3	0	1	2	0	2	0	4	0	0	0	0	0	0	2	0	1	3	0	1	0	1	1	2	0	1	1	0	0	0	0	0	0	0	0	0	0	0	2
hsa-miR-130b-5p	MIMAT0004680	17	4	16	7	4	7	9	12	12	5	12	5	21	2	28	3	28	6	15	5	11	1	8	1	24	1	34	1	37	13	17	7	28	2	11	19	5	3	10	3	9	10	13	3	31	0	9	5
hsa-miR-130b-3p	MIMAT0000691	323	23	127	34	39	60	56	57	137	34	134	50	333	13	348	32	401	45	214	20	76	6	55	15	344	19	204	21	292	82	260	69	167	27	83	84	43	11	42	16	61	57	51	16	162	16	119	26
hsa-miR-30e-5p	MIMAT0000692	10254	5718	10356	6577	5087	11076	5999	10895	8455	11521	11023	16067	11278	3920	11557	11292	14687	11558	25046	7725	11266	4120	3258	6577	12243	6069	6587	5173	13662	14671	12377	8433	5501	11827	7890	12872	7273	4783	6410	2493	7629	8549	8559	7770	10289	5859	2717	10305
hsa-miR-30e-3p	MIMAT0000693	219	136	483	295	342	451	199	300	294	574	717	989	396	126	394	393	638	499	1269	357	598	142	179	115	478	205	121	149	553	609	295	469	227	509	504	631	239	188	280	109	395	453	371	417	393	271	85	240
hsa-miR-26a-2-3p	MIMAT0004681	1	2	3	2	2	3	0	2	7	3	1	5	0	3	7	3	16	7	10	4	5	2	1	1	2	1	0	0	1	8	2	1	2	1	5	16	6	2	7	2	2	12	1	1	3	0	0	8
hsa-miR-361-5p	MIMAT0000703	114	65	261	178	223	202	204	149	253	266	300	439	165	63	308	102	361	186	533	160	454	47	101	25	231	74	117	136	325	460	136	281	198	372	316	704	238	85	276	56	245	616	296	164	309	63	63	87
hsa-miR-361-3p	MIMAT0004682	211	72	272	59	102	126	51	123	251	97	618	140	230	41	334	108	432	129	496	81	439	29	148	74	578	60	198	96	422	213	454	164	135	105	234	318	114	46	90	16	156	291	309	53	205	37	102	78
hsa-miR-362-5p	MIMAT0000705	47	153	205	463	81	594	359	339	107	1064	43	1661	104	178	175	461	67	714	272	542	119	230	31	102	128	409	72	321	114	455	43	269	232	1390	56	289	67	115	48	31	53	108	172	274	136	350	40	226
hsa-miR-362-3p	MIMAT0004683	11	13	32	30	9	82	6	57	23	64	11	66	27	31	52	44	25	69	167	39	13	6	6	20	27	16	13	18	10	65	17	32	20	61	7	31	5	13	8	5	10	23	14	38	26	32	4	32
hsa-miR-363-5p	MIMAT0003385	0	0	0	1	0	0	0	0	0	1	0	1	0	0	0	0	0	1	0	0	0	0	0	0	0	0	0	0	0	0	0	0	0	0	0	0	0	0	0	0	0	0	0	0	0	0	0	0
hsa-miR-363-3p	MIMAT0000707	14	120	19	116	12	242	62	172	166	259	244	292	59	66	106	158	23	156	109	205	79	123	6	169	36	128	117	145	141	214	51	213	86	320	32	189	43	86	88	56	54	274	35	156	122	253	109	148
hsa-miR-365a-5p	MIMAT0009199	5	0	0	3	0	2	0	0	5	3	0	1	0	0	0	0	1	3	4	1	0	2	0	3	0	2	0	0	1	1	1	2	2	2	0	0	0	0	0	0	1	1	1	1	0	0	0	0
hsa-miR-365a-3p	MIMAT0000710	156	4	84	56	63	71	160	52	363	54	134	105	86	20	136	45	243	48	355	71	157	22	63	7	133	15	18	42	295	75	90	120	150	149	67	140	44	42	74	24	126	280	170	61	437	26	28	42
hsa-miR-365b-5p	MIMAT0022833	2	0	4	0	2	2	3	0	2	0	0	3	6	0	3	0	1	0	5	1	1	0	0	0	1	0	1	0	1	1	3	0	1	1	3	1	1	1	1	0	4	3	0	1	1	0	1	1
hsa-miR-365b-3p	MIMAT0022834	156	4	84	56	63	71	160	52	363	54	134	105	86	20	136	45	243	48	355	71	157	22	63	7	133	15	18	42	295	75	90	120	150	149	67	140	44	42	74	24	126	280	170	61	437	26	28	42
hsa-miR-302b-5p	MIMAT0000714	0	0	0	0	0	0	0	0	0	0	0	0	0	0	0	0	0	0	0	0	0	0	0	0	0	0	0	0	0	0	0	0	0	0	0	0	0	0	0	0	0	0	0	0	0	0	0	0
hsa-miR-302b-3p	MIMAT0000715	0	0	0	0	0	0	0	0	0	0	0	0	0	0	0	0	0	0	0	0	0	0	0	0	0	0	0	0	0	0	0	0	0	1	0	0	0	0	0	0	0	0	1	0	0	0	0	0
hsa-miR-302c-5p	MIMAT0000716	0	0	0	0	0	0	0	0	0	0	0	0	0	0	0	0	0	0	0	0	0	0	0	0	0	0	0	0	0	0	0	0	0	0	0	0	0	0	0	0	0	0	0	0	0	0	0	0
hsa-miR-302c-3p	MIMAT0000717	0	0	0	0	0	0	0	0	0	0	0	0	0	0	0	0	0	0	0	0	0	0	0	0	0	0	0	0	0	0	0	0	0	0	0	0	0	0	0	0	0	0	0	0	0	0	0	0
hsa-miR-302d-5p	MIMAT0004685	0	0	0	0	0	0	0	0	0	0	0	0	0	0	0	0	0	0	0	0	0	0	0	0	0	0	0	0	0	0	0	0	0	0	0	0	0	0	0	0	0	0	0	0	0	0	0	0
hsa-miR-302d-3p	MIMAT0000718	0	0	0	0	0	0	0	0	0	3	0	2	1	1	0	0	0	0	0	0	0	0	0	0	0	0	0	3	0	0	0	0	0	0	0	0	0	0	0	0	0	0	1	1	0	0	0	0
hsa-miR-367-5p	MIMAT0004686	0	0	0	0	0	0	0	0	0	0	0	0	0	0	0	0	0	0	0	0	0	0	0	0	0	0	0	0	0	0	0	0	0	0	0	0	0	0	0	0	0	0	0	0	0	0	0	0
hsa-miR-367-3p	MIMAT0000719	0	0	0	0	0	0	0	0	0	0	0	0	0	0	0	0	0	0	0	0	0	0	0	0	0	0	0	0	0	0	0	0	0	0	0	0	0	0	0	0	0	0	0	0	0	0	0	0
hsa-miR-376c-5p	MIMAT0022861	0	0	0	0	0	0	0	0	0	0	0	0	0	0	0	0	0	0	0	0	0	0	0	0	0	0	0	0	0	0	0	0	0	0	0	0	0	0	0	0	0	0	0	0	0	0	0	0
hsa-miR-376c-3p	MIMAT0000720	78	32	1	56	8	192	18	137	153	87	3	13	49	109	51	118	45	271	53	41	8	10	8	16	33	38	77	59	23	364	107	83	64	60	3	201	7	14	17	11	16	88	5	46	9	13	7	72
hsa-miR-369-5p	MIMAT0001621	0	0	0	1	0	0	0	0	0	0	1	1	0	1	1	0	2	1	0	0	0	1	0	0	0	0	0	0	0	2	0	3	2	2	0	6	0	2	0	0	0	0	0	0	0	0	1	2
hsa-miR-369-3p	MIMAT0000721	18	3	0	6	5	19	4	6	42	6	5	1	13	5	21	36	0	16	9	7	2	10	4	0	23	3	7	6	6	34	8	22	14	8	2	33	0	6	5	2	3	5	0	8	2	1	1	12
hsa-miR-370-5p	MIMAT0026483	0	0	0	0	0	0	2	0	0	0	0	0	0	0	0	0	0	0	1	0	0	0	0	0	0	0	0	0	0	0	0	0	0	0	0	1	0	0	0	0	0	2	0	0	0	0	0	0
hsa-miR-370-3p	MIMAT0000722	5	30	1	5	1	16	1	12	8	2	0	1	2	11	2	20	1	16	0	1	1	3	1	4	1	6	11	10	0	48	9	4	2	4	0	11	0	2	0	3	0	1	0	5	0	0	0	11
hsa-miR-371a-5p	MIMAT0004687	0	0	0	0	0	0	0	0	0	0	0	1	1	0	0	0	0	0	0	0	0	0	0	0	0	0	0	0	0	0	0	0	0	0	0	0	0	0	0	0	0	0	0	0	0	0	0	0
hsa-miR-371a-3p	MIMAT0000723	0	0	0	0	0	0	0	0	0	0	0	0	0	0	0	0	0	0	0	0	0	0	0	0	0	0	0	0	0	0	0	0	0	0	0	0	0	0	0	0	0	0	0	0	0	0	0	0
hsa-miR-372-5p	MIMAT0026484	0	0	0	0	0	0	0	0	0	0	0	0	0	0	0	0	0	0	0	0	0	0	0	0	0	0	0	0	0	0	0	0	0	0	0	0	0	0	0	0	0	0	0	0	0	0	0	0
hsa-miR-372-3p	MIMAT0000724	0	0	0	0	0	0	0	0	0	0	0	0	0	0	0	0	0	0	0	0	0	0	0	0	0	0	0	0	0	0	0	0	1	0	0	0	0	0	1	0	0	0	0	1	0	0	0	0
hsa-miR-373-5p	MIMAT0000725	0	0	0	0	0	0	0	0	0	0	0	0	0	0	0	0	0	0	0	0	0	0	0	0	0	0	0	0	0	0	0	0	0	0	0	0	0	0	0	0	0	0	0	0	0	0	0	0
hsa-miR-373-3p	MIMAT0000726	0	1	0	0	1	0	0	1	0	0	0	0	0	0	1	0	1	0	0	0	3	0	0	1	0	0	0	0	0	0	1	2	1	1	0	0	0	0	0	1	0	0	0	0	0	0	0	0
hsa-miR-374a-5p	MIMAT0000727	233	12	210	106	160	165	154	123	280	163	347	223	306	38	381	97	430	125	737	93	465	25	141	22	343	37	61	43	287	288	199	111	148	234	164	829	327	65	342	28	321	537	487	182	257	77	187	99
hsa-miR-374a-3p	MIMAT0004688	394	22	467	74	336	116	122	98	478	129	524	166	352	26	939	293	663	134	1818	100	852	36	200	54	794	45	94	30	257	279	383	149	143	284	291	435	296	39	304	35	280	395	507	121	422	73	93	117
hsa-miR-375	MIMAT0000728	218	20	9	22	35	52	45	66	159	22	15	18	8	35	72	58	0	42	6	8	24	5	4	6	17	27	6	23	151	713	271	59	21	18	0	124	0	24	10	13	29	78	30	37	41	9	3	24
hsa-miR-376a-5p	MIMAT0003386	1	0	0	1	0	1	0	0	3	0	0	0	0	1	0	2	0	0	0	0	0	1	0	1	0	0	3	0	0	6	1	3	2	0	0	4	0	0	2	0	1	2	0	0	0	0	0	1
hsa-miR-376a-3p	MIMAT0000729	0	0	0	1	0	4	1	3	1	1	0	0	0	0	1	0	0	4	1	0	0	1	0	0	0	0	1	0	2	11	1	1	1	1	0	7	0	0	0	1	1	1	0	0	0	0	0	1
hsa-miR-377-5p	MIMAT0004689	4	9	0	4	1	7	1	11	3	5	0	3	1	2	2	15	2	15	2	0	0	1	0	3	0	5	5	6	1	29	3	9	4	4	0	3	1	3	2	1	0	3	3	5	1	1	0	5
hsa-miR-377-3p	MIMAT0000730	9	4	1	7	1	13	5	16	16	8	3	3	6	4	1	14	1	23	3	4	2	0	1	2	11	3	1	4	8	54	4	9	6	15	0	79	4	5	6	4	5	16	4	2	2	5	1	12
hsa-miR-378a-5p	MIMAT0000731	26	44	48	46	13	92	80	79	59	88	26	38	29	9	94	44	39	105	163	55	48	25	18	25	62	58	20	78	125	48	73	54	29	115	34	99	17	10	12	6	20	68	88	33	121	9	13	44
hsa-miR-378a-3p	MIMAT0000732	3446	18351	5548	6604	1224	8280	4992	9113	3730	12410	2088	1785	4223	1748	10407	12081	5135	20761	15732	7311	3127	2153	975	9224	5435	10381	3106	6565	6938	6586	6222	7963	2957	11574	3035	2396	584	1428	768	661	1249	1873	3691	2447	6062	1587	528	5777
hsa-miR-379-5p	MIMAT0000733	10	2	1	3	1	13	4	6	24	5	1	6	6	3	2	7	1	13	3	6	2	5	3	0	2	0	1	0	8	39	5	15	10	14	1	40	3	4	1	2	9	13	2	7	2	5	2	6
hsa-miR-379-3p	MIMAT0004690	1	1	0	1	1	2	2	1	1	2	0	1	0	0	2	5	0	2	0	1	0	0	0	1	2	0	0	0	3	5	0	1	2	2	1	7	0	1	2	0	0	2	0	1	0	0	0	1
hsa-miR-380-5p	MIMAT0000734	0	0	0	0	0	0	0	0	0	0	0	0	0	0	0	0	0	0	0	0	0	0	0	0	0	0	0	0	0	0	0	0	0	0	0	0	0	0	0	0	0	0	0	0	0	0	0	0
hsa-miR-380-3p	MIMAT0000735	0	0	0	0	0	1	0	2	0	0	0	0	0	0	0	1	0	0	0	0	0	1	0	0	0	0	0	2	1	1	0	1	0	3	0	4	0	0	1	0	0	1	0	0	0	0	0	0
hsa-miR-381-5p	MIMAT0022862	0	0	0	0	0	1	0	0	0	0	0	0	0	0	0	1	0	0	0	0	0	0	0	0	0	0	0	0	0	2	0	0	1	1	0	0	0	0	0	0	0	0	0	0	0	0	2	0
hsa-miR-381-3p	MIMAT0000736	108	41	5	89	47	142	55	76	294	109	52	40	52	23	42	109	47	132	61	33	23	61	39	17	85	19	26	54	84	376	68	222	132	108	21	350	15	22	51	27	66	131	33	39	12	27	21	76
hsa-miR-382-5p	MIMAT0000737	14	9	0	9	1	17	9	21	22	21	6	2	5	10	6	21	5	31	2	5	1	3	1	6	11	3	11	16	4	64	15	14	12	9	3	15	1	2	3	1	3	3	0	1	2	1	2	13
hsa-miR-382-3p	MIMAT0022697	9	1	1	2	0	6	3	2	18	3	1	1	3	2	6	14	3	5	3	5	2	0	1	0	10	3	4	1	7	16	2	12	9	4	1	21	1	1	4	0	2	9	0	1	0	6	1	0
hsa-miR-383-5p	MIMAT0000738	0	0	0	0	0	0	0	0	0	0	0	0	0	0	0	0	0	0	0	0	0	0	0	0	0	0	0	0	0	0	0	0	0	0	0	0	0	0	0	0	0	0	0	0	0	0	0	0
hsa-miR-383-3p	MIMAT0026485	0	0	0	0	0	0	0	0	0	0	0	0	0	0	0	0	0	0	0	0	0	0	0	0	0	0	0	0	0	0	0	0	0	0	0	0	0	0	0	0	0	0	0	0	0	0	0	0
hsa-miR-340-5p	MIMAT0004692	917	185	1977	358	1205	568	306	499	1412	740	1548	440	2611	187	3259	1269	4420	797	7754	433	1742	137	359	423	2807	284	581	233	1066	959	1638	633	549	669	696	626	306	153	514	90	738	578	826	311	1485	209	322	611
hsa-miR-340-3p	MIMAT0000750	7	1	24	3	17	9	6	3	10	7	23	14	15	9	16	6	35	5	29	10	24	5	5	2	24	1	13	2	18	20	13	8	12	5	11	7	8	1	7	3	9	6	10	5	13	1	7	5
hsa-miR-330-5p	MIMAT0004693	83	7	33	3	12	5	2	6	18	11	50	5	27	6	85	16	55	5	64	4	33	3	10	13	26	4	14	4	22	22	44	14	11	2	10	11	9	5	7	2	8	7	3	2	34	1	15	10
hsa-miR-330-3p	MIMAT0000751	1	0	1	2	1	5	1	1	2	0	9	2	4	2	2	3	2	0	5	0	3	0	0	0	1	2	1	1	2	3	5	1	1	1	0	2	1	0	1	0	0	3	1	2	0	0	0	1
hsa-miR-328-5p	MIMAT0026486	0	0	0	0	0	0	0	0	0	0	0	0	0	0	0	0	0	0	1	0	0	0	0	0	0	0	0	0	0	0	0	0	0	0	0	0	0	0	0	0	0	0	0	0	0	0	0	0
hsa-miR-328-3p	MIMAT0000752	253	608	373	437	282	535	129	698	284	505	343	319	250	208	875	601	695	875	879	529	424	97	204	910	376	665	730	781	490	905	753	459	182	562	290	230	71	136	70	72	98	189	188	154	216	83	27	494
hsa-miR-342-5p	MIMAT0004694	72	12	22	5	10	19	14	10	21	4	52	7	48	12	54	3	37	13	57	10	49	1	4	12	79	11	46	15	22	38	47	9	14	7	19	23	6	4	13	4	11	26	6	4	28	0	13	8
hsa-miR-342-3p	MIMAT0000753	1802	154	776	310	472	673	620	811	972	331	1706	625	2038	348	1987	342	2274	504	2380	417	1852	93	202	81	2333	288	1571	544	1271	1719	2090	372	1176	533	463	3827	876	238	895	190	754	3281	743	437	959	132	1087	358
hsa-miR-337-5p	MIMAT0004695	2	0	0	1	0	3	3	4	5	2	0	1	1	1	0	3	0	1	2	0	2	1	0	0	0	1	0	0	0	1	0	1	1	5	0	1	1	0	1	0	1	3	1	0	0	1	1	2
hsa-miR-337-3p	MIMAT0000754	3	0	0	2	0	11	0	8	5	1	0	1	0	7	1	2	2	5	2	2	0	1	0	1	0	2	1	3	0	28	0	6	0	2	0	7	2	1	1	0	1	1	1	0	0	1	0	5
hsa-miR-323a-5p	MIMAT0004696	0	1	0	0	0	0	0	0	0	1	0	0	0	1	0	0	0	0	0	0	0	0	0	0	0	0	0	0	0	0	0	0	0	0	0	1	0	0	0	0	0	0	0	0	0	0	0	1
hsa-miR-323a-3p	MIMAT0000755	9	5	2	5	1	7	0	4	3	14	0	2	2	3	1	15	1	19	2	0	3	5	1	0	1	1	1	9	10	34	2	15	5	6	3	32	0	0	0	1	2	2	0	2	1	1	1	2
hsa-miR-326	MIMAT0000756	85	42	83	32	34	93	20	88	89	33	61	72	188	54	130	56	221	97	190	52	107	14	23	26	267	69	146	46	86	132	106	68	96	33	58	72	23	12	21	14	29	85	31	48	130	14	35	59
hsa-miR-151a-5p	MIMAT0004697	1186	489	3639	806	3339	1298	1578	941	2444	1672	6078	2480	1519	250	4918	1021	3244	1107	5363	1156	6350	442	2015	311	3363	661	751	689	2763	1790	1539	3508	1340	1777	4797	3338	1496	502	1693	443	2367	4477	6062	1351	7468	862	668	835
hsa-miR-151a-3p	MIMAT0000757	4240	3757	6708	3691	4188	4944	4229	4177	4553	5332	5734	5205	6946	1504	12623	5250	8098	6910	17878	3463	8381	1230	2860	3262	5117	3366	4678	3162	4935	7038	6846	5454	2934	4832	6136	4271	1719	1610	2159	895	2550	3935	4327	2348	6433	1414	856	2988
hsa-miR-135b-5p	MIMAT0000758	79	3	5	5	15	17	5	11	26	6	5	9	11	5	32	16	107	14	9	5	38	4	2	3	48	4	29	1	50	54	21	35	18	16	11	57	3	2	5	5	6	9	4	16	29	6	9	8
hsa-miR-135b-3p	MIMAT0004698	8	3	2	2	1	2	0	2	2	1	2	1	1	1	3	1	10	3	1	1	2	0	1	0	4	1	13	0	3	9	2	3	0	2	0	7	0	1	0	0	2	2	1	3	4	0	1	3
hsa-miR-148b-5p	MIMAT0004699	96	40	96	25	56	35	40	30	83	48	106	33	79	16	70	37	108	43	156	21	71	8	33	19	119	20	71	20	150	65	89	54	52	49	49	40	8	11	25	7	29	32	42	21	124	11	14	33
hsa-miR-148b-3p	MIMAT0000759	900	188	1140	370	947	621	985	469	1612	722	1626	992	964	149	1212	441	2071	492	2611	540	2430	185	566	125	1865	252	507	268	2499	1137	822	1044	916	1113	897	1426	607	139	719	106	785	1039	1206	471	2269	206	389	322
hsa-miR-331-5p	MIMAT0004700	0	2	1	0	7	3	2	3	5	1	2	2	3	0	2	2	3	3	1	2	5	1	2	1	1	3	2	0	6	4	2	1	1	4	0	4	0	1	0	3	1	3	1	1	1	0	0	2
hsa-miR-331-3p	MIMAT0000760	88	34	72	50	30	91	55	89	184	69	44	133	122	30	244	51	161	96	269	58	158	26	61	32	163	79	133	79	131	100	113	114	61	71	53	105	29	14	56	14	62	149	95	38	261	22	28	30
hsa-miR-324-5p	MIMAT0000761	48	64	67	51	30	78	39	79	49	79	44	48	59	23	105	60	72	82	181	50	60	11	11	26	54	60	51	51	57	96	56	74	48	95	29	54	13	9	23	4	14	44	30	59	121	13	13	74
hsa-miR-324-3p	MIMAT0000762	24	57	56	42	46	72	29	49	77	67	72	60	62	18	64	62	87	78	155	62	71	16	37	30	71	65	40	44	63	87	48	38	42	63	45	48	18	14	21	10	28	45	29	28	55	13	13	31
hsa-miR-338-5p	MIMAT0004701	7	3	3	1	2	11	1	4	8	1	1	2	3	4	43	6	24	4	33	4	9	0	0	3	3	5	4	3	4	0	3	2	4	4	4	0	1	1	3	0	0	0	0	2	4	3	2	2
hsa-miR-338-3p	MIMAT0000763	55	29	85	21	117	43	23	24	47	45	80	66	37	23	156	18	80	12	198	36	229	8	59	31	41	14	21	20	82	49	23	29	51	58	121	46	81	13	74	8	53	46	59	7	51	41	10	39
hsa-miR-339-5p	MIMAT0000764	23	5	20	7	13	19	11	26	72	21	35	19	28	11	39	12	140	20	38	20	37	8	9	9	118	12	30	16	115	26	49	7	22	21	22	34	19	6	21	3	19	43	34	12	17	4	15	15
hsa-miR-339-3p	MIMAT0004702	22	12	17	9	3	19	5	27	30	32	16	14	21	4	28	22	53	33	24	13	16	5	9	16	24	14	19	19	46	21	22	16	16	16	20	14	6	1	10	1	8	11	16	7	10	4	1	15
hsa-miR-335-5p	MIMAT0000765	69	29	12	150	33	429	88	218	228	182	208	340	85	113	305	190	437	238	185	155	145	18	15	79	47	124	83	127	316	426	36	319	157	316	144	543	62	34	59	32	112	158	104	165	16	60	53	212
hsa-miR-335-3p	MIMAT0004703	41	10	8	31	24	124	61	85	144	52	74	73	38	22	145	88	316	55	70	32	53	5	8	56	31	31	48	24	258	106	32	96	185	80	42	246	51	27	33	26	75	65	55	78	10	33	48	137
hsa-miR-133b	MIMAT0000770	0	1	0	0	0	1	0	0	1	0	1	0	0	0	0	0	0	0	0	1	0	0	0	0	4	1	0	1	0	1	0	1	0	1	0	0	0	0	0	0	0	0	0	0	0	0	0	0
hsa-miR-325	MIMAT0000771	0	0	0	0	0	0	0	0	0	0	0	0	0	0	0	0	0	0	0	0	0	0	0	0	0	0	0	0	0	0	0	0	0	0	0	0	0	0	0	0	0	0	0	0	0	0	0	0
hsa-miR-345-5p	MIMAT0000772	78	97	183	57	80	85	22	67	59	105	171	79	68	20	215	78	169	106	149	90	235	22	19	76	71	72	96	61	97	91	217	112	30	99	140	63	37	11	37	15	56	43	26	32	49	22	11	40
hsa-miR-345-3p	MIMAT0022698	0	0	0	0	0	0	0	0	0	0	0	0	0	0	0	0	0	0	0	0	0	0	0	0	0	0	0	0	0	0	0	1	0	0	0	0	0	0	0	0	0	0	0	0	0	0	0	0
hsa-miR-346	MIMAT0000773	2	0	0	0	0	0	0	0	1	0	4	0	0	0	3	0	0	0	1	0	0	0	0	0	0	0	0	0	0	2	5	0	1	0	3	3	0	0	1	0	0	0	0	0	0	0	2	1
hsa-miR-384	MIMAT0001075	0	0	0	0	0	0	0	0	0	0	0	0	0	0	0	0	0	0	0	0	0	0	0	0	0	0	0	0	0	0	0	0	0	0	0	0	0	0	0	0	0	0	0	0	0	0	0	0
hsa-miR-196b-5p	MIMAT0001080	951	172	18	390	934	664	813	623	1551	548	209	494	378	347	1819	564	2058	635	1973	422	1493	104	458	272	53	306	1193	191	265	2341	1231	640	172	638	1308	988	73	170	398	100	253	848	594	376	921	132	230	460
hsa-miR-196b-3p	MIMAT0009201	1	4	0	2	4	1	1	2	5	1	3	3	2	2	6	6	10	0	8	1	6	0	0	0	0	0	3	0	0	4	5	2	1	1	1	4	1	0	1	0	3	2	1	1	4	2	1	1
hsa-miR-422a	MIMAT0001339	0	0	0	0	0	0	0	0	0	0	0	0	0	0	0	0	0	0	0	0	0	0	0	0	0	0	0	0	0	0	0	0	0	0	0	0	0	0	0	0	0	0	0	0	0	0	0	0
hsa-miR-423-5p	MIMAT0004748	438	309	479	146	153	297	242	217	380	324	188	351	434	85	1207	195	1128	320	879	194	373	65	159	107	499	295	321	295	275	565	351	565	236	307	334	135	99	48	106	47	150	268	204	141	513	72	65	107
hsa-miR-423-3p	MIMAT0001340	1229	896	1768	600	1154	889	1582	671	1222	843	2295	1225	1243	282	3058	679	1986	777	3422	754	2391	299	625	545	1485	632	1143	611	2054	1194	1445	1326	664	889	2302	838	442	282	533	190	736	764	833	437	1936	311	304	565
hsa-miR-424-5p	MIMAT0001341	135	124	846	691	151	943	169	560	413	895	988	448	1903	505	2168	570	2089	1225	3788	529	427	139	420	415	552	468	248	231	494	1327	876	529	344	570	394	807	562	242	650	114	425	740	150	666	721	384	112	648
hsa-miR-424-3p	MIMAT0004749	13	27	120	46	13	54	10	28	50	90	147	66	95	14	196	22	138	55	400	45	43	10	37	24	60	18	15	29	55	62	43	92	35	72	48	47	25	12	27	12	31	46	15	21	43	19	5	20
hsa-miR-425-5p	MIMAT0003393	188	32	97	76	45	174	167	127	125	128	231	141	205	54	135	62	210	121	157	85	147	21	20	15	403	60	235	74	372	141	86	103	264	161	74	179	61	11	42	6	50	105	73	58	102	18	63	50
hsa-miR-425-3p	MIMAT0001343	1	16	2	12	0	26	7	13	11	19	1	7	9	7	4	20	2	18	6	8	4	6	3	15	5	15	5	28	4	16	6	9	6	11	1	6	0	4	2	0	2	3	2	10	6	6	0	11
hsa-miR-18b-5p	MIMAT0001412	0	0	1	0	1	0	0	1	3	1	0	1	0	0	0	1	0	0	2	1	0	0	0	0	1	0	0	0	2	0	0	0	0	0	0	2	0	0	0	0	0	1	0	1	0	1	0	0
hsa-miR-18b-3p	MIMAT0004751	0	0	0	0	0	0	0	0	0	0	0	1	0	0	0	0	0	0	0	0	0	0	0	0	0	0	0	0	0	0	0	0	0	1	0	0	0	0	0	0	0	0	0	0	0	0	0	0
hsa-miR-20b-5p	MIMAT0001413	0	9	0	22	5	55	14	30	48	71	25	100	20	15	25	31	5	52	26	43	13	20	2	7	15	21	39	19	39	44	4	34	14	83	9	39	5	10	13	8	6	50	8	27	15	40	39	18
hsa-miR-20b-3p	MIMAT0004752	0	0	0	1	0	1	0	0	1	0	0	3	0	1	0	0	0	0	0	0	0	0	0	0	0	0	0	1	0	1	0	0	0	1	0	0	0	0	0	0	0	0	0	0	0	0	0	0
hsa-miR-448	MIMAT0001532	0	0	0	0	0	0	0	0	0	0	0	0	0	0	0	0	0	0	0	0	0	0	0	0	0	0	0	0	0	0	0	0	0	0	0	0	0	0	0	0	0	0	0	0	0	0	0	0
hsa-miR-429	MIMAT0001536	719	343	976	758	519	1111	136	890	267	1217	1462	1486	234	590	497	1311	182	894	2855	856	1028	239	238	650	696	488	579	434	2373	1867	966	1168	514	1133	249	1325	197	333	210	147	266	644	462	989	965	648	39	923
hsa-miR-449a	MIMAT0001541	8	1	4	1	3	3	51	5	9	2	6	3	4	1	7	1	1	1	14	0	3	1	1	2	6	1	5	0	8	7	5	8	5	0	10	6	2	3	0	0	0	10	5	1	1	1	4	1
hsa-miR-450a-5p	MIMAT0001545	33	13	215	40	42	57	32	57	207	69	143	80	119	22	192	69	80	55	309	56	82	10	40	45	81	28	23	26	64	121	144	97	50	86	63	88	59	38	82	10	58	82	19	49	192	35	12	102
hsa-miR-450a-1-3p	MIMAT0022700	0	0	0	0	0	0	0	0	0	0	0	0	0	0	0	0	0	0	0	1	0	1	0	0	0	0	0	0	0	0	0	0	0	0	0	0	0	0	0	0	0	0	0	0	0	0	0	0
hsa-miR-431-5p	MIMAT0001625	1	0	0	1	0	1	2	1	0	0	0	0	4	0	1	0	0	1	0	0	1	2	1	0	0	0	2	0	0	1	0	0	2	2	0	3	0	1	1	0	0	0	0	0	0	0	0	2
hsa-miR-431-3p	MIMAT0004757	0	4	0	0	0	2	3	0	3	6	0	1	0	0	2	5	2	5	0	0	1	1	0	0	0	1	0	3	0	9	0	3	1	2	0	4	0	1	0	0	2	1	0	0	1	1	0	1
hsa-miR-433-5p	MIMAT0026554	0	0	0	0	0	0	0	0	1	0	0	0	0	0	0	0	0	0	0	0	0	0	0	0	0	0	0	0	0	1	0	1	0	0	0	0	0	0	0	0	0	0	0	1	0	1	0	1
hsa-miR-433-3p	MIMAT0001627	3	4	0	2	0	4	3	2	9	6	1	2	0	0	1	0	0	6	2	4	2	1	1	1	0	1	0	3	0	16	2	5	5	5	2	11	0	1	0	0	0	3	2	1	0	0	0	5
hsa-miR-329-5p	MIMAT0026555	0	0	0	0	0	0	0	0	0	0	0	0	0	0	0	0	0	0	0	0	0	0	0	0	0	0	0	0	0	0	0	0	0	0	0	0	0	0	0	0	0	0	0	0	0	0	0	0
hsa-miR-329-3p	MIMAT0001629	3	1	0	1	0	1	2	3	1	2	0	0	0	0	1	2	0	5	2	1	0	0	0	0	0	0	0	1	3	2	3	1	0	2	0	1	0	1	0	0	2	0	0	2	0	0	0	1
hsa-miR-451a	MIMAT0001631	1649	685	1390	341	1570	2334	1088	2076	5690	3259	1191	7255	16890	708	8132	4405	647	725	2960	2817	6084	261	3404	4230	3897	1472	1060	1775	667	181	1307	2265	966	4442	4435	967	13297	1805	3539	980	2428	13461	8668	1464	2531	413	598	6325
hsa-miR-452-5p	MIMAT0001635	39	4	70	7	44	13	9	11	59	2	13	7	11	7	28	5	15	7	220	3	104	1	6	0	14	6	11	3	43	30	23	3	2	2	36	27	8	4	20	8	20	8	11	7	105	4	3	4
hsa-miR-452-3p	MIMAT0001636	0	0	0	0	0	0	0	0	0	0	0	0	0	0	0	0	0	0	0	0	0	0	0	0	0	0	0	0	0	0	0	0	0	0	0	0	0	0	0	0	0	0	0	0	0	0	0	0
hsa-miR-409-5p	MIMAT0001638	3	3	0	0	0	2	1	1	0	3	0	0	0	0	0	1	0	8	1	0	0	1	0	0	0	0	0	1	0	7	1	2	1	5	0	184	15	15	17	4	20	35	6	21	3	16	4	21
hsa-miR-409-3p	MIMAT0001639	199	602	18	221	42	401	102	370	235	319	42	75	124	297	74	575	86	997	103	78	19	134	25	176	25	160	330	611	101	1394	187	265	166	283	31	596	26	85	48	44	81	155	26	83	19	90	21	312
hsa-miR-412-5p	MIMAT0026557	0	0	0	2	1	1	1	0	0	0	0	0	1	0	0	2	0	1	1	0	1	0	0	0	0	1	2	0	0	7	0	0	0	1	0	8	0	2	0	0	0	0	0	1	0	0	0	0
hsa-miR-412-3p	MIMAT0002170	0	0	0	0	0	0	0	0	0	0	0	0	0	0	0	0	0	0	0	0	0	0	0	0	0	0	0	0	0	0	0	0	0	0	0	0	0	0	0	0	0	0	0	0	0	0	0	0
hsa-miR-410-5p	MIMAT0026558	0	0	0	0	0	0	0	0	0	1	0	0	0	0	0	0	0	0	0	0	0	0	0	0	0	0	0	0	0	0	0	0	0	0	0	0	0	0	0	0	0	0	0	0	0	0	0	1
hsa-miR-410-3p	MIMAT0002171	108	47	9	46	32	92	24	68	116	72	26	25	32	23	60	92	22	158	35	22	28	21	21	13	61	11	14	51	53	305	64	125	128	95	9	215	12	31	23	15	26	63	15	31	7	27	14	55
hsa-miR-376b-5p	MIMAT0022923	0	0	0	0	0	0	0	0	0	0	0	0	0	0	0	0	0	0	0	0	0	0	0	0	0	0	0	0	0	0	0	0	0	0	0	0	0	0	0	0	0	0	0	0	0	0	0	0
hsa-miR-376b-3p	MIMAT0002172	4	2	0	1	0	5	4	0	4	4	0	0	3	1	0	0	0	7	1	1	1	0	3	0	1	0	1	1	0	20	2	4	3	5	0	8	1	0	0	0	0	5	0	3	0	0	0	3
hsa-miR-483-5p	MIMAT0004761	0	5	0	1	0	1	0	0	4	0	0	6	0	0	4	3	0	2	0	0	0	0	0	0	0	2	0	0	4	1	0	0	0	1	0	0	1	2	0	1	0	0	1	3	0	1	0	3
hsa-miR-483-3p	MIMAT0002173	0	0	0	0	1	1	2	0	3	2	0	7	0	0	3	0	0	2	1	1	5	0	0	1	0	0	0	0	35	0	0	1	1	2	0	0	0	1	0	1	0	3	2	6	0	0	0	1
hsa-miR-484	MIMAT0002174	242	73	333	144	292	229	239	152	587	197	509	245	326	48	572	141	688	188	865	149	833	58	239	41	1371	124	247	90	1108	269	142	395	722	267	322	279	134	20	90	20	119	318	415	87	478	42	110	90
hsa-miR-485-5p	MIMAT0002175	3	11	0	1	1	6	4	2	1	6	0	1	1	6	2	11	0	25	2	1	1	1	1	8	0	1	3	11	2	22	3	7	1	1	0	5	0	1	0	4	0	4	0	3	0	3	0	2
hsa-miR-485-3p	MIMAT0002176	6	5	0	4	0	10	4	7	8	6	0	1	2	1	1	8	1	19	1	0	0	0	1	1	3	1	1	5	8	22	1	12	11	4	0	28	0	1	0	0	1	5	1	1	2	1	1	2
hsa-miR-486-5p	MIMAT0002177	2322	2207	1616	454	1674	2555	669	2929	4001	3792	2172	11017	15873	1126	7358	3004	1296	1097	3751	4434	7706	672	2970	6678	2483	2391	4293	6658	3411	823	2882	3245	1121	4630	4820	879	2844	2843	1233	1585	1286	7433	4521	1022	2029	425	527	5206
hsa-miR-486-3p	MIMAT0004762	8	4	7	0	17	3	0	4	9	1	16	10	12	0	8	4	23	2	36	6	52	0	8	6	9	5	65	2	27	3	14	9	5	8	7	11	10	2	9	0	11	20	5	1	2	3	5	2
hsa-miR-487a-5p	MIMAT0026559	2	0	0	0	0	0	0	0	0	2	0	0	0	0	0	0	0	0	0	0	0	0	0	0	0	0	0	0	1	1	0	1	0	1	0	2	0	0	0	0	0	1	0	0	0	0	0	0
hsa-miR-487a-3p	MIMAT0002178	5	0	0	1	1	2	1	2	11	2	1	0	4	1	0	2	0	1	1	0	0	0	0	0	0	1	1	2	1	6	2	6	3	0	0	6	0	2	0	0	0	2	1	0	0	1	0	2
hsa-miR-488-5p	MIMAT0002804	0	0	0	0	0	0	0	0	0	0	0	0	0	0	0	0	0	0	0	0	0	0	0	0	0	0	0	0	0	0	0	1	0	0	0	0	0	0	0	0	0	1	0	0	0	0	0	0
hsa-miR-488-3p	MIMAT0004763	0	2	0	2	0	0	1	2	1	1	0	0	0	1	0	1	0	1	1	2	4	0	0	3	0	0	0	0	0	3	0	2	0	1	0	0	0	0	0	0	0	0	0	0	0	0	0	3
hsa-miR-489-5p	MIMAT0026605	1	0	0	0	0	0	0	0	0	0	0	0	0	0	0	0	0	0	0	0	0	0	0	0	0	0	0	0	0	1	0	0	0	0	0	0	0	0	0	0	0	0	0	0	0	0	0	0
hsa-miR-489-3p	MIMAT0002805	186	6	1	14	141	25	0	22	93	40	13	11	16	6	23	23	22	21	5	28	58	10	14	14	11	8	2	21	154	22	3	28	11	37	3	23	21	9	100	5	57	15	73	21	338	16	0	10
hsa-miR-490-5p	MIMAT0004764	0	0	0	0	0	0	0	0	0	0	0	0	0	0	0	0	0	0	0	0	0	0	0	0	0	0	0	0	0	0	0	0	0	0	0	0	0	0	0	0	0	0	0	0	0	0	0	0
hsa-miR-490-3p	MIMAT0002806	0	0	0	0	0	0	0	0	7	0	0	0	0	0	0	0	0	0	0	0	0	0	0	0	0	0	0	1	0	0	0	0	0	0	0	0	0	0	0	0	0	0	0	0	0	0	0	0
hsa-miR-491-5p	MIMAT0002807	4	3	1	3	1	7	0	8	0	8	1	7	7	1	12	0	8	10	19	5	9	0	5	5	5	11	13	7	1	23	16	3	4	2	3	9	2	4	4	1	2	5	9	1	4	1	2	6
hsa-miR-491-3p	MIMAT0004765	0	0	0	1	0	0	0	0	0	0	0	0	0	0	0	0	1	0	0	0	1	0	0	0	0	0	1	0	0	1	0	0	1	0	1	0	0	0	0	0	1	2	0	0	0	0	0	0
hsa-miR-511-5p	MIMAT0002808	6	0	0	0	1	0	0	1	1	0	1	0	0	2	1	2	1	0	0	0	1	0	0	0	1	0	0	0	9	2	1	1	1	0	1	4	0	1	2	1	1	6	5	0	0	1	1	1
hsa-miR-511-3p	MIMAT0026606	8	3	0	2	2	6	0	2	14	4	5	1	1	0	3	9	5	5	3	3	5	0	2	0	19	1	2	1	38	13	11	6	20	8	1	22	3	1	12	0	10	33	5	2	0	1	4	2
hsa-miR-146b-5p	MIMAT0002809	20780	1823	7425	1120	5429	2563	4043	2075	8927	2584	21089	2167	7212	1907	11146	1698	21578	1383	6040	1927	9948	815	842	800	34626	1086	5605	1778	44440	17612	9483	3593	29192	2959	3058	11763	6041	1057	1929	826	2146	2373	2088	1410	9236	694	5208	2229
hsa-miR-146b-3p	MIMAT0004766	79	8	30	5	21	19	9	10	20	6	119	8	21	24	72	8	100	11	31	15	33	4	5	4	176	8	27	7	102	87	29	29	67	16	18	36	18	3	5	10	9	9	5	4	60	2	13	16
hsa-miR-202-5p	MIMAT0002810	0	0	1	0	0	0	0	0	1	0	0	0	0	1	0	0	0	0	2	0	2	0	0	0	0	0	0	0	0	0	0	0	0	0	0	1	0	0	0	0	0	1	0	0	0	0	0	0
hsa-miR-202-3p	MIMAT0002811	0	0	0	0	0	0	0	0	0	0	0	0	0	0	0	0	0	0	0	0	0	0	0	0	0	0	0	0	0	0	0	0	0	0	0	0	0	0	0	0	0	0	0	0	0	0	0	0
hsa-miR-492	MIMAT0002812	0	0	0	0	1	0	0	0	0	0	0	0	0	0	0	0	0	0	0	0	0	0	0	0	0	0	0	0	0	0	0	0	0	0	0	0	0	0	0	0	0	0	0	0	0	0	0	0
hsa-miR-493-5p	MIMAT0002813	19	7	1	10	12	49	11	17	61	25	11	7	16	9	6	22	13	27	24	4	7	10	6	3	2	3	7	8	4	93	13	44	21	22	4	126	14	10	19	11	19	31	15	15	9	14	9	40
hsa-miR-493-3p	MIMAT0003161	4	12	0	2	1	9	2	5	10	3	2	1	5	2	0	12	1	10	1	1	1	3	2	0	0	0	4	5	0	24	6	16	4	5	1	11	2	1	2	0	1	3	0	4	1	0	0	9
hsa-miR-432-5p	MIMAT0002814	3	9	0	7	2	13	8	4	8	5	4	5	4	2	2	16	3	14	3	0	1	4	1	4	0	0	3	16	1	45	2	16	2	9	1	28	1	1	3	1	6	6	0	4	1	0	1	4
hsa-miR-432-3p	MIMAT0002815	0	1	0	0	0	0	0	0	3	0	0	0	0	1	0	1	0	2	0	0	0	1	0	0	0	1	0	1	0	2	2	0	0	1	0	0	0	0	0	0	1	0	0	0	0	0	0	0
hsa-miR-494-5p	MIMAT0026607	0	0	0	0	0	0	0	0	0	0	0	0	0	0	0	0	0	1	0	0	0	0	0	0	0	0	0	0	0	0	0	0	0	1	0	0	0	0	0	0	0	0	0	0	0	0	0	0
hsa-miR-494-3p	MIMAT0002816	4	6	0	5	0	13	1	5	12	10	0	1	5	11	2	15	3	23	4	1	1	1	0	2	0	1	4	9	2	24	5	5	5	2	2	24	0	1	1	2	2	10	1	1	0	3	0	8
hsa-miR-495-5p	MIMAT0022924	0	0	0	0	0	0	0	0	0	0	0	1	0	0	1	0	0	0	0	0	0	0	0	0	0	0	0	0	0	0	0	0	0	0	0	1	0	0	0	0	0	0	0	0	0	0	0	0
hsa-miR-495-3p	MIMAT0002817	19	6	0	5	1	30	5	9	16	22	1	3	14	20	16	29	14	37	11	4	3	1	0	9	13	6	13	5	12	87	16	19	36	7	0	40	3	4	4	2	2	13	2	9	1	2	3	6
hsa-miR-496	MIMAT0002818	0	0	0	0	0	0	0	0	0	1	0	1	0	0	0	0	0	0	0	0	0	0	0	0	0	0	0	1	1	3	1	0	0	0	0	0	0	0	0	0	0	0	0	1	0	0	0	0
hsa-miR-193b-5p	MIMAT0004767	7	2	2	2	0	0	0	2	9	2	2	3	2	5	2	3	26	2	10	1	0	3	0	1	1	4	0	6	6	6	9	3	1	2	2	1	1	0	0	4	0	2	2	0	5	1	1	3
hsa-miR-193b-3p	MIMAT0002819	804	282	243	221	85	265	331	234	2182	281	347	234	570	84	225	211	1527	343	1310	203	104	65	171	166	472	200	72	221	1542	273	435	238	998	296	25	224	87	98	95	49	222	420	299	135	689	66	82	161
hsa-miR-497-5p	MIMAT0002820	781	166	1760	298	361	477	174	431	629	343	945	243	304	148	2289	338	1569	479	2038	187	1043	62	252	112	588	164	142	117	265	918	249	624	368	315	841	1202	755	77	545	103	537	992	692	251	194	156	136	334
hsa-miR-497-3p	MIMAT0004768	0	0	3	0	4	0	0	0	0	1	3	0	1	0	1	0	2	2	3	0	0	0	0	0	2	0	0	0	1	3	0	0	0	1	0	1	2	0	1	0	0	3	2	0	0	0	1	0
hsa-miR-181d-5p	MIMAT0002821	423	55	219	53	178	104	122	85	262	64	288	235	184	58	984	32	680	72	564	62	491	17	108	16	105	38	324	33	118	336	321	89	69	78	321	234	117	58	120	31	124	203	99	85	104	41	55	90
hsa-miR-181d-3p	MIMAT0026608	0	0	0	0	0	0	0	0	0	0	0	0	0	0	0	0	0	0	0	0	0	0	0	0	0	0	0	0	0	0	0	0	0	0	0	0	0	0	0	0	0	0	0	0	0	0	0	0
hsa-miR-512-5p	MIMAT0002822	0	0	0	0	0	0	0	0	0	0	0	0	0	0	0	0	0	0	0	0	0	0	0	0	0	0	0	0	0	0	0	0	0	0	0	0	0	0	0	0	0	0	0	0	0	0	0	0
hsa-miR-512-3p	MIMAT0002823	1	0	0	0	0	0	0	0	1	0	1	0	0	0	0	0	0	0	0	0	0	0	0	0	0	0	0	0	0	0	1	0	0	0	0	1	0	0	0	0	0	0	0	0	0	0	0	0
hsa-miR-498	MIMAT0002824	0	0	0	0	0	0	0	0	0	0	0	0	0	0	0	0	0	0	0	0	0	0	0	0	0	0	0	0	0	0	0	0	0	0	0	0	0	0	0	0	0	0	0	0	0	0	0	0
hsa-miR-520e	MIMAT0002825	0	0	0	0	0	0	0	0	0	0	0	0	0	0	0	0	0	0	0	0	0	0	0	0	0	0	0	0	0	0	0	0	0	0	0	0	0	0	0	0	0	0	0	0	0	0	0	0
hsa-miR-515-5p	MIMAT0002826	0	0	0	0	0	0	0	0	0	0	0	0	0	0	0	0	0	0	0	0	0	0	0	0	0	0	0	0	0	0	0	0	0	0	0	0	0	0	0	0	0	0	0	0	0	0	0	0
hsa-miR-515-3p	MIMAT0002827	0	0	0	0	0	0	0	0	0	0	0	0	0	0	0	0	0	0	0	0	0	0	0	0	0	0	0	0	0	0	0	0	0	0	0	0	0	0	0	0	0	0	0	0	0	0	0	0
hsa-miR-519e-5p	MIMAT0002828	0	0	0	0	0	0	0	0	0	0	0	0	0	0	0	0	0	0	0	0	0	0	0	0	0	0	0	0	0	0	0	0	0	0	0	0	0	0	0	0	0	0	0	0	0	0	0	0
hsa-miR-519e-3p	MIMAT0002829	0	0	0	0	0	0	0	0	0	0	0	0	0	0	0	0	0	0	0	0	0	0	0	0	0	0	0	0	0	0	0	0	0	0	0	0	0	0	0	0	0	0	0	0	0	0	0	0
hsa-miR-520f-5p	MIMAT0026609	0	0	0	0	0	0	0	0	0	0	0	0	0	0	0	0	0	0	0	0	0	0	0	0	0	0	0	0	0	0	0	0	0	0	0	0	0	0	0	0	0	0	0	0	0	0	0	0
hsa-miR-520f-3p	MIMAT0002830	0	0	0	0	0	0	0	0	0	0	0	0	0	0	0	0	0	0	0	0	0	0	0	0	0	0	0	0	0	0	0	0	0	0	0	0	0	0	0	0	0	0	0	0	0	0	0	0
hsa-miR-519c-5p	MIMAT0002831	0	0	0	0	0	0	0	0	0	0	0	0	0	0	0	0	0	0	0	0	0	0	0	0	0	0	0	0	0	0	0	0	0	0	0	0	0	0	0	0	0	0	0	0	0	0	0	0
hsa-miR-519c-3p	MIMAT0002832	0	0	0	0	0	0	0	0	0	0	0	0	0	0	0	0	0	0	0	0	0	0	0	0	0	0	0	0	0	1	0	0	0	0	0	0	0	0	0	0	0	0	0	0	0	0	0	0
hsa-miR-520a-5p	MIMAT0002833	0	0	0	0	0	0	0	0	0	0	0	0	0	0	0	0	0	0	0	0	0	0	0	0	0	0	0	0	0	0	0	0	0	0	0	0	0	0	0	0	0	0	0	0	0	0	0	0
hsa-miR-520a-3p	MIMAT0002834	0	0	0	0	0	0	0	0	0	0	0	0	0	0	0	0	1	0	0	0	0	0	0	0	0	0	0	0	0	0	0	0	0	0	0	0	0	0	0	0	0	0	0	0	0	0	0	0
hsa-miR-526b-5p	MIMAT0002835	0	0	0	0	0	0	0	0	0	0	0	0	0	0	0	0	0	1	0	0	0	0	0	0	0	0	0	0	0	0	0	0	0	0	0	0	0	0	1	0	0	0	0	0	0	0	0	0
hsa-miR-526b-3p	MIMAT0002836	0	0	0	0	0	0	0	0	0	0	0	0	0	0	0	0	0	0	0	0	0	0	0	0	0	0	0	0	0	0	0	0	0	0	0	0	0	0	0	0	0	0	0	0	0	0	0	0
hsa-miR-519b-5p	MIMAT0005454	0	0	0	0	0	0	0	0	0	0	0	0	0	0	0	0	0	0	0	0	0	0	0	0	0	0	0	0	0	0	0	0	0	0	0	0	0	0	0	0	0	0	0	0	0	0	0	0
hsa-miR-519b-3p	MIMAT0002837	0	0	0	0	0	0	0	0	0	0	0	0	0	0	0	0	0	0	0	0	0	0	0	0	0	0	0	0	0	0	0	0	0	0	0	0	0	0	0	0	0	0	0	0	0	0	0	0
hsa-miR-525-5p	MIMAT0002838	0	0	0	0	0	0	0	0	0	0	0	0	0	0	1	0	0	0	0	0	0	0	0	0	0	0	0	0	0	0	0	0	1	1	0	0	0	0	0	0	0	0	0	0	0	0	0	0
hsa-miR-525-3p	MIMAT0002839	0	0	0	0	0	0	0	0	0	0	0	0	0	0	0	0	0	0	0	0	0	0	0	0	0	0	0	0	0	0	0	0	0	0	0	0	0	0	0	0	0	0	0	0	0	0	0	0
hsa-miR-523-5p	MIMAT0005449	0	0	0	0	0	0	0	0	0	0	0	0	0	0	0	0	0	0	0	0	0	0	0	0	0	0	0	0	0	0	0	0	0	0	0	0	0	0	0	0	0	0	0	0	0	0	0	0
hsa-miR-523-3p	MIMAT0002840	0	0	0	0	0	0	0	0	0	0	0	0	0	0	0	0	0	0	0	0	0	0	0	0	0	0	0	0	0	0	0	0	0	0	0	0	0	0	0	0	0	0	0	0	0	0	0	0
hsa-miR-518f-5p	MIMAT0002841	0	0	0	0	0	0	0	0	0	0	0	0	0	0	0	0	0	0	0	0	0	0	0	0	0	0	0	0	0	0	0	0	0	0	0	0	0	0	0	0	0	0	0	0	0	0	0	0
hsa-miR-518f-3p	MIMAT0002842	0	0	0	0	0	0	0	0	0	0	0	0	0	0	0	0	0	0	0	0	0	0	0	0	0	0	0	0	0	0	0	0	0	0	0	0	0	0	0	0	0	0	0	0	0	0	0	0
hsa-miR-520b	MIMAT0002843	0	0	0	0	0	0	0	0	0	0	0	0	0	0	0	0	0	0	0	0	0	0	0	0	0	0	0	0	0	0	0	0	0	0	0	0	0	0	0	0	0	0	0	0	0	0	0	0
hsa-miR-518b	MIMAT0002844	0	0	0	0	0	0	0	0	1	0	0	1	0	0	1	0	0	0	0	0	0	0	0	0	0	0	0	0	0	1	0	0	0	0	0	0	0	0	0	0	0	0	0	0	0	0	0	0
hsa-miR-526a	MIMAT0002845	0	0	0	0	0	0	0	0	0	0	0	0	0	0	0	0	0	0	0	0	0	0	0	0	0	0	0	0	0	0	0	0	0	0	0	0	0	0	0	0	0	0	0	0	0	0	0	0
hsa-miR-520c-5p	MIMAT0005455	0	0	0	0	0	0	0	0	0	0	0	0	0	0	0	0	0	0	0	0	0	0	0	0	0	0	0	0	0	0	0	0	0	0	0	0	0	0	0	0	0	0	0	0	0	0	0	0
hsa-miR-520c-3p	MIMAT0002846	0	0	0	0	0	0	0	0	0	0	0	0	0	0	0	0	0	0	0	0	0	0	0	0	0	0	0	0	0	0	0	0	0	0	0	0	0	0	0	0	0	0	0	0	0	0	0	0
hsa-miR-518c-5p	MIMAT0002847	0	0	0	0	0	0	0	0	0	0	0	0	0	0	0	0	0	0	0	0	0	0	0	0	0	0	0	0	0	0	0	0	0	0	0	0	0	0	0	0	0	0	0	0	0	0	0	0
hsa-miR-518c-3p	MIMAT0002848	0	0	0	0	0	0	0	0	0	0	0	0	0	0	0	0	0	0	0	0	0	0	0	0	0	0	0	0	0	0	0	0	0	0	0	0	0	0	0	0	0	0	0	0	0	0	0	0
hsa-miR-524-5p	MIMAT0002849	0	0	0	0	0	0	0	0	0	0	0	0	0	0	0	0	0	0	0	0	0	0	0	0	0	0	0	0	0	0	0	0	0	0	0	0	0	0	0	0	0	0	0	0	0	0	0	0
hsa-miR-524-3p	MIMAT0002850	0	0	0	0	0	0	0	0	0	0	0	0	0	0	0	0	0	0	0	0	0	0	0	0	0	0	0	0	0	0	1	0	0	0	0	0	0	0	0	0	0	0	0	0	0	0	0	0
hsa-miR-517-5p	MIMAT0002851	0	0	0	0	0	0	0	0	0	0	0	0	0	0	0	0	0	0	0	0	0	0	0	0	0	0	0	0	0	0	0	0	0	0	0	0	0	0	0	0	0	0	0	0	0	0	0	0
hsa-miR-517a-3p	MIMAT0002852	0	0	0	0	0	0	0	0	0	0	0	0	0	0	0	0	0	0	0	0	0	0	0	0	0	0	0	0	0	0	0	0	0	0	0	0	0	0	0	0	0	0	0	0	0	0	0	0
hsa-miR-519d-5p	MIMAT0026610	0	0	0	0	0	0	0	0	0	0	0	0	0	0	0	0	0	0	0	0	0	0	0	0	0	0	0	0	0	0	0	0	0	0	0	0	0	0	0	0	0	0	0	0	0	0	0	0
hsa-miR-519d-3p	MIMAT0002853	0	0	0	0	0	0	0	0	0	0	0	0	0	0	0	0	0	0	0	0	0	0	0	0	0	0	0	0	0	0	0	0	0	0	0	1	0	0	0	0	0	0	1	0	0	0	0	0
hsa-miR-521	MIMAT0002854	0	0	0	0	0	0	0	0	0	0	0	0	0	0	0	0	0	0	0	0	0	0	0	0	0	0	0	0	0	0	0	0	0	0	0	0	0	0	0	0	0	0	0	0	0	0	0	0
hsa-miR-520d-5p	MIMAT0002855	0	0	0	0	0	0	0	0	0	0	0	0	0	0	0	0	0	0	0	0	0	0	0	0	0	0	0	0	0	0	0	0	0	0	0	0	0	0	0	0	0	0	0	0	0	0	0	0
hsa-miR-520d-3p	MIMAT0002856	0	0	0	0	0	0	0	0	0	0	0	0	0	0	0	0	0	0	0	0	0	0	0	0	0	0	0	0	0	0	0	0	0	0	0	0	0	0	0	0	0	0	0	0	0	0	0	0
hsa-miR-517b-3p	MIMAT0002857	0	0	0	0	0	0	0	0	0	0	0	0	0	0	0	0	0	0	0	0	0	0	0	0	0	0	0	0	0	0	0	0	0	0	0	0	0	0	0	0	0	0	0	0	0	0	0	0
hsa-miR-520g-5p	MIMAT0026611	0	0	0	0	0	0	0	0	0	0	0	0	0	0	0	0	0	0	0	0	0	0	0	0	0	0	0	0	0	0	0	0	0	0	0	0	0	0	0	0	0	0	0	0	0	0	0	0
hsa-miR-520g-3p	MIMAT0002858	0	0	0	0	0	0	0	0	0	0	0	0	0	0	0	0	0	0	0	0	0	0	0	0	0	0	0	0	0	0	0	0	0	0	0	0	0	0	0	0	0	0	0	0	0	0	0	0
hsa-miR-516b-5p	MIMAT0002859	0	0	0	0	0	0	0	0	0	0	0	0	0	0	0	0	0	0	0	0	0	0	0	0	0	0	0	0	0	0	0	0	0	1	0	0	0	0	0	0	0	0	0	0	0	0	0	0
hsa-miR-516b-3p	MIMAT0002860	0	0	0	0	0	0	0	0	0	0	0	0	0	0	0	0	0	0	0	0	0	0	0	0	0	0	0	0	0	0	0	0	0	0	0	0	0	0	0	0	0	0	0	0	0	0	0	0
hsa-miR-518e-5p	MIMAT0005450	0	0	0	0	0	0	0	0	0	0	0	0	0	0	0	0	0	0	0	0	0	0	0	0	0	0	0	0	0	0	0	0	0	0	0	0	0	0	0	0	0	0	0	0	0	0	0	0
hsa-miR-518e-3p	MIMAT0002861	0	0	0	0	0	0	0	0	0	0	0	0	0	0	0	0	0	0	0	0	0	0	0	0	0	0	0	0	0	0	0	0	0	0	0	0	0	0	0	0	0	0	0	0	0	0	0	0
hsa-miR-518a-5p	MIMAT0005457	1	0	0	0	0	0	0	0	0	0	0	0	0	0	0	0	0	0	0	0	0	0	0	0	0	0	0	0	0	0	0	0	0	0	0	0	0	0	0	0	0	0	0	0	0	0	0	0
hsa-miR-518a-3p	MIMAT0002863	0	0	0	0	0	0	0	0	0	0	0	0	0	0	0	0	0	0	0	0	0	0	0	0	0	0	0	0	0	0	0	0	0	0	0	0	0	0	0	0	0	0	0	0	0	0	0	0
hsa-miR-518d-5p	MIMAT0005456	0	0	0	0	0	0	0	0	0	0	0	0	0	0	0	0	0	0	0	0	0	0	0	0	0	0	0	0	0	0	0	0	0	0	0	0	0	0	0	0	0	0	0	0	0	0	0	0
hsa-miR-518d-3p	MIMAT0002864	0	0	0	0	0	0	0	0	0	0	0	0	0	0	0	0	0	0	0	0	0	0	0	0	0	0	0	0	0	0	0	0	0	0	0	0	0	0	0	0	0	0	0	0	0	0	0	0
hsa-miR-517c-3p	MIMAT0002866	0	0	0	0	0	0	0	0	0	0	0	0	0	0	0	0	0	0	0	0	0	0	0	0	0	0	0	0	0	0	0	0	0	0	0	0	0	0	0	0	0	0	0	0	0	0	0	0
hsa-miR-520h	MIMAT0002867	0	0	0	0	0	0	0	0	0	0	0	0	0	0	0	0	0	0	0	0	0	0	0	0	0	0	0	0	0	0	0	0	0	0	0	0	0	0	0	0	0	0	0	0	0	0	0	0
hsa-miR-522-5p	MIMAT0005451	0	0	0	0	0	0	0	0	0	0	0	0	0	0	0	0	0	0	0	0	0	0	0	0	0	0	0	0	0	0	0	0	0	0	0	0	0	0	0	0	0	0	0	0	0	0	0	0
hsa-miR-522-3p	MIMAT0002868	0	0	0	0	0	0	0	0	0	0	0	0	0	0	0	0	0	0	0	0	0	0	0	0	0	0	0	0	0	0	0	0	0	0	0	0	0	0	0	0	0	0	0	0	0	0	0	0
hsa-miR-519a-5p	MIMAT0005452	0	0	0	0	0	0	0	0	0	0	0	0	0	0	0	0	0	0	0	0	0	0	0	0	0	0	0	0	0	0	0	0	0	0	0	0	0	0	0	0	0	0	0	0	0	0	0	0
hsa-miR-519a-3p	MIMAT0002869	0	0	0	0	0	0	0	0	0	0	0	0	1	0	0	0	0	0	0	0	0	0	0	1	0	0	0	0	0	0	2	0	0	0	0	0	0	0	0	0	0	0	0	0	0	0	0	0
hsa-miR-527	MIMAT0002862	1	0	0	0	0	0	0	0	0	0	0	0	0	0	0	0	0	0	0	0	0	0	0	0	0	0	0	0	0	0	0	0	0	0	0	0	0	0	0	0	0	0	0	0	0	0	0	0
hsa-miR-516a-5p	MIMAT0004770	0	0	0	0	0	0	0	0	0	0	0	0	0	0	0	0	0	0	0	0	0	0	0	0	0	0	0	0	0	0	1	0	0	0	0	0	0	0	0	0	0	0	0	0	0	0	0	0
hsa-miR-516a-3p	MIMAT0006778	0	0	0	0	0	0	0	0	0	0	0	0	0	0	0	0	0	0	0	0	0	0	0	0	0	0	0	0	0	0	0	0	0	0	0	0	0	0	0	0	0	0	0	0	0	0	0	0
hsa-miR-499a-5p	MIMAT0002870	7	2	9	10	11	8	1	2	7	12	15	7	0	2	27	6	23	12	32	6	14	1	5	2	14	1	5	5	11	6	1	8	2	17	9	11	5	1	4	2	7	5	12	6	5	5	2	7
hsa-miR-499a-3p	MIMAT0004772	0	0	0	0	0	0	0	0	1	0	1	0	1	0	1	1	1	0	2	0	0	0	0	0	1	0	0	0	0	2	1	0	0	0	0	0	0	0	1	0	0	1	0	1	0	0	0	0
hsa-miR-500a-5p	MIMAT0004773	20	13	30	39	14	35	16	17	23	47	27	97	24	13	25	17	12	38	70	33	30	16	9	10	18	24	11	16	8	45	7	24	29	37	8	33	10	13	8	5	14	30	34	37	28	30	9	22
hsa-miR-500a-3p	MIMAT0002871	220	544	527	506	214	653	371	521	203	1016	611	1556	240	367	373	517	211	680	741	567	361	265	123	399	384	497	191	379	200	1066	136	851	322	892	265	771	116	450	208	223	204	531	520	622	941	767	116	604
hsa-miR-501-5p	MIMAT0002872	25	49	21	48	9	81	28	49	9	80	19	102	20	35	45	61	14	90	75	37	28	18	10	59	13	91	33	42	5	72	9	44	29	53	8	21	5	12	9	8	11	22	29	34	49	26	3	38
hsa-miR-501-3p	MIMAT0004774	73	157	222	157	60	193	72	120	42	303	210	327	91	66	91	155	61	200	198	106	96	58	28	45	104	183	47	133	50	250	55	145	91	199	91	988	153	303	215	171	206	582	852	738	940	557	205	479
hsa-miR-502-5p	MIMAT0002873	9	10	15	24	5	33	10	20	7	25	4	56	13	15	20	34	14	37	45	18	13	8	6	10	12	25	12	13	5	43	7	12	17	35	8	10	3	4	3	3	4	12	7	13	9	19	1	22
hsa-miR-502-3p	MIMAT0004775	20	30	39	54	14	65	25	50	15	64	26	146	30	30	54	62	30	55	118	48	25	22	12	14	28	66	27	42	11	102	20	51	37	73	19	76	15	20	16	8	22	68	84	60	88	42	21	39
hsa-miR-450a-2-3p	MIMAT0031074	0	0	1	0	0	0	0	0	3	2	0	0	2	0	2	0	0	0	3	0	0	0	0	0	0	0	0	2	0	2	0	0	0	0	0	0	0	0	1	0	0	0	0	0	1	0	0	0
hsa-miR-503-5p	MIMAT0002874	1	0	7	0	0	4	0	2	1	4	3	2	15	2	19	1	8	3	26	1	1	0	0	1	3	0	2	4	3	5	1	0	3	1	0	2	2	0	1	0	0	1	1	3	2	1	0	0
hsa-miR-503-3p	MIMAT0022925	0	0	0	0	0	0	0	0	0	0	0	0	0	0	1	1	0	0	1	0	0	0	0	0	0	0	0	0	0	0	0	0	0	0	0	0	0	0	0	0	1	2	0	0	0	0	0	1
hsa-miR-504-5p	MIMAT0002875	1	3	0	5	6	6	3	8	9	7	4	12	1	3	2	4	2	4	22	3	8	4	4	0	0	8	0	4	4	13	1	7	5	2	2	34	9	4	9	2	13	49	10	12	1	3	0	6
hsa-miR-504-3p	MIMAT0026612	0	0	0	0	0	0	0	0	0	0	0	0	0	0	0	0	0	0	0	0	0	0	1	0	0	0	0	0	0	0	0	0	0	0	0	0	0	0	0	0	0	0	0	1	0	0	0	0
hsa-miR-505-5p	MIMAT0004776	4	1	2	1	1	0	3	1	2	1	0	0	2	0	1	0	5	1	2	1	0	0	0	0	1	0	1	1	1	2	0	2	1	3	1	1	0	0	0	0	0	1	1	1	3	0	1	2
hsa-miR-505-3p	MIMAT0002876	41	15	36	19	21	49	33	21	29	18	26	35	43	14	75	24	44	32	95	26	64	16	17	10	38	32	25	25	23	69	12	43	21	27	12	65	21	7	23	15	46	79	41	33	85	16	11	44
hsa-miR-513a-5p	MIMAT0002877	0	1	0	0	0	0	0	1	0	1	0	0	0	0	0	3	0	2	0	0	0	6	0	0	4	4	0	3	0	0	0	10	4	2	0	0	0	0	0	0	0	1	0	1	0	3	0	2
hsa-miR-513a-3p	MIMAT0004777	0	0	0	0	0	0	0	0	0	0	0	0	0	0	0	2	0	0	0	0	0	0	0	0	0	1	0	0	0	0	0	0	1	0	0	0	0	0	0	0	0	0	0	0	0	0	0	0
hsa-miR-506-5p	MIMAT0022701	0	0	0	0	0	0	0	0	0	0	0	0	0	0	0	1	0	0	0	0	0	0	0	0	0	0	0	0	0	0	0	0	1	0	0	0	0	0	0	0	0	0	0	0	0	0	0	0
hsa-miR-506-3p	MIMAT0002878	0	2	1	8	0	7	0	4	0	10	0	0	0	1	1	52	0	24	1	2	0	30	0	1	0	20	0	7	0	5	0	48	24	17	0	33	0	4	0	2	0	1	2	32	5	22	1	43
hsa-miR-507	MIMAT0002879	0	2	0	3	0	0	0	1	0	0	0	0	0	0	0	4	0	4	1	0	0	3	0	0	0	4	0	0	0	0	0	5	4	2	0	0	0	0	0	0	0	0	0	1	0	1	0	3
hsa-miR-508-5p	MIMAT0004778	0	2	0	1	0	3	0	0	0	2	0	1	0	0	0	6	0	1	0	0	0	11	0	1	1	3	0	2	0	1	0	40	7	6	0	3	0	0	0	0	0	1	0	2	0	3	0	1
hsa-miR-508-3p	MIMAT0002880	2	92	1	67	5	61	1	36	2	72	0	5	1	11	5	569	4	185	1	15	6	216	0	17	15	206	1	50	1	40	1	617	157	93	3	98	3	18	1	5	0	6	0	82	10	93	2	125
hsa-miR-509-5p	MIMAT0004779	0	9	0	10	0	7	2	13	0	18	0	1	0	2	0	59	0	34	0	8	3	7	0	1	1	11	0	6	0	12	0	51	13	4	0	22	0	0	0	0	1	1	0	9	0	6	0	17
hsa-miR-509-3p	MIMAT0002881	2	332	1	124	15	162	3	125	2	124	2	9	4	40	10	1253	29	426	2	48	11	268	1	89	44	412	2	178	21	117	4	1273	280	131	6	181	4	28	2	17	2	5	6	190	51	212	2	529
hsa-miR-510-5p	MIMAT0002882	0	2	0	4	1	0	0	2	0	2	1	1	0	0	0	12	1	0	0	3	0	5	0	0	0	1	0	2	0	2	0	17	1	6	0	4	0	0	0	0	0	0	0	2	0	1	0	0
hsa-miR-510-3p	MIMAT0026613	0	1	0	0	0	0	0	0	0	1	0	0	0	0	0	5	0	3	0	0	0	1	0	1	0	1	0	1	0	0	0	4	0	0	0	0	0	0	0	0	0	0	0	0	0	0	0	1
hsa-miR-514a-5p	MIMAT0022702	0	6	0	11	1	6	0	6	0	11	0	0	0	1	0	32	0	20	0	3	0	16	0	2	4	13	0	4	1	4	0	55	19	14	0	8	0	1	0	1	0	0	0	5	1	5	0	17
hsa-miR-514a-3p	MIMAT0002883	0	122	1	71	11	58	0	79	2	61	7	6	1	6	7	427	2	174	1	18	11	115	0	42	22	138	1	49	8	36	0	594	154	114	2	113	3	14	1	9	1	8	0	71	3	91	0	218
hsa-miR-532-5p	MIMAT0002888	591	1289	1353	1372	517	1862	626	1274	665	2272	874	3470	883	478	1751	1541	544	2110	3361	1471	891	637	477	796	837	1167	589	861	545	1860	456	1716	892	1973	485	1029	188	417	279	189	295	827	707	933	954	871	227	782
hsa-miR-532-3p	MIMAT0004780	22	22	57	51	13	67	31	48	22	68	50	214	24	31	48	42	33	49	110	90	42	34	11	15	45	71	20	55	33	99	10	98	45	103	24	70	9	16	7	10	12	69	39	40	101	42	9	30
hsa-miR-455-5p	MIMAT0003150	287	235	1319	192	595	394	92	349	199	397	1009	211	100	106	1371	490	629	453	2658	202	724	85	436	177	296	189	143	130	870	727	1048	414	216	345	402	407	184	46	197	23	262	242	337	148	369	90	149	244
hsa-miR-455-3p	MIMAT0004784	35	24	177	73	84	186	27	127	91	139	101	162	14	37	160	163	236	161	475	67	148	24	85	14	52	75	49	82	202	267	109	202	96	166	46	235	34	14	63	14	66	188	97	52	127	22	14	51
hsa-miR-539-5p	MIMAT0003163	1	2	0	2	0	1	2	1	0	1	0	0	1	1	2	1	0	4	0	0	0	1	0	0	0	1	0	1	0	5	1	3	0	1	0	2	0	1	0	0	0	0	0	1	0	0	1	2
hsa-miR-539-3p	MIMAT0022705	18	0	0	1	3	1	2	5	15	2	1	0	3	2	6	4	4	3	4	1	0	1	0	0	8	0	1	2	5	10	9	8	6	0	1	19	1	1	7	0	4	3	1	1	3	1	2	2
hsa-miR-544a	MIMAT0003164	0	0	0	0	0	0	0	0	0	0	0	0	0	0	0	0	0	0	0	0	0	0	0	0	0	0	0	0	0	0	0	0	0	0	0	1	0	0	0	0	0	0	0	0	0	0	0	0
hsa-miR-545-5p	MIMAT0004785	1	1	1	0	1	1	0	0	0	0	3	0	0	0	1	0	1	0	1	0	0	0	1	0	0	0	0	0	0	0	0	0	2	0	0	1	0	0	0	0	0	0	0	0	0	0	0	1
hsa-miR-545-3p	MIMAT0003165	0	0	0	0	0	1	0	0	0	2	1	0	0	1	3	0	0	0	1	0	0	0	0	0	1	1	0	1	1	1	0	1	0	0	1	1	1	0	0	0	1	0	0	0	1	0	0	1
hsa-miR-376a-2-5p	MIMAT0022928	0	0	0	0	0	0	0	0	0	0	0	0	0	0	0	0	0	0	0	0	0	0	0	0	0	0	0	0	0	0	0	0	0	0	0	0	0	0	0	0	0	0	0	0	0	0	0	0
hsa-miR-487b-5p	MIMAT0026614	0	0	0	0	0	0	0	0	0	0	0	0	0	0	0	0	0	1	1	0	0	0	0	0	0	0	0	0	0	0	0	0	0	1	0	0	0	0	0	0	0	0	0	0	0	0	0	1
hsa-miR-487b-3p	MIMAT0003180	11	21	0	10	3	16	6	25	22	18	2	4	5	6	9	21	1	41	6	10	1	10	1	2	6	5	7	17	10	72	3	34	19	21	1	52	3	3	6	2	11	8	2	3	1	3	2	13
hsa-miR-551a	MIMAT0003214	0	0	1	0	0	0	1	0	1	0	0	0	0	0	0	0	0	1	0	0	0	0	0	0	0	0	0	0	0	0	0	0	0	0	0	1	0	0	0	0	0	0	0	0	0	0	0	1
hsa-miR-552-5p	MIMAT0026615	0	0	0	0	1	0	0	0	0	0	0	0	0	0	0	0	0	0	0	0	0	0	0	0	0	0	0	0	0	0	0	0	0	0	0	0	0	0	0	0	0	0	0	0	0	0	0	0
hsa-miR-552-3p	MIMAT0003215	0	0	0	0	0	0	0	0	0	0	0	0	0	0	0	0	0	0	0	0	0	0	0	0	0	0	0	0	0	0	0	0	0	0	0	0	0	0	0	0	0	0	0	0	0	0	0	0
hsa-miR-553	MIMAT0003216	0	0	0	0	0	0	0	0	0	0	0	0	0	0	0	0	0	0	0	0	0	0	0	0	0	0	0	0	0	0	0	0	0	0	0	0	0	0	0	0	0	0	0	0	0	0	0	0
hsa-miR-554	MIMAT0003217	0	0	0	0	0	0	0	0	0	0	0	0	0	0	0	0	0	0	0	0	0	0	0	0	0	0	0	0	0	0	0	0	0	0	0	0	0	0	0	0	0	0	0	0	0	0	0	0
hsa-miR-92b-5p	MIMAT0004792	7	0	5	1	0	1	1	0	2	2	4	3	4	0	5	2	8	3	2	1	1	1	3	0	9	1	9	0	3	3	1	0	9	2	1	1	1	1	4	0	1	1	1	0	0	2	2	0
hsa-miR-92b-3p	MIMAT0003218	233	34	909	154	824	224	212	159	788	263	896	623	168	79	843	124	1204	156	726	165	1082	79	524	48	1358	68	150	120	1736	430	210	526	1385	372	378	644	294	92	178	97	245	738	272	141	465	89	58	85
hsa-miR-555	MIMAT0003219	0	0	0	0	0	0	0	0	0	0	0	0	0	0	0	0	0	0	0	0	0	0	0	0	0	0	0	0	0	0	0	0	0	0	0	0	0	0	0	0	0	0	0	0	0	0	0	0
hsa-miR-556-5p	MIMAT0003220	0	0	0	0	0	0	0	0	0	0	0	0	0	0	0	0	0	0	0	0	0	0	0	0	0	0	0	0	0	0	0	0	0	0	0	0	0	0	0	0	0	0	0	0	0	0	0	0
hsa-miR-556-3p	MIMAT0004793	0	0	0	0	0	0	0	0	0	0	0	0	0	0	1	0	0	0	0	0	0	0	0	0	0	0	0	0	0	0	0	0	0	0	0	0	0	0	0	0	0	1	0	0	0	0	0	0
hsa-miR-557	MIMAT0003221	0	0	0	0	0	0	0	0	0	0	0	0	0	0	0	0	0	0	0	0	0	0	0	0	0	0	0	0	0	0	0	0	0	0	0	0	0	0	0	0	0	0	0	0	0	0	0	0
hsa-miR-558	MIMAT0003222	0	0	0	0	0	0	0	0	0	0	0	0	0	0	0	0	0	0	0	0	0	0	0	0	0	0	0	0	0	0	0	0	0	0	0	0	0	0	0	0	0	0	0	0	0	0	0	0
hsa-miR-559	MIMAT0003223	0	0	0	0	0	0	0	0	0	0	0	0	0	0	0	0	0	0	0	0	0	0	0	0	0	0	0	0	0	0	0	1	0	0	0	0	0	0	0	0	0	0	0	0	0	0	0	0
hsa-miR-561-5p	MIMAT0022706	6	36	36	31	27	60	65	42	82	47	3	48	47	6	8	49	159	67	156	20	52	14	15	23	2	21	99	19	3	83	2	39	18	48	19	54	19	15	12	12	51	63	38	26	109	12	9	36
hsa-miR-561-3p	MIMAT0003225	0	0	0	0	0	0	1	0	0	0	0	0	0	0	0	0	0	0	0	0	0	0	0	0	0	0	0	0	0	0	0	0	0	0	0	1	0	0	0	0	0	0	0	0	0	0	0	0
hsa-miR-562	MIMAT0003226	0	0	0	0	0	0	0	0	0	0	0	0	0	0	0	0	0	0	0	0	0	0	0	0	0	0	0	0	0	0	0	0	0	0	0	0	0	0	0	0	0	0	0	0	0	0	0	0
hsa-miR-563	MIMAT0003227	0	0	0	0	0	0	0	0	0	0	0	0	0	0	0	0	0	0	0	0	0	0	0	0	0	0	0	0	0	0	0	0	0	0	0	0	0	0	0	0	0	0	0	0	0	0	0	0
hsa-miR-564	MIMAT0003228	0	0	0	0	0	0	0	0	0	0	0	0	0	0	0	0	0	0	0	0	0	0	0	0	0	0	0	0	0	0	0	0	0	0	0	0	0	0	0	0	0	0	0	0	0	0	0	0
hsa-miR-566	MIMAT0003230	0	0	0	0	0	0	0	0	0	0	0	0	0	0	0	0	0	0	0	0	0	0	0	0	0	0	0	0	0	0	0	0	0	0	0	0	0	0	0	0	0	0	0	0	0	0	0	0
hsa-miR-567	MIMAT0003231	0	0	0	0	0	0	0	0	0	0	0	0	0	0	0	0	0	0	0	0	0	0	0	0	0	0	0	0	0	0	0	0	0	0	0	0	0	0	0	0	0	0	0	0	0	0	0	0
hsa-miR-568	MIMAT0003232	0	0	0	0	0	0	0	0	0	0	0	0	0	0	0	0	0	0	0	0	0	0	0	0	0	0	0	0	0	0	0	0	0	0	0	0	0	0	0	0	0	0	0	0	0	0	0	0
hsa-miR-551b-5p	MIMAT0004794	0	0	0	0	0	0	0	0	0	0	0	0	0	0	0	0	0	0	0	0	0	0	0	0	0	0	0	0	0	0	1	0	0	0	0	0	0	0	0	0	0	0	0	0	0	0	0	0
hsa-miR-551b-3p	MIMAT0003233	5	8	3	11	0	1	0	6	10	16	0	6	2	1	4	7	2	5	5	7	1	3	6	3	2	3	0	3	2	12	1	2	8	6	1	8	0	2	1	2	5	5	2	2	0	6	4	5
hsa-miR-569	MIMAT0003234	0	0	0	0	0	0	0	0	0	0	0	0	0	0	0	0	0	0	0	0	0	0	0	0	0	0	0	0	0	0	0	0	0	0	0	0	0	0	0	0	0	0	0	0	0	0	0	0
hsa-miR-570-5p	MIMAT0022707	0	0	0	0	0	1	0	0	0	2	0	0	0	0	0	0	0	1	2	0	0	0	1	0	1	1	0	0	1	1	0	0	2	2	0	0	0	0	2	0	0	0	0	0	0	0	0	0
hsa-miR-570-3p	MIMAT0003235	1	0	1	0	0	0	0	0	0	1	0	0	0	0	2	2	0	0	1	0	1	0	0	0	0	0	0	2	2	0	0	0	0	0	1	1	1	0	0	0	1	0	0	1	1	0	0	0
hsa-miR-571	MIMAT0003236	0	0	0	0	0	0	0	0	0	0	0	0	0	0	0	0	0	0	0	0	0	0	0	0	0	0	0	0	0	0	0	0	0	0	0	0	0	0	0	0	0	0	0	0	0	0	0	0
hsa-miR-572	MIMAT0003237	0	0	0	0	0	0	0	0	0	0	0	0	0	0	0	0	0	0	0	0	0	0	0	0	0	0	0	0	0	0	0	0	0	0	0	0	0	0	0	0	0	0	0	0	0	0	0	0
hsa-miR-573	MIMAT0003238	0	0	0	0	0	0	0	0	0	0	0	0	0	0	0	0	0	0	0	0	0	0	0	0	0	0	0	0	0	0	0	0	0	0	0	0	0	0	0	0	0	0	0	0	0	0	0	0
hsa-miR-574-5p	MIMAT0004795	31	8	21	5	6	19	15	15	32	12	6	11	49	7	51	17	108	19	90	6	14	2	4	16	31	10	37	9	21	31	19	18	16	9	4	13	5	2	5	2	5	12	11	8	42	3	8	8
hsa-miR-574-3p	MIMAT0003239	165	76	204	153	117	266	188	236	548	177	225	316	322	74	388	158	1439	152	857	143	382	38	157	49	266	78	235	215	663	403	356	238	310	309	198	366	129	53	136	34	152	491	267	128	402	30	56	112
hsa-miR-575	MIMAT0003240	0	0	0	0	0	0	0	0	0	0	0	0	0	0	0	0	0	0	0	0	0	0	0	0	0	0	0	0	0	0	0	0	0	0	0	0	0	0	0	0	0	0	0	0	0	0	0	0
hsa-miR-576-5p	MIMAT0003241	31	1	8	8	15	13	3	5	18	5	35	6	30	2	29	8	68	5	47	2	29	1	13	5	26	5	16	4	30	21	24	9	6	8	26	13	11	3	10	0	6	19	12	6	23	1	5	3
hsa-miR-576-3p	MIMAT0004796	23	23	10	2	3	8	6	10	8	10	5	9	18	8	18	16	46	17	23	11	0	0	3	18	14	12	43	13	9	18	20	7	7	9	1	10	0	9	4	2	2	6	5	5	3	3	1	11
hsa-miR-577	MIMAT0003242	58	19	59	72	223	49	2	52	156	62	59	392	82	25	220	80	151	79	86	57	89	30	109	50	16	50	30	31	44	137	173	59	21	56	91	79	113	32	22	20	34	74	87	171	278	121	26	33
hsa-miR-578	MIMAT0003243	0	0	0	0	0	0	0	0	0	0	0	0	0	0	0	0	0	1	0	0	0	0	0	0	0	0	0	0	0	0	0	0	0	0	0	0	0	0	0	0	0	0	0	0	0	0	0	0
hsa-miR-579-5p	MIMAT0026616	0	0	0	0	0	0	0	0	0	0	1	0	0	0	0	0	0	0	1	0	0	0	0	0	1	0	0	0	0	2	0	0	0	0	1	0	0	0	0	0	0	0	0	0	0	0	0	0
hsa-miR-579-3p	MIMAT0003244	0	0	0	0	0	0	0	0	0	0	0	0	0	0	0	0	0	0	0	0	0	0	0	0	0	0	0	0	1	2	0	0	0	0	0	1	2	0	1	0	0	0	1	0	0	0	0	1
hsa-miR-580-5p	MIMAT0026617	0	0	0	0	0	0	0	0	0	0	1	1	0	0	0	0	0	0	0	0	0	0	0	0	0	0	0	0	0	0	0	0	0	0	0	0	0	0	0	0	0	0	0	0	0	0	0	0
hsa-miR-580-3p	MIMAT0003245	5	1	1	0	4	2	2	1	6	2	8	1	2	1	5	3	11	0	4	1	3	0	1	0	9	0	2	0	2	2	0	1	1	1	1	1	5	0	0	1	1	1	3	2	6	0	1	2
hsa-miR-581	MIMAT0003246	0	0	0	0	0	0	0	0	0	0	0	0	2	0	0	0	0	0	1	0	1	0	0	0	0	0	0	0	0	1	0	0	0	0	1	0	0	0	0	0	0	1	0	1	0	0	1	0
hsa-miR-582-5p	MIMAT0003247	3	7	11	37	9	32	101	29	186	65	24	61	128	3	41	22	234	14	11	25	65	6	5	4	103	13	10	20	20	50	7	26	95	57	23	47	16	9	93	1	86	102	58	38	211	14	19	8
hsa-miR-582-3p	MIMAT0004797	19	31	49	79	25	74	152	92	245	135	55	53	203	20	105	109	609	76	20	64	83	19	15	61	158	40	29	21	39	77	11	45	159	88	35	69	20	20	89	5	110	61	39	42	213	17	17	35
hsa-miR-583	MIMAT0003248	0	0	0	0	0	0	0	0	0	0	0	0	0	0	0	0	0	0	0	0	0	0	0	0	0	0	0	0	0	0	0	0	0	0	0	0	0	0	0	0	0	0	0	0	0	0	0	0
hsa-miR-584-5p	MIMAT0003249	0	0	1	0	0	0	0	0	1	0	1	0	0	0	4	0	2	0	0	0	1	0	0	0	1	0	0	1	3	0	2	0	0	0	2	2	2	0	1	1	1	1	0	1	0	0	0	3
hsa-miR-584-3p	MIMAT0022708	0	0	0	0	0	0	0	0	0	0	0	0	0	0	0	0	0	0	0	0	0	0	0	0	1	0	0	0	0	0	0	0	0	0	0	0	0	0	0	0	0	0	0	0	0	0	0	0
hsa-miR-585-5p	MIMAT0026618	0	0	0	0	0	0	0	0	1	0	3	3	0	0	2	0	1	0	0	0	1	0	0	0	0	0	0	0	0	5	2	0	1	1	0	1	0	0	0	1	2	1	1	0	0	0	1	0
hsa-miR-585-3p	MIMAT0003250	4	1	5	6	5	5	3	10	9	20	25	21	6	0	20	3	8	19	41	2	18	1	5	2	7	3	1	8	12	51	34	14	5	9	12	11	1	0	3	1	9	15	6	5	5	0	0	0
hsa-miR-548a-3p	MIMAT0003251	0	0	0	0	0	0	1	0	0	0	1	0	0	0	1	0	1	0	0	0	0	0	0	0	0	0	0	0	0	1	0	1	0	1	0	0	0	0	0	0	1	0	0	0	0	0	0	0
hsa-miR-586	MIMAT0003252	0	0	0	0	0	0	0	0	0	0	0	0	0	0	0	0	0	0	0	0	0	0	0	0	0	0	0	0	0	0	0	0	0	0	0	0	0	0	0	0	0	0	0	0	0	0	0	0
hsa-miR-587	MIMAT0003253	0	0	0	0	0	0	0	0	0	0	0	0	0	0	0	0	0	0	0	0	0	0	0	0	0	0	0	0	0	0	0	0	0	0	0	0	0	0	0	0	0	0	0	0	0	0	0	0
hsa-miR-548b-5p	MIMAT0004798	1	0	0	0	0	2	0	0	0	1	1	1	0	0	0	3	1	0	1	0	0	0	0	1	0	0	2	0	0	1	0	1	0	0	2	0	0	0	2	1	0	0	0	0	1	0	1	0
hsa-miR-548b-3p	MIMAT0003254	0	1	0	2	0	0	0	0	0	5	2	1	1	0	3	1	7	1	1	0	0	1	1	0	0	1	0	2	2	0	0	0	0	2	0	0	0	0	0	0	0	0	0	0	1	1	1	0
hsa-miR-588	MIMAT0003255	0	0	0	0	0	0	0	0	0	0	0	0	0	0	0	0	0	0	0	0	0	0	0	0	0	0	0	0	0	0	0	0	0	0	0	0	0	0	0	0	0	0	1	0	0	0	0	0
hsa-miR-589-5p	MIMAT0004799	9	5	5	3	2	3	3	1	9	3	16	13	10	4	7	11	14	12	15	5	8	0	2	4	18	5	15	6	17	14	13	5	6	7	7	9	5	3	1	2	4	6	13	6	7	0	5	2
hsa-miR-589-3p	MIMAT0003256	9	0	1	1	0	2	5	2	4	3	3	3	3	3	2	3	10	0	5	2	2	0	0	0	5	1	5	2	4	2	3	2	6	1	1	3	0	0	1	0	1	0	1	0	0	1	2	0
hsa-miR-550a-5p	MIMAT0004800	0	0	0	1	1	1	1	1	0	1	0	0	1	0	1	2	1	2	1	0	0	0	0	0	1	1	6	0	2	2	5	4	1	1	0	1	1	0	0	0	0	0	0	0	3	0	0	0
hsa-miR-550a-3p	MIMAT0003257	10	0	4	1	3	4	3	1	7	4	13	3	8	2	6	1	16	2	19	3	5	0	0	1	44	0	10	0	76	0	23	2	5	2	4	11	3	2	5	2	5	6	5	1	9	0	1	1
hsa-miR-590-5p	MIMAT0003258	0	2	0	0	1	1	3	6	8	1	4	2	8	0	9	2	5	0	15	1	1	0	1	2	11	0	2	1	6	1	4	3	1	4	2	4	2	0	3	0	1	7	2	2	3	0	0	0
hsa-miR-590-3p	MIMAT0004801	73	2	60	8	30	12	15	7	71	4	88	17	78	2	90	17	59	10	169	5	78	0	8	5	179	4	22	3	43	17	63	10	19	21	38	44	37	4	59	3	28	33	39	13	52	3	19	18
hsa-miR-591	MIMAT0003259	0	0	0	0	0	0	0	0	0	0	0	0	0	0	0	0	0	0	0	0	0	0	0	0	0	0	0	0	0	0	0	0	0	0	0	0	0	0	0	0	0	0	0	0	0	0	0	0
hsa-miR-592	MIMAT0003260	112	2	118	2	38	1	97	6	104	8	291	3	79	3	561	2	106	6	18	1	206	1	168	2	80	1	99	0	68	37	379	5	7	5	367	11	15	5	15	3	30	12	40	3	96	7	39	3
hsa-miR-593-5p	MIMAT0003261	0	0	0	0	0	0	0	0	0	0	0	0	0	0	0	0	0	0	0	0	0	0	0	0	0	0	0	0	0	0	0	0	0	0	0	0	0	0	0	0	0	0	0	0	0	0	0	0
hsa-miR-593-3p	MIMAT0004802	0	0	0	0	0	0	0	0	0	0	0	0	0	0	0	0	0	0	0	0	0	0	0	0	0	0	0	0	0	0	0	0	0	0	0	0	0	0	0	0	0	0	0	0	0	0	0	0
hsa-miR-595	MIMAT0003263	0	0	0	0	0	0	0	0	0	0	0	0	0	0	0	0	0	0	0	0	0	0	0	0	0	0	0	0	0	0	0	0	0	0	0	0	0	0	0	0	0	0	0	0	0	0	0	0
hsa-miR-596	MIMAT0003264	0	0	0	0	0	0	0	0	0	0	0	0	0	0	0	0	0	0	0	0	0	0	0	0	0	0	0	0	0	0	0	0	0	0	0	0	0	0	0	0	0	0	0	0	0	0	0	0
hsa-miR-597-5p	MIMAT0003265	1	2	0	0	0	0	0	0	0	1	0	0	2	0	5	3	2	0	1	0	3	0	0	0	0	0	2	0	1	0	0	0	0	1	0	0	0	0	0	0	1	1	3	0	0	1	0	0
hsa-miR-597-3p	MIMAT0026619	0	0	1	0	0	0	0	0	0	0	0	0	0	0	0	0	0	0	0	0	0	0	0	0	0	0	0	0	0	0	0	0	0	0	0	0	0	0	0	0	0	0	0	0	0	0	0	0
hsa-miR-598-5p	MIMAT0026620	0	1	0	0	0	0	0	0	0	0	0	1	0	0	0	0	0	0	0	0	0	0	0	0	0	0	0	1	0	0	0	0	0	0	0	0	0	0	0	1	0	0	0	0	0	0	0	1
hsa-miR-598-3p	MIMAT0003266	14	15	28	26	14	54	14	48	21	56	19	21	52	15	46	80	41	54	210	23	56	10	13	21	187	21	72	17	87	78	35	75	60	69	51	63	8	5	9	4	21	44	42	14	20	11	3	31
hsa-miR-599	MIMAT0003267	0	0	0	0	0	0	0	0	1	0	4	0	0	0	0	0	0	0	2	0	0	0	15	0	0	0	0	0	0	0	0	0	0	0	0	0	0	0	3	0	1	0	0	0	1	0	0	0
hsa-miR-548a-5p	MIMAT0004803	0	0	0	0	0	0	0	0	0	0	0	0	0	0	0	1	0	0	0	1	0	0	0	0	0	0	0	0	0	0	0	0	0	0	0	0	0	0	1	0	0	1	1	0	0	0	0	0
hsa-miR-600	MIMAT0003268	0	0	0	0	0	0	0	0	0	0	0	0	0	0	0	0	0	0	0	0	0	0	0	0	0	0	0	0	0	0	0	0	0	0	0	0	0	0	0	0	0	0	0	0	0	0	0	0
hsa-miR-601	MIMAT0003269	0	0	0	0	0	0	0	0	0	0	0	0	0	0	0	0	0	0	0	0	0	0	0	0	0	0	0	0	0	0	0	0	0	0	0	0	0	0	0	0	0	0	0	0	0	0	0	0
hsa-miR-602	MIMAT0003270	0	0	0	0	0	0	0	0	0	0	0	0	0	0	0	0	0	0	0	0	0	0	0	0	0	0	0	0	0	0	0	0	0	0	0	0	0	0	0	0	0	0	0	0	0	0	0	0
hsa-miR-603	MIMAT0003271	1	0	0	0	0	0	0	0	0	0	0	0	0	0	0	0	0	0	0	0	0	0	0	0	0	0	0	0	0	0	0	0	0	0	0	0	0	0	0	0	0	0	0	0	0	0	0	0
hsa-miR-604	MIMAT0003272	0	0	0	0	0	0	0	0	0	0	0	0	0	0	0	0	0	0	0	0	0	0	0	0	0	0	0	0	0	0	0	0	0	0	0	0	0	0	0	0	0	0	0	0	0	0	0	0
hsa-miR-605-5p	MIMAT0003273	0	0	0	0	0	0	1	0	1	0	0	0	0	0	3	0	0	0	0	1	1	1	0	0	0	0	0	0	0	1	1	0	0	2	0	2	0	0	0	0	0	0	0	1	0	0	0	0
hsa-miR-605-3p	MIMAT0026621	0	0	0	0	0	0	0	0	0	0	0	0	0	0	0	0	0	0	0	0	0	0	0	0	0	0	0	0	0	0	0	0	0	0	0	2	0	0	1	0	0	5	0	1	0	0	0	0
hsa-miR-606	MIMAT0003274	0	0	0	0	0	0	0	0	0	0	0	0	0	0	0	0	0	0	0	0	0	0	0	0	0	0	0	0	0	0	0	0	0	0	0	0	0	0	0	0	0	0	0	0	0	0	0	0
hsa-miR-607	MIMAT0003275	0	0	0	0	0	0	0	0	0	0	0	0	0	0	0	0	0	0	0	0	0	0	0	0	0	0	0	0	0	0	0	0	0	0	0	0	0	0	0	0	0	0	0	0	0	0	0	0
hsa-miR-608	MIMAT0003276	0	0	0	0	0	0	0	0	0	0	0	0	0	0	0	0	0	0	0	0	0	0	0	0	0	0	0	0	0	0	0	0	0	0	0	0	0	0	0	0	0	0	0	0	0	0	0	0
hsa-miR-609	MIMAT0003277	0	0	0	0	0	1	0	0	0	0	0	0	0	0	1	0	0	0	0	0	0	0	0	1	0	0	0	0	0	0	0	0	0	0	0	0	0	0	0	0	0	0	0	0	0	0	0	0
hsa-miR-610	MIMAT0003278	0	0	0	0	0	0	0	0	0	0	0	0	0	0	0	0	0	0	0	0	0	0	0	0	0	0	1	0	0	1	0	0	0	0	0	0	0	0	0	0	0	0	0	0	0	0	0	0
hsa-miR-611	MIMAT0003279	0	0	0	0	0	0	0	0	0	0	0	0	0	0	0	0	0	0	0	0	0	0	0	0	0	0	0	0	0	0	0	0	0	0	0	0	0	0	0	0	0	0	0	0	0	0	0	0
hsa-miR-612	MIMAT0003280	0	0	0	0	0	0	0	0	0	0	0	0	0	1	0	0	0	1	0	0	1	0	0	0	0	0	0	0	0	0	0	0	1	0	0	0	0	0	1	0	0	0	0	0	0	0	0	0
hsa-miR-613	MIMAT0003281	0	0	0	0	0	0	0	0	0	0	0	0	0	0	0	0	0	0	0	0	0	0	0	0	0	0	0	0	0	0	0	0	0	0	0	0	0	0	0	0	0	0	0	0	0	0	0	0
hsa-miR-614	MIMAT0003282	0	0	0	0	0	0	0	0	0	0	0	0	0	0	0	0	0	0	0	0	0	0	0	0	0	0	0	0	0	0	0	0	0	0	0	0	0	0	0	0	0	0	0	0	0	0	0	0
hsa-miR-615-5p	MIMAT0004804	1	4	4	0	3	2	0	1	1	4	3	1	1	0	0	1	2	1	1	0	1	0	0	1	1	3	11	2	0	2	2	1	0	1	1	1	0	1	3	0	0	0	1	0	0	1	0	0
hsa-miR-615-3p	MIMAT0003283	52	129	148	51	76	113	43	81	130	88	77	103	34	37	92	90	158	144	194	126	179	26	34	168	66	142	193	132	117	168	69	157	47	91	74	54	9	35	18	22	30	93	127	37	82	24	10	76
hsa-miR-616-5p	MIMAT0003284	2	1	6	5	6	7	3	1	6	2	10	5	11	0	13	2	63	8	10	1	4	1	3	1	19	1	9	8	15	8	21	13	5	4	13	6	1	1	4	1	4	5	3	2	6	0	2	5
hsa-miR-616-3p	MIMAT0004805	0	0	1	0	0	0	1	0	0	0	0	0	0	0	0	0	3	0	0	0	0	0	0	0	0	0	1	0	0	0	0	1	0	1	0	0	0	0	0	0	0	0	0	0	0	0	0	0
hsa-miR-548c-5p	MIMAT0004806	1	0	0	0	0	0	1	0	0	0	0	1	0	0	1	1	0	1	0	0	0	0	0	0	0	0	1	0	0	2	0	1	1	1	1	1	1	0	2	0	0	2	1	0	1	0	0	0
hsa-miR-548c-3p	MIMAT0003285	0	0	0	0	0	0	0	0	0	0	0	0	0	0	0	0	0	0	0	0	0	0	0	0	0	0	0	0	0	0	0	0	0	0	0	0	0	0	0	0	0	0	0	0	0	0	0	0
hsa-miR-617	MIMAT0003286	0	0	0	0	0	0	0	0	0	0	0	0	0	0	0	0	0	0	0	0	0	0	0	0	0	0	0	0	0	0	0	0	0	0	0	0	0	0	0	0	0	0	0	0	0	0	0	0
hsa-miR-618	MIMAT0003287	0	3	14	3	22	3	8	4	20	3	10	8	3	1	8	4	16	6	38	6	45	2	2	2	1	1	2	2	2	7	6	4	2	2	3	11	14	0	10	1	9	6	22	5	16	3	4	2
hsa-miR-619-5p	MIMAT0026622	3	1	0	0	0	0	1	1	1	1	0	3	2	0	0	1	0	0	1	0	1	2	1	0	0	1	9	2	0	0	0	5	3	1	0	0	1	0	0	1	1	1	2	0	1	0	1	4
hsa-miR-619-3p	MIMAT0003288	0	0	0	0	0	0	0	0	0	0	0	0	0	0	0	0	0	0	0	0	0	0	0	0	0	0	0	0	0	0	0	0	0	0	0	0	0	0	0	0	0	0	0	0	0	0	0	0
hsa-miR-620	MIMAT0003289	0	0	0	0	0	0	0	0	0	0	0	0	0	0	0	0	0	0	0	0	0	0	0	0	0	0	0	0	0	0	0	0	0	0	0	0	0	0	0	0	0	0	0	0	0	0	0	0
hsa-miR-621	MIMAT0003290	0	0	0	0	0	0	0	0	0	0	0	0	0	0	0	0	0	0	0	0	0	0	0	0	0	0	0	0	0	0	0	0	0	0	0	0	0	0	0	0	0	0	0	0	0	0	0	0
hsa-miR-622	MIMAT0003291	0	0	0	0	1	0	0	0	0	0	0	0	0	0	0	0	0	0	0	0	0	0	0	0	0	0	0	0	0	0	0	0	0	0	0	0	0	0	0	0	0	0	0	0	0	0	0	0
hsa-miR-623	MIMAT0003292	0	0	0	0	0	0	0	0	0	0	0	0	0	0	0	0	0	0	0	0	0	0	0	0	0	0	0	0	0	0	0	0	0	0	0	0	0	0	0	0	0	0	0	0	0	0	0	0
hsa-miR-624-5p	MIMAT0003293	0	0	0	0	1	1	1	0	1	1	0	0	2	0	1	0	0	0	1	0	1	0	0	0	0	0	0	0	0	0	0	0	0	0	1	0	0	0	3	0	0	2	0	0	0	0	0	0
hsa-miR-624-3p	MIMAT0004807	0	0	0	0	0	0	0	0	0	0	0	0	1	0	0	0	0	0	0	0	0	0	0	0	1	0	1	0	0	0	1	0	0	0	0	0	0	0	0	0	1	0	0	0	1	0	0	0
hsa-miR-625-5p	MIMAT0003294	8	7	18	2	4	4	14	14	14	5	29	13	25	2	37	8	34	10	16	3	14	1	11	5	31	4	47	1	6	15	32	17	5	14	16	7	2	3	2	3	8	10	5	8	29	3	6	5
hsa-miR-625-3p	MIMAT0004808	1	0	6	2	1	2	5	1	3	0	18	0	6	2	12	0	22	1	4	0	2	0	1	0	17	1	9	2	2	5	5	4	6	5	4	5	0	1	1	0	3	6	0	0	14	1	6	0
hsa-miR-626	MIMAT0003295	0	0	0	0	0	0	0	0	0	0	0	0	0	0	0	0	0	0	0	0	0	0	0	0	0	0	0	0	0	0	0	0	0	0	0	0	0	0	0	0	0	0	0	0	0	0	0	0
hsa-miR-627-5p	MIMAT0003296	0	1	1	1	1	1	0	0	0	0	3	0	3	0	0	0	4	5	6	0	2	0	0	1	2	0	3	1	1	0	2	0	1	2	1	2	1	1	1	0	1	0	0	1	4	0	0	0
hsa-miR-627-3p	MIMAT0026623	2	0	0	0	0	3	0	1	1	0	2	0	2	0	2	1	3	0	4	1	2	0	2	0	4	0	0	2	1	0	4	2	0	1	0	2	0	2	2	0	2	1	0	0	2	0	0	1
hsa-miR-628-5p	MIMAT0004809	29	4	26	14	10	16	14	20	27	11	29	24	20	8	17	30	68	19	56	13	32	2	16	9	32	13	20	10	11	22	43	19	6	22	22	23	6	2	14	6	11	22	16	12	86	6	3	15
hsa-miR-628-3p	MIMAT0003297	6	1	8	1	3	5	5	5	18	6	8	6	13	1	7	3	14	3	10	3	3	1	2	1	8	4	3	3	2	8	13	6	3	5	5	7	6	0	6	4	8	14	13	4	50	2	1	4
hsa-miR-629-5p	MIMAT0004810	59	15	60	10	15	18	13	21	45	23	55	25	71	2	66	23	112	10	124	11	57	1	38	13	91	6	47	10	52	40	127	11	27	18	52	14	10	5	10	5	15	16	30	8	36	5	13	11
hsa-miR-629-3p	MIMAT0003298	5	2	1	1	1	1	0	3	4	2	2	6	8	2	6	2	33	2	21	0	1	1	1	3	3	2	25	2	1	4	5	2	2	1	1	2	0	0	0	1	3	3	1	0	3	1	0	1
hsa-miR-630	MIMAT0003299	0	0	0	0	0	0	0	0	0	0	0	0	0	0	0	0	0	0	0	0	0	0	0	0	0	0	0	0	0	0	0	0	0	0	0	0	0	0	0	0	0	0	0	0	0	0	0	0
hsa-miR-631	MIMAT0003300	0	0	0	0	0	0	0	0	0	0	0	0	0	0	0	0	0	0	0	0	0	0	0	0	0	0	0	0	0	0	0	0	0	0	0	0	0	0	0	0	0	0	0	0	0	0	0	0
hsa-miR-33b-5p	MIMAT0003301	0	0	1	0	0	0	0	0	0	0	1	0	0	0	18	2	1	0	0	1	0	0	3	1	1	0	0	1	3	1	0	0	0	0	1	0	1	0	2	0	0	1	2	0	0	1	0	2
hsa-miR-33b-3p	MIMAT0004811	0	0	0	0	0	0	0	0	0	0	0	0	0	0	0	0	0	0	0	0	0	0	0	0	0	0	0	0	0	0	0	0	0	0	0	0	0	0	0	0	0	0	0	0	0	0	0	0
hsa-miR-632	MIMAT0003302	0	0	0	0	0	0	0	0	0	0	0	0	0	0	0	0	0	0	0	0	0	0	0	0	0	0	1	0	0	0	0	0	0	0	0	0	0	0	0	1	0	0	0	0	0	0	0	0
hsa-miR-633	MIMAT0003303	0	0	0	0	0	0	0	0	0	0	0	0	0	0	0	0	0	0	0	0	0	0	0	0	0	0	0	0	0	0	0	0	0	0	0	0	0	0	0	0	0	0	0	0	0	0	0	0
hsa-miR-634	MIMAT0003304	0	0	0	0	0	0	0	0	0	0	0	0	0	0	0	0	0	0	0	0	0	0	0	0	0	0	0	0	0	0	0	0	0	0	0	0	0	0	0	0	0	0	0	0	0	0	0	0
hsa-miR-635	MIMAT0003305	0	0	0	0	0	0	0	0	0	0	0	0	0	0	0	0	0	0	0	0	0	0	0	0	0	0	0	0	0	0	0	0	0	0	0	0	0	0	0	0	0	0	0	0	0	0	0	0
hsa-miR-636	MIMAT0003306	0	0	0	0	0	0	0	0	0	1	0	1	0	0	0	1	1	0	2	0	0	0	0	0	0	1	0	0	0	0	0	0	0	0	0	0	0	0	0	0	0	0	0	0	0	0	0	0
hsa-miR-637	MIMAT0003307	0	0	0	0	0	0	0	0	0	0	0	0	0	0	0	0	0	0	0	0	0	0	0	0	0	0	0	0	0	0	0	0	0	0	0	0	0	0	0	0	0	0	0	0	0	0	0	0
hsa-miR-638	MIMAT0003308	0	0	0	0	0	0	0	0	0	0	0	0	0	0	0	0	0	0	0	0	0	0	0	0	0	0	0	0	0	0	0	0	0	0	0	0	0	0	0	0	0	0	0	0	0	0	0	0
hsa-miR-639	MIMAT0003309	0	0	0	0	0	0	0	0	0	0	0	0	0	0	0	0	0	0	0	0	0	0	0	0	0	0	0	0	0	0	0	0	0	0	0	0	0	0	1	0	0	0	0	0	0	0	0	0
hsa-miR-640	MIMAT0003310	0	0	0	0	0	0	0	0	0	0	0	0	0	0	0	0	0	0	0	0	0	0	0	0	0	0	0	0	0	0	0	0	0	0	0	0	0	0	0	0	0	0	0	0	0	0	0	0
hsa-miR-641	MIMAT0003311	1	0	0	1	0	1	3	0	1	0	2	2	1	1	2	0	7	0	1	0	4	0	1	0	1	1	1	0	0	1	0	2	3	3	3	1	0	0	0	0	1	2	2	0	0	0	0	0
hsa-miR-642a-5p	MIMAT0003312	1	0	4	0	0	0	1	2	1	1	4	2	0	0	0	0	1	0	4	0	3	0	0	0	8	0	0	1	6	2	1	1	0	0	1	2	0	0	0	0	1	3	0	0	4	0	0	0
hsa-miR-642a-3p	MIMAT0020924	0	0	1	0	0	0	0	0	2	0	0	2	0	1	0	0	1	0	0	0	0	0	0	1	1	0	0	0	0	2	0	1	0	0	0	0	0	0	0	0	0	0	0	0	0	1	0	0
hsa-miR-643	MIMAT0003313	1	0	0	0	0	0	0	0	0	0	0	0	0	0	0	0	1	0	0	0	0	0	0	0	0	0	0	0	0	0	0	0	0	0	0	0	0	0	0	0	0	0	0	0	0	0	0	0
hsa-miR-644a	MIMAT0003314	0	0	0	0	0	0	0	0	0	0	0	0	0	0	0	0	0	0	0	0	0	0	0	0	0	0	0	0	0	0	0	0	0	0	0	0	0	0	0	0	0	0	0	0	0	0	0	0
hsa-miR-645	MIMAT0003315	0	0	0	0	0	0	0	0	0	0	0	0	0	0	0	0	0	0	0	0	0	0	0	0	0	0	0	0	0	0	0	0	0	0	0	0	0	0	0	0	0	0	0	0	0	0	0	0
hsa-miR-646	MIMAT0003316	0	0	0	0	0	0	0	0	0	0	0	0	0	0	0	0	0	0	0	0	0	0	0	0	0	0	0	0	0	0	0	0	0	0	0	0	0	0	0	0	0	0	0	0	0	0	0	0
hsa-miR-647	MIMAT0003317	0	0	0	0	0	0	0	0	0	0	0	0	0	0	0	0	0	0	0	0	0	0	0	0	0	0	0	0	0	0	0	0	0	0	0	0	0	0	0	0	0	0	0	0	0	0	0	0
hsa-miR-648	MIMAT0003318	0	0	0	0	0	0	0	0	0	0	0	0	0	0	0	0	0	0	0	0	0	0	0	0	0	0	0	0	0	0	0	0	0	0	0	0	0	0	0	0	0	0	0	0	0	0	0	0
hsa-miR-649	MIMAT0003319	0	0	0	0	0	0	0	0	0	0	0	0	0	0	0	0	0	0	0	0	0	0	0	0	0	0	0	0	0	0	0	0	0	0	0	0	0	0	0	0	0	0	0	0	0	0	0	0
hsa-miR-650	MIMAT0003320	0	0	0	0	0	0	0	0	0	0	0	0	0	0	0	0	0	0	0	0	0	0	0	0	0	0	0	0	0	0	0	0	0	0	0	0	0	0	0	0	0	0	0	0	2	0	0	0
hsa-miR-651-5p	MIMAT0003321	16	2	5	2	4	2	13	6	13	10	11	8	9	1	24	2	19	6	26	1	19	0	6	2	31	1	2	0	9	8	20	6	3	5	10	5	10	3	3	1	8	10	10	4	8	0	2	2
hsa-miR-651-3p	MIMAT0026624	0	0	0	0	0	0	0	0	0	0	0	0	0	0	0	0	1	0	0	0	0	0	0	0	0	0	0	0	0	0	1	0	0	0	0	0	0	0	0	0	0	0	0	0	0	0	0	0
hsa-miR-652-5p	MIMAT0022709	0	0	0	0	0	1	0	0	2	0	0	1	0	0	0	0	0	0	1	0	2	0	2	0	2	0	0	0	0	0	0	0	3	2	0	1	0	0	1	0	0	0	1	0	1	0	0	0
hsa-miR-652-3p	MIMAT0003322	143	135	124	112	69	176	82	164	146	187	392	274	229	48	296	127	204	171	291	148	152	47	52	81	473	147	121	142	207	307	130	182	168	214	115	155	50	26	34	14	68	158	116	95	272	54	73	92
hsa-miR-548d-5p	MIMAT0004812	1	0	0	0	0	1	0	0	0	0	0	0	0	0	0	0	0	0	0	0	0	0	0	0	0	0	0	0	1	0	0	0	0	0	1	3	2	0	0	0	0	0	0	0	0	0	0	0
hsa-miR-548d-3p	MIMAT0003323	0	0	0	0	0	0	0	0	0	0	0	1	0	0	0	0	0	0	0	0	0	0	0	0	0	0	0	0	0	0	0	0	0	0	0	1	0	0	1	0	0	0	0	0	0	0	0	0
hsa-miR-661	MIMAT0003324	0	0	0	0	0	0	0	0	0	0	0	0	0	0	0	0	0	0	0	0	0	0	0	0	0	0	0	0	0	0	0	0	0	0	0	0	0	0	0	0	0	0	0	0	0	0	0	0
hsa-miR-662	MIMAT0003325	0	0	0	0	0	0	0	0	0	0	0	0	0	0	0	0	0	0	0	0	0	0	0	0	0	0	0	0	0	0	0	0	0	0	0	0	0	0	0	0	0	0	0	0	0	0	0	0
hsa-miR-663a	MIMAT0003326	0	0	0	0	0	0	0	0	0	0	1	0	0	0	0	0	0	0	0	0	0	0	1	0	1	1	1	0	0	0	1	5	4	0	1	1	0	1	0	0	0	1	0	0	1	0	0	1
hsa-miR-449b-5p	MIMAT0003327	1	0	0	1	0	0	30	0	2	0	2	0	0	0	3	0	0	0	7	0	1	0	1	0	3	0	7	1	4	2	0	2	1	0	3	3	0	1	0	2	0	0	1	0	1	0	0	0
hsa-miR-449b-3p	MIMAT0009203	0	0	0	0	0	0	0	0	0	0	0	0	0	0	0	0	0	0	0	0	0	0	0	0	0	0	0	0	0	0	0	0	0	0	0	0	0	0	0	0	0	0	0	0	0	0	0	0
hsa-miR-653-5p	MIMAT0003328	1	0	0	0	1	0	0	0	0	0	0	0	0	0	1	0	0	1	0	0	1	0	0	0	0	0	1	0	3	1	0	0	0	2	0	0	0	0	0	1	0	0	0	0	5	0	0	1
hsa-miR-653-3p	MIMAT0026625	22	0	0	1	3	2	0	1	5	2	0	0	1	0	4	1	3	1	0	3	5	0	0	0	0	0	0	0	8	2	2	1	2	1	0	1	0	1	4	0	7	0	3	1	29	0	0	0
hsa-miR-411-5p	MIMAT0003329	62	24	3	46	8	86	15	67	151	76	7	14	44	31	26	98	22	112	24	35	13	31	11	35	27	14	17	40	31	201	28	178	44	68	13	147	5	40	19	41	29	88	14	29	6	34	13	53
hsa-miR-411-3p	MIMAT0004813	0	0	0	0	0	0	0	0	1	0	0	0	0	0	0	0	1	0	0	0	0	0	0	0	0	0	0	0	0	1	0	0	0	0	0	0	0	1	0	0	0	1	0	0	0	0	0	1
hsa-miR-654-5p	MIMAT0003330	2	3	0	1	0	2	1	1	4	0	2	1	1	2	1	4	2	3	1	0	1	2	1	0	0	0	1	2	1	19	2	3	3	2	0	3	0	0	1	2	3	3	0	0	1	3	1	2
hsa-miR-654-3p	MIMAT0004814	22	25	3	29	17	58	21	28	98	49	14	14	8	10	9	51	7	56	18	15	12	16	6	7	10	13	8	22	22	111	15	118	52	48	12	123	6	7	7	11	12	47	15	13	4	21	8	24
hsa-miR-655-5p	MIMAT0026626	0	0	0	0	0	0	0	0	0	0	0	0	0	0	0	0	0	0	0	0	0	0	0	0	0	0	0	0	0	0	0	0	0	0	0	0	0	0	0	0	0	0	0	0	0	0	0	0
hsa-miR-655-3p	MIMAT0003331	9	1	0	2	2	4	4	8	8	4	0	2	4	2	2	10	8	9	4	1	0	2	0	3	6	0	0	2	3	19	3	1	7	5	0	18	2	1	2	0	2	15	6	6	0	0	4	4
hsa-miR-656-5p	MIMAT0026627	0	0	0	0	0	0	0	0	0	0	0	0	0	0	0	1	0	0	0	0	0	0	0	0	0	0	0	0	0	0	0	0	0	0	0	0	0	0	0	0	0	0	0	0	0	0	0	0
hsa-miR-656-3p	MIMAT0003332	3	0	0	1	3	2	2	2	10	4	2	1	0	1	1	3	4	7	0	1	1	0	0	0	0	2	0	6	3	12	2	6	3	9	0	19	2	0	1	4	3	13	2	2	0	4	1	2
hsa-miR-549a	MIMAT0003333	0	0	0	0	0	0	0	0	0	0	0	1	0	0	0	0	0	0	0	0	0	0	0	0	0	0	0	0	0	0	0	0	0	0	0	2	0	0	0	0	1	0	0	0	0	0	0	0
hsa-miR-657	MIMAT0003335	0	0	0	0	0	0	0	0	0	0	0	0	0	0	0	0	0	0	0	0	0	0	0	0	0	0	0	0	0	0	0	0	0	0	0	0	0	0	0	0	0	0	0	0	0	0	0	0
hsa-miR-658	MIMAT0003336	0	0	0	0	0	0	0	0	0	0	0	0	0	0	0	0	0	0	0	0	0	0	0	0	0	0	0	0	0	0	0	0	0	0	0	0	0	0	0	0	0	0	0	0	0	0	0	0
hsa-miR-659-5p	MIMAT0022710	2	0	3	1	0	2	1	1	1	4	4	3	3	0	1	1	13	2	1	1	4	0	0	0	7	0	3	0	3	1	1	1	1	1	3	1	1	0	0	1	1	2	4	3	1	1	0	0
hsa-miR-659-3p	MIMAT0003337	0	0	0	0	0	0	0	0	0	0	0	0	0	0	0	0	0	0	0	0	0	0	0	0	0	0	0	0	0	0	0	0	0	0	0	0	0	0	0	0	0	0	0	0	0	0	0	0
hsa-miR-660-5p	MIMAT0003338	585	776	1615	1284	703	1901	738	1247	661	2218	1309	2983	800	507	1886	1711	652	1856	4051	1376	1128	548	421	678	1061	866	313	530	620	2091	476	1451	895	2295	651	1756	321	347	430	164	389	1067	778	1106	1061	1044	274	854
hsa-miR-660-3p	MIMAT0022711	0	1	5	1	0	3	1	1	1	9	3	9	0	1	4	4	2	6	7	5	1	0	0	5	2	3	1	2	2	7	1	4	3	11	0	0	1	0	1	0	0	4	1	4	2	2	0	1
hsa-miR-421	MIMAT0003339	30	5	30	28	19	35	89	27	13	52	36	23	35	12	32	21	30	31	83	19	38	3	7	9	71	13	14	14	23	45	16	36	31	52	17	34	15	4	11	5	16	25	17	14	56	8	5	14
hsa-miR-542-5p	MIMAT0003340	2	2	16	9	1	7	3	7	8	6	14	16	17	2	14	2	12	17	24	13	10	3	6	1	9	7	3	7	7	17	14	8	5	12	7	14	9	2	9	1	9	14	2	11	17	2	0	6
hsa-miR-542-3p	MIMAT0003389	26	48	230	67	41	84	45	91	173	112	182	80	212	14	240	124	113	94	392	76	105	17	55	50	76	47	36	46	69	159	226	63	47	123	64	80	78	17	89	16	65	88	18	43	170	38	21	87
hsa-miR-758-5p	MIMAT0022929	0	0	0	0	0	0	0	0	0	0	0	0	0	0	0	0	0	0	0	0	0	0	0	0	0	0	0	0	0	0	0	0	0	0	0	0	0	0	0	0	0	0	0	0	0	0	0	0
hsa-miR-758-3p	MIMAT0003879	2	10	0	3	2	7	1	4	5	4	0	1	1	3	0	10	0	12	3	0	0	0	2	1	0	1	0	3	3	23	8	7	1	3	1	13	0	2	1	0	4	2	1	1	1	0	0	5
hsa-miR-1264	MIMAT0005791	0	0	0	0	0	0	0	0	2	0	0	0	0	0	0	0	0	0	0	0	0	0	0	0	0	0	0	0	0	0	0	0	0	0	0	0	0	0	0	0	0	0	0	0	0	0	0	0
hsa-miR-671-5p	MIMAT0003880	6	17	10	13	2	14	7	8	34	9	12	6	34	7	9	16	25	18	25	9	7	2	2	16	39	15	261	4	46	28	34	4	14	6	5	7	1	2	5	3	5	15	11	7	13	3	4	15
hsa-miR-671-3p	MIMAT0004819	7	3	10	11	16	11	13	5	24	11	40	23	9	1	12	5	20	4	18	7	22	5	12	1	34	1	23	7	68	15	14	17	15	14	18	25	8	2	4	1	9	20	23	6	23	1	5	5
hsa-miR-668-5p	MIMAT0026636	0	0	0	0	0	0	0	0	0	0	0	0	0	0	0	0	0	0	0	0	0	0	0	0	0	0	0	0	0	0	0	0	0	0	0	0	0	0	0	0	0	0	0	0	0	0	0	0
hsa-miR-668-3p	MIMAT0003881	0	0	0	0	0	0	0	0	0	0	0	0	0	1	0	0	1	2	0	0	0	0	0	0	0	0	0	1	0	2	0	0	0	1	0	0	0	0	0	0	0	1	0	0	0	0	0	0
hsa-miR-550a-3-5p	MIMAT0020925	5	1	3	2	2	6	1	4	3	2	0	2	2	0	6	5	8	4	6	1	2	0	2	3	12	1	13	2	10	3	21	5	3	1	2	6	1	0	1	0	2	2	1	1	4	2	0	0
hsa-miR-767-5p	MIMAT0003882	7	1	0	2	0	0	0	0	0	0	0	0	0	0	0	0	0	0	0	0	0	0	0	0	0	0	0	0	2	0	0	0	0	0	1	0	0	0	0	0	0	0	0	0	0	0	0	0
hsa-miR-767-3p	MIMAT0003883	0	0	0	0	0	0	0	0	0	0	0	0	0	0	0	0	0	0	0	0	0	0	0	0	0	0	0	0	0	0	0	0	0	0	0	0	0	0	0	0	0	0	0	0	0	0	0	0
hsa-miR-1224-5p	MIMAT0005458	0	1	0	0	0	0	0	0	1	0	0	0	1	0	0	0	0	0	0	0	2	0	2	1	0	0	10	0	3	0	1	0	0	0	0	1	0	1	0	0	0	0	0	0	0	0	1	0
hsa-miR-1224-3p	MIMAT0005459	0	0	0	0	0	0	0	0	0	0	0	0	0	0	0	0	0	0	0	0	1	0	1	0	0	0	0	0	0	0	0	0	0	0	0	0	0	0	0	0	0	0	0	0	0	0	0	0
hsa-miR-151b	MIMAT0010214	1225	536	3759	830	3454	1334	1610	962	2504	1737	6254	2534	1565	258	5147	1058	3307	1146	5553	1192	6561	454	2087	339	3443	689	763	714	2821	1832	1591	3615	1373	1823	5013	3408	1523	515	1729	454	2415	4560	6163	1379	7579	888	686	867
hsa-miR-320b	MIMAT0005792	1	8	2	2	3	0	0	1	5	3	2	10	12	4	9	3	9	1	12	2	7	1	2	0	9	1	2	2	0	9	4	1	5	0	4	6	0	2	3	1	8	10	2	3	1	0	1	5
hsa-miR-320c	MIMAT0005793	15	48	11	10	20	8	2	16	15	8	9	12	6	7	22	12	12	16	35	17	22	5	11	21	10	17	31	23	11	18	10	22	16	9	8	9	5	12	5	8	7	20	10	9	8	8	5	28
hsa-miR-1296-5p	MIMAT0005794	33	46	45	59	43	58	39	58	63	112	22	117	19	20	187	68	101	60	184	51	60	15	24	35	14	34	14	56	13	105	41	53	24	98	55	65	16	14	13	11	16	82	36	35	33	18	3	41
hsa-miR-1296-3p	MIMAT0026637	0	0	0	0	0	0	0	0	0	0	0	0	0	0	0	0	0	0	0	0	0	0	0	0	0	0	0	0	0	0	0	0	0	0	0	0	0	0	0	0	0	0	0	0	0	0	0	0
hsa-miR-1468-5p	MIMAT0006789	1	24	33	14	31	25	8	13	7	36	116	30	5	3	20	18	22	41	25	56	101	22	11	39	12	30	16	39	38	33	9	36	6	50	179	16	10	15	13	12	11	11	39	12	109	12	1	21
hsa-miR-1468-3p	MIMAT0026638	0	0	0	0	0	0	0	0	0	0	0	0	0	0	0	0	0	0	0	0	0	0	0	0	0	0	0	0	0	0	0	0	0	0	0	0	0	0	0	0	0	0	0	0	0	0	0	0
hsa-miR-1323	MIMAT0005795	0	0	0	0	0	0	0	0	0	0	0	0	0	0	0	0	0	0	0	0	0	0	0	0	0	0	0	0	0	0	0	0	1	0	1	0	0	0	0	0	0	0	0	0	0	0	0	0
hsa-miR-1271-5p	MIMAT0005796	3	0	15	0	10	0	0	0	0	0	4	6	0	0	3	1	24	2	1	0	3	0	2	0	7	0	0	0	8	1	5	1	3	1	3	64	87	11	42	6	41	54	71	20	15	4	3	7
hsa-miR-1271-3p	MIMAT0022712	1	0	1	0	0	0	0	0	0	0	0	0	0	0	0	0	1	0	0	0	0	0	1	0	0	0	0	0	0	0	1	0	0	0	0	0	0	0	0	0	0	0	0	0	0	0	0	0
hsa-miR-1301-5p	MIMAT0026639	0	0	0	0	0	0	0	1	0	0	0	0	0	0	0	0	0	0	0	0	0	0	0	0	0	0	0	0	0	0	0	0	0	0	0	0	0	0	0	0	0	0	0	0	0	0	0	0
hsa-miR-1301-3p	MIMAT0005797	2	1	4	2	1	2	3	7	3	6	4	8	7	1	7	3	4	5	6	4	3	1	1	2	16	9	11	3	6	9	2	3	5	6	4	6	0	7	5	4	3	7	2	11	24	6	2	5
hsa-miR-454-5p	MIMAT0003884	7	1	3	2	2	2	3	5	3	5	10	0	3	0	13	3	3	6	14	1	3	0	0	1	13	4	0	0	5	2	3	2	3	4	8	3	1	0	1	0	2	2	3	2	5	0	0	1
hsa-miR-454-3p	MIMAT0003885	258	37	328	87	177	182	123	116	265	159	431	184	448	79	778	135	316	148	1005	96	371	26	76	68	555	52	224	40	309	338	242	198	163	158	267	324	188	47	239	36	183	183	142	113	188	58	144	118
hsa-miR-1185-5p	MIMAT0005798	2	3	0	3	1	5	2	5	6	4	0	3	2	2	2	3	1	2	0	3	1	1	0	3	1	1	0	3	1	12	0	3	3	4	0	6	0	0	2	0	3	1	1	4	0	1	0	4
hsa-miR-1185-2-3p	MIMAT0022713	0	0	0	0	1	0	1	0	1	1	0	2	0	0	0	0	0	0	0	0	0	0	0	0	0	0	0	0	0	0	0	1	0	0	0	0	0	0	0	0	0	0	0	0	0	0	0	0
hsa-miR-449c-5p	MIMAT0010251	0	0	0	0	0	1	4	1	0	0	0	0	0	0	0	0	0	0	1	0	1	0	0	0	0	0	0	0	2	0	0	0	1	0	1	0	0	0	0	0	0	0	0	0	0	0	0	0
hsa-miR-449c-3p	MIMAT0013771	0	0	0	0	0	0	0	0	0	0	0	0	0	0	0	0	0	0	0	0	0	0	0	0	0	0	0	0	0	0	0	0	0	0	0	0	0	0	0	0	0	0	0	0	0	0	0	0
hsa-miR-1283	MIMAT0005799	0	0	0	0	0	0	0	0	0	0	0	0	0	0	0	0	0	0	0	0	0	0	0	0	0	0	0	0	0	0	1	1	0	0	0	0	0	0	0	0	0	0	0	0	0	0	0	0
hsa-miR-769-5p	MIMAT0003886	786	1471	738	648	432	1037	293	984	765	828	781	564	890	511	1474	1018	2039	1589	1905	557	877	219	270	1459	838	1053	2146	834	917	1606	952	598	385	576	480	467	115	294	192	151	275	631	457	329	844	178	136	835
hsa-miR-769-3p	MIMAT0003887	4	11	3	6	0	10	5	6	7	8	2	8	3	4	9	11	10	10	20	3	6	0	1	8	2	2	11	6	3	13	4	4	5	2	4	5	0	0	1	2	2	8	3	3	4	1	1	4
hsa-miR-766-5p	MIMAT0022714	3	1	0	0	0	0	0	0	0	0	0	0	2	0	0	0	1	1	0	0	0	0	0	0	2	0	1	2	0	1	3	0	1	0	0	0	0	0	0	0	0	1	0	0	0	0	0	0
hsa-miR-766-3p	MIMAT0003888	4	4	5	6	4	12	2	7	18	11	16	18	23	2	3	2	11	10	16	8	7	3	1	2	23	5	13	7	7	17	8	11	6	19	1	13	4	2	1	2	2	17	8	6	18	3	4	1
hsa-miR-378d	MIMAT0018926	16	124	51	26	13	54	20	44	42	51	22	8	13	9	96	71	48	117	158	45	36	15	7	60	67	61	22	28	80	46	103	31	20	64	29	21	3	7	3	7	13	16	30	18	53	14	3	51
hsa-miR-1185-1-3p	MIMAT0022838	3	0	1	1	0	2	2	0	5	2	1	0	0	0	2	1	1	2	1	0	0	0	0	0	0	0	1	0	3	1	1	4	2	3	0	4	0	0	0	0	1	0	0	1	0	0	1	0
hsa-miR-762	MIMAT0010313	0	0	0	0	0	0	0	0	0	0	0	0	0	0	0	0	0	0	0	0	0	0	0	0	0	0	0	0	0	0	0	0	0	0	0	0	0	0	0	0	0	0	0	0	0	0	0	0
hsa-miR-802	MIMAT0004185	0	0	0	0	0	0	5	0	0	0	0	0	1	0	0	0	0	0	0	0	1	1	0	0	0	1	0	0	0	0	0	0	0	0	0	1	0	0	0	0	0	0	0	0	0	0	1	0
hsa-miR-670-5p	MIMAT0010357	0	0	0	0	0	0	0	0	0	0	0	0	0	0	0	0	0	0	0	0	0	0	0	0	0	0	0	0	0	0	0	0	0	0	0	0	0	0	0	0	0	0	0	0	0	0	0	0
hsa-miR-670-3p	MIMAT0026640	0	0	0	2	0	0	0	0	0	1	0	0	0	0	0	0	0	0	3	0	0	0	0	0	1	0	0	1	0	0	0	0	0	0	1	1	0	0	2	0	0	1	1	0	0	0	0	0
hsa-miR-1298-5p	MIMAT0005800	0	0	0	1	0	0	0	0	1	0	1	0	0	0	0	0	1	0	2	0	0	0	0	0	0	0	0	0	0	0	0	0	0	0	0	0	0	0	0	0	0	0	0	0	0	0	0	0
hsa-miR-1298-3p	MIMAT0026641	0	0	0	0	0	0	0	0	0	0	0	0	0	0	0	0	0	0	1	0	0	0	0	0	0	0	0	0	0	0	0	0	0	0	0	0	0	0	0	0	0	0	0	0	0	0	0	0
hsa-miR-2113	MIMAT0009206	0	0	0	0	0	0	0	0	0	0	0	0	0	0	0	0	0	0	0	0	0	0	0	1	0	0	0	0	0	0	0	0	0	0	0	0	0	0	0	0	0	0	0	0	0	0	0	0
hsa-miR-761	MIMAT0010364	0	0	0	0	0	0	0	0	0	0	0	0	0	0	0	0	0	0	0	0	0	0	0	0	0	0	0	0	0	0	0	0	0	0	0	0	0	0	0	0	0	0	0	0	0	0	0	0
hsa-miR-764	MIMAT0010367	0	0	0	0	0	0	0	0	0	0	0	0	0	0	0	0	0	0	0	0	0	0	0	0	0	0	0	0	0	0	0	0	0	0	0	0	0	0	0	0	0	0	0	0	0	0	0	0
hsa-miR-759	MIMAT0010497	0	0	0	0	0	0	0	0	0	0	0	0	0	0	0	0	0	0	0	0	0	0	0	0	0	0	0	0	0	0	0	0	0	0	0	0	0	0	0	0	0	0	0	0	0	0	0	0
hsa-miR-765	MIMAT0003945	0	0	0	0	0	0	0	0	0	0	0	0	0	0	0	0	1	0	0	0	0	0	0	0	0	0	0	0	0	0	0	0	0	0	0	0	0	0	0	0	0	0	0	0	0	0	0	0
hsa-miR-770-5p	MIMAT0003948	0	0	0	0	0	0	0	0	0	0	0	0	0	0	0	0	0	0	0	0	0	0	0	0	0	0	0	0	0	0	0	0	1	0	0	0	0	0	0	0	0	0	0	0	0	0	0	0
hsa-miR-675-5p	MIMAT0004284	16	0	0	0	0	2	1	0	0	0	0	1	0	0	1	1	0	1	0	0	1	0	0	0	0	0	0	0	0	0	1	1	1	0	1	0	0	0	0	1	1	0	1	1	0	0	4	2
hsa-miR-675-3p	MIMAT0006790	207	4	0	6	2	13	7	1	6	4	0	71	2	1	24	4	2	9	2	4	1	1	0	0	2	4	0	9	6	6	18	9	7	10	2	0	4	3	5	4	8	3	2	23	3	4	12	13
hsa-miR-298	MIMAT0004901	0	0	0	0	0	0	0	0	0	0	0	0	0	0	0	0	0	0	0	0	0	0	0	0	0	0	0	0	0	0	0	0	0	0	0	0	0	0	0	0	0	0	0	0	0	0	0	0
hsa-miR-891a-5p	MIMAT0004902	0	23	0	68	0	22	1	29	0	118	1	6	0	4	0	11	0	37	1	38	0	11	0	21	4	21	0	41	0	19	1	74	7	224	0	1	0	2	0	0	0	25	0	19	0	1	0	8
hsa-miR-891a-3p	MIMAT0026717	0	0	0	0	0	0	0	0	0	1	0	0	0	0	0	0	0	0	0	0	0	0	0	0	0	0	0	0	0	0	0	0	0	0	0	0	0	0	0	0	0	0	0	0	0	0	0	0
hsa-miR-300	MIMAT0004903	0	0	0	0	0	0	0	0	0	0	0	0	0	0	0	0	0	0	0	0	0	0	0	0	0	0	0	0	0	0	0	0	0	0	0	0	0	0	0	0	0	0	0	0	0	0	0	0
hsa-miR-892a	MIMAT0004907	0	2	0	5	0	0	0	2	0	11	0	1	0	0	0	3	0	2	0	4	0	0	0	4	2	3	0	2	0	1	3	3	1	13	0	1	0	1	0	2	0	3	0	3	0	1	0	0
hsa-miR-450b-5p	MIMAT0004909	17	5	129	23	30	29	35	26	106	33	138	26	75	8	95	35	41	23	131	26	45	9	29	29	24	12	10	12	41	65	105	30	11	50	62	47	40	13	78	13	36	36	8	20	142	12	14	35
hsa-miR-450b-3p	MIMAT0004910	0	0	0	0	0	0	0	0	0	0	0	0	0	0	0	0	0	0	0	0	0	0	0	0	0	0	0	0	0	0	0	0	0	0	0	0	0	0	0	0	0	0	0	0	0	0	0	0
hsa-miR-874-5p	MIMAT0026718	0	1	0	7	2	3	0	3	4	7	6	2	3	1	3	8	1	4	2	9	3	2	0	1	5	4	0	2	3	6	0	3	6	5	4	8	2	2	1	1	2	8	2	3	2	2	3	1
hsa-miR-874-3p	MIMAT0004911	84	930	44	620	24	497	15	619	99	772	79	157	137	116	154	743	425	1254	134	368	104	176	25	1660	62	818	241	798	74	361	122	284	133	462	64	118	30	162	26	57	35	154	51	237	48	111	30	428
hsa-miR-890	MIMAT0004912	0	0	0	4	0	0	0	1	0	4	0	2	0	1	0	1	0	1	0	2	0	0	0	1	0	0	0	0	0	0	0	0	1	5	0	0	0	1	0	0	0	0	0	0	0	1	0	0
hsa-miR-891b	MIMAT0004913	0	1	0	0	0	0	0	0	0	3	0	0	0	0	0	0	0	2	0	0	0	0	0	0	0	0	0	0	0	0	0	0	0	1	0	0	0	0	0	0	0	0	0	0	0	0	0	0
hsa-miR-888-5p	MIMAT0004916	0	4	0	17	0	1	0	3	0	15	0	0	0	0	0	0	0	4	0	4	0	2	0	3	0	0	0	2	0	1	0	8	2	21	0	2	0	0	0	0	0	8	0	2	0	2	0	1
hsa-miR-888-3p	MIMAT0004917	0	0	0	0	0	0	0	0	0	0	0	0	0	0	0	0	0	0	0	0	0	0	0	0	0	0	0	0	0	0	0	0	0	0	0	0	0	0	0	0	0	0	0	0	0	0	0	0
hsa-miR-892b	MIMAT0004918	0	0	0	0	0	1	0	1	0	1	0	0	0	0	0	0	0	0	0	1	0	0	0	0	0	0	0	1	0	1	0	0	0	4	0	0	0	0	0	0	0	0	0	0	0	0	0	0
hsa-miR-541-5p	MIMAT0004919	0	0	0	0	0	0	0	0	0	0	0	0	0	0	0	0	0	0	0	0	0	0	0	0	0	0	1	0	0	0	0	0	0	0	0	0	0	0	0	0	0	0	0	0	0	0	0	0
hsa-miR-541-3p	MIMAT0004920	0	0	0	0	0	0	0	1	0	1	0	0	0	0	0	0	0	1	0	0	0	0	0	0	0	1	0	1	0	0	0	0	0	0	0	0	0	0	0	0	0	0	0	0	0	0	0	0
hsa-miR-889-5p	MIMAT0026719	0	0	0	0	0	0	0	0	0	0	0	0	0	0	0	0	0	0	0	0	0	0	0	0	0	0	0	0	1	3	0	0	0	0	0	0	1	0	0	0	0	0	0	0	0	0	0	0
hsa-miR-889-3p	MIMAT0004921	44	11	4	19	11	41	20	27	66	33	8	7	18	5	10	71	12	57	18	3	6	16	5	5	9	6	14	20	32	126	13	39	45	38	7	188	13	9	15	2	22	35	8	8	5	12	8	24
hsa-miR-875-5p	MIMAT0004922	1	0	0	0	0	0	0	0	0	0	12	0	0	0	1	0	0	0	0	0	0	0	32	0	1	0	0	0	0	0	0	0	0	0	0	0	0	0	8	0	3	0	0	0	0	0	1	0
hsa-miR-875-3p	MIMAT0004923	0	0	0	0	0	0	0	0	0	0	0	0	0	0	0	0	0	0	1	0	0	0	1	0	0	0	0	0	0	0	0	0	0	0	0	0	0	0	1	0	0	0	0	0	0	0	0	0
hsa-miR-876-5p	MIMAT0004924	0	0	0	0	0	0	0	0	0	0	0	0	0	0	0	0	0	0	0	0	0	0	0	0	0	0	0	0	0	0	0	0	0	0	0	0	0	0	0	0	0	0	0	0	0	0	0	0
hsa-miR-876-3p	MIMAT0004925	0	0	0	0	0	0	0	0	0	0	0	0	0	0	0	0	0	0	0	1	0	0	0	0	0	0	0	0	0	0	0	0	0	0	0	0	0	0	0	0	0	0	0	0	0	0	0	0
hsa-miR-708-5p	MIMAT0004926	61	101	31	60	35	87	12	101	144	87	127	54	339	48	41	85	383	100	121	45	173	9	12	70	240	80	644	51	218	121	2042	35	114	83	108	90	46	20	67	6	125	29	20	17	87	22	22	67
hsa-miR-708-3p	MIMAT0004927	17	10	13	12	18	19	4	14	38	20	48	18	76	1	6	11	66	13	51	5	107	6	3	2	100	3	49	5	59	21	343	8	33	24	64	30	39	2	25	3	49	11	19	6	29	10	8	13
hsa-miR-147b	MIMAT0004928	43	1	3	0	0	0	1	0	2	1	2	0	4	0	2	1	2	0	1	0	3	0	0	1	3	0	4	0	7	3	4	1	0	0	4	1	1	1	0	0	0	0	0	0	1	0	8	0
hsa-miR-190b	MIMAT0004929	18	2	9	2	4	2	14	1	8	1	23	6	12	1	57	4	22	0	14	2	12	0	5	0	39	2	2	1	18	7	17	4	10	3	6	8	7	0	5	1	11	11	9	3	5	1	0	3
hsa-miR-744-5p	MIMAT0004945	56	37	72	23	35	46	28	49	46	60	70	56	56	12	65	37	69	42	165	41	85	16	33	19	65	29	29	30	40	65	58	58	22	43	50	42	11	11	13	6	21	31	37	23	102	10	12	20
hsa-miR-744-3p	MIMAT0004946	5	2	2	7	3	7	1	5	3	6	4	6	3	2	2	4	4	13	7	5	6	0	5	3	3	7	4	7	6	7	1	7	3	10	0	4	1	1	3	1	2	9	3	3	8	1	0	5
hsa-miR-885-5p	MIMAT0004947	58	1	8	0	1	1	5	0	23	0	1	2	22	1	97	0	33	0	11	1	12	1	22	1	4	0	0	2	12	1	38	0	30	2	37	4	12	0	6	1	22	1	24	1	0	0	21	0
hsa-miR-885-3p	MIMAT0004948	0	0	0	0	0	0	0	0	1	0	0	0	0	0	1	0	0	0	0	0	0	0	0	0	0	0	0	0	0	0	0	0	0	0	0	0	0	0	0	0	0	0	0	0	0	0	1	0
hsa-miR-877-5p	MIMAT0004949	12	23	24	15	8	17	9	7	11	12	14	8	15	7	53	11	23	20	47	6	17	3	3	11	13	16	18	7	14	18	11	32	11	21	4	11	3	0	7	0	7	6	6	3	35	4	4	12
hsa-miR-877-3p	MIMAT0004950	0	1	6	2	1	2	3	0	1	2	5	1	0	0	3	0	4	1	5	1	2	3	0	1	4	1	1	2	3	2	0	3	2	2	0	3	0	0	0	0	0	1	4	0	9	1	0	0
hsa-miR-887-5p	MIMAT0026720	2	0	0	0	0	0	1	0	1	1	0	0	0	1	1	0	2	0	1	2	0	1	3	2	0	0	2	0	0	1	1	3	4	0	0	0	1	1	1	1	0	1	1	2	2	1	0	1
hsa-miR-887-3p	MIMAT0004951	42	36	70	22	30	50	13	19	63	40	62	57	80	17	156	32	134	29	164	27	94	12	62	67	39	39	94	18	12	54	82	30	24	40	90	24	12	18	30	11	24	29	16	20	26	20	9	30
hsa-miR-665	MIMAT0004952	3	1	1	0	0	1	1	0	1	1	0	0	0	0	0	1	0	0	0	0	1	0	0	1	0	0	1	0	0	0	0	1	0	1	0	1	0	0	0	0	0	0	1	1	0	1	0	1
hsa-miR-873-5p	MIMAT0004953	1	49	1	9	0	15	0	24	3	29	11	1	1	3	0	40	0	23	0	8	2	5	0	38	4	17	0	8	9	12	0	20	5	28	1	7	0	4	0	1	2	3	0	7	2	0	2	26
hsa-miR-873-3p	MIMAT0022717	1	15	1	2	0	4	0	5	1	4	0	0	0	0	0	1	1	6	0	2	0	1	0	12	0	6	1	6	0	0	0	3	0	5	0	0	0	1	1	1	0	0	0	2	1	0	1	4
hsa-miR-543	MIMAT0004954	3	1	0	0	0	4	1	3	2	4	0	1	1	3	1	3	0	2	0	1	1	0	0	0	1	1	0	2	4	15	2	5	4	2	0	11	1	1	2	0	1	4	0	2	1	0	1	1
hsa-miR-374b-5p	MIMAT0004955	321	20	404	211	335	288	492	247	466	317	711	455	295	97	669	203	984	227	1032	199	875	45	199	30	661	78	111	104	631	593	312	287	281	516	313	827	426	81	253	36	286	628	683	233	472	85	167	146
hsa-miR-374b-3p	MIMAT0004956	8	0	13	3	12	4	4	4	16	4	29	4	11	2	14	5	29	6	28	6	32	2	15	0	26	1	1	0	11	9	7	17	8	9	8	12	6	1	8	0	11	15	12	4	8	7	2	2
hsa-miR-760	MIMAT0004957	10	7	3	1	2	6	5	2	0	3	9	1	13	1	8	8	2	1	9	5	2	1	0	4	14	3	10	2	8	2	6	7	5	3	3	2	0	0	0	0	5	5	4	2	6	1	1	5
hsa-miR-301b	MIMAT0004958	131	4	29	6	20	17	110	13	41	7	22	11	49	4	109	8	80	12	67	5	36	3	13	2	84	5	37	4	74	35	57	15	68	16	21	45	16	5	24	0	39	15	18	3	67	4	25	2
hsa-miR-216b-5p	MIMAT0004959	0	0	1	3	0	3	0	13	0	11	1	0	0	2	0	2	0	4	1	3	0	0	0	2	0	0	0	1	0	1	0	6	1	9	0	1	0	0	0	0	0	0	0	2	0	0	0	2
hsa-miR-216b-3p	MIMAT0026721	0	0	0	0	0	0	0	0	0	0	0	0	0	0	0	0	0	0	0	0	0	0	0	0	0	0	0	0	0	0	0	0	0	0	0	0	0	0	0	0	0	0	0	0	0	0	0	0
hsa-miR-208b-5p	MIMAT0026722	0	0	0	0	0	0	0	0	0	0	0	0	0	0	0	0	0	0	0	0	0	0	0	0	0	0	0	0	0	0	0	0	0	0	0	0	0	0	0	0	0	0	0	0	0	0	0	0
hsa-miR-208b-3p	MIMAT0004960	0	0	0	1	0	1	0	0	1	3	6	1	0	0	0	0	0	0	0	1	0	0	0	0	4	0	0	1	1	1	1	3	1	1	0	3	0	1	0	0	0	3	0	0	2	1	2	1
hsa-miR-920	MIMAT0004970	0	0	0	0	0	0	0	0	0	0	0	0	0	0	0	0	0	0	0	0	0	0	0	0	0	0	0	0	0	0	0	0	0	0	0	0	0	0	0	0	0	0	0	0	0	0	0	0
hsa-miR-921	MIMAT0004971	0	0	0	0	0	0	0	0	0	0	0	0	0	0	0	0	0	0	0	0	0	0	0	0	0	0	0	0	0	0	0	0	0	0	0	0	0	0	0	0	0	0	0	0	0	0	0	0
hsa-miR-922	MIMAT0004972	0	0	0	0	0	0	0	0	0	0	0	0	0	0	0	0	0	0	0	0	0	0	0	0	0	0	0	0	0	0	0	0	0	0	0	0	0	0	0	0	0	0	0	0	0	0	0	0
hsa-miR-924	MIMAT0004974	0	0	0	0	0	0	0	0	0	0	0	0	0	0	0	0	0	0	0	0	0	0	0	0	0	0	0	0	0	0	0	0	0	0	0	0	0	0	0	0	0	0	0	0	0	0	0	0
hsa-miR-509-3-5p	MIMAT0004975	0	6	0	5	2	22	0	7	0	15	0	1	0	0	1	141	6	19	1	5	0	52	0	2	7	43	0	29	5	9	0	140	40	24	0	14	1	0	0	1	0	0	0	21	1	19	0	9
hsa-miR-933	MIMAT0004976	0	0	0	0	0	0	0	0	0	0	0	0	0	0	0	0	0	0	0	0	0	0	0	0	1	0	0	0	0	0	0	0	0	0	0	0	0	0	0	0	0	0	0	0	0	0	0	0
hsa-miR-934	MIMAT0004977	0	0	0	1	0	1	0	1	2	1	0	25	0	2	0	1	0	1	0	1	0	0	0	0	0	0	0	0	0	2	0	0	1	0	0	4	0	4	0	2	0	0	0	12	0	2	0	0
hsa-miR-935	MIMAT0004978	0	0	0	0	0	0	0	0	0	0	0	0	0	0	0	0	0	0	0	0	1	0	0	0	0	0	0	0	0	0	0	0	0	0	0	0	0	0	0	1	0	0	0	0	0	0	0	0
hsa-miR-936	MIMAT0004979	0	0	0	0	0	0	0	0	0	0	0	0	0	0	0	0	0	0	0	0	0	0	0	0	0	0	0	0	0	0	0	0	0	0	0	0	0	0	0	0	0	0	0	0	0	0	0	0
hsa-miR-937-5p	MIMAT0022938	0	0	0	0	0	0	0	0	0	0	0	0	0	0	0	0	0	0	0	0	0	0	0	0	0	0	0	2	0	0	0	0	0	0	0	0	0	0	0	0	0	0	0	0	0	0	0	0
hsa-miR-937-3p	MIMAT0004980	1	0	1	0	0	1	1	0	0	0	2	2	0	0	2	0	1	1	4	1	1	0	0	4	0	1	3	2	2	3	0	1	1	2	1	0	0	0	0	0	0	1	1	2	7	0	0	1
hsa-miR-938	MIMAT0004981	0	0	0	0	0	0	0	0	0	0	0	0	0	0	0	0	0	0	0	0	0	0	0	0	0	0	0	0	0	0	0	0	0	0	0	0	0	0	0	0	0	0	0	0	0	0	0	0
hsa-miR-939-5p	MIMAT0004982	1	2	0	0	0	1	0	0	1	0	0	0	0	0	0	0	0	0	0	0	0	0	0	0	0	0	0	3	0	2	0	0	0	0	0	0	0	0	0	0	0	1	0	0	0	0	0	0
hsa-miR-939-3p	MIMAT0022939	0	1	0	0	0	0	0	0	0	0	0	1	0	0	0	0	0	0	0	0	0	0	0	0	0	0	1	0	0	0	0	0	0	0	0	0	0	0	0	0	0	0	1	1	0	0	0	0
hsa-miR-940	MIMAT0004983	3	2	11	6	3	8	6	3	5	9	10	2	8	2	4	13	0	3	20	3	7	0	2	6	15	4	8	2	14	6	7	4	2	3	7	4	0	3	2	1	2	5	2	2	8	0	1	0
hsa-miR-941	MIMAT0004984	236	110	238	92	152	156	185	140	196	163	381	97	183	50	189	153	452	177	385	92	177	45	82	57	572	116	231	129	441	212	122	292	403	156	121	236	101	33	33	27	70	164	206	95	347	56	71	139
hsa-miR-942-5p	MIMAT0004985	2	1	2	0	1	1	0	0	1	0	1	0	0	1	3	0	1	0	2	0	1	0	0	0	2	0	0	0	2	0	0	0	0	0	4	4	0	0	1	0	0	0	0	0	1	0	0	0
hsa-miR-942-3p	MIMAT0026734	0	0	0	0	0	0	0	0	0	0	1	0	0	0	0	0	1	0	0	0	0	0	0	0	0	0	0	0	0	0	0	0	0	0	0	1	0	0	0	1	0	0	1	0	0	0	0	0
hsa-miR-943	MIMAT0004986	1	1	5	1	1	2	1	0	0	1	1	1	2	0	2	1	0	0	2	1	1	0	0	1	1	1	2	1	0	0	0	1	0	0	0	1	0	0	0	0	0	0	0	0	0	0	0	0
hsa-miR-944	MIMAT0004987	0	0	0	2	0	0	0	0	7	1	21	1	1	3	0	0	1	2	1	0	3	0	0	0	9	0	2	0	3	2	0	1	0	1	0	1	2	0	1	0	0	4	2	1	0	0	0	0
hsa-miR-297	MIMAT0004450	0	0	0	0	0	0	0	0	0	0	0	0	0	0	0	0	0	0	0	0	0	0	0	0	0	0	0	0	0	0	0	0	0	0	0	0	0	0	0	0	0	0	0	0	0	0	0	0
hsa-miR-1178-5p	MIMAT0022940	0	0	0	0	0	0	0	0	0	0	0	0	0	0	0	0	0	0	0	0	0	0	0	0	0	0	0	0	0	0	0	0	0	0	0	0	0	0	0	0	0	0	0	0	0	0	0	0
hsa-miR-1178-3p	MIMAT0005823	0	0	0	0	0	0	0	0	0	0	0	0	0	0	0	0	0	0	0	0	0	0	0	0	0	0	0	0	0	0	0	0	0	0	0	0	0	0	0	0	0	0	0	0	0	0	0	0
hsa-miR-1179	MIMAT0005824	0	0	1	0	1	0	0	0	1	0	0	1	0	0	0	0	0	1	1	0	0	0	3	0	1	0	0	0	0	2	1	1	0	1	3	0	0	0	0	0	0	0	1	0	1	0	0	0
hsa-miR-1180-5p	MIMAT0026735	0	0	0	0	0	0	0	0	0	0	0	0	0	0	0	0	0	0	0	0	0	0	0	0	0	0	0	0	0	0	0	0	0	0	0	0	0	0	0	0	0	0	0	0	0	0	0	0
hsa-miR-1180-3p	MIMAT0005825	22	60	44	34	24	53	11	38	19	49	73	67	13	12	39	57	43	56	97	49	51	13	10	38	26	62	62	73	33	63	22	47	26	46	21	19	7	12	8	5	5	25	27	24	55	11	1	37
hsa-miR-1181	MIMAT0005826	0	0	0	0	0	0	0	0	0	0	0	0	0	0	0	0	0	0	0	0	0	0	0	0	0	0	0	0	0	0	0	0	0	0	0	0	0	0	0	0	0	0	0	0	0	0	0	0
hsa-miR-1182	MIMAT0005827	0	0	0	0	0	0	0	0	0	0	0	0	0	0	0	0	0	0	0	0	0	0	0	0	0	0	0	0	0	0	0	0	0	0	0	0	0	0	0	0	0	0	0	0	0	0	0	0
hsa-miR-1183	MIMAT0005828	0	0	0	0	0	0	0	0	0	0	0	0	0	0	0	0	0	0	0	0	0	0	0	0	0	0	0	0	0	0	0	0	0	0	0	0	0	0	0	0	0	0	0	0	0	0	0	0
hsa-miR-1184	MIMAT0005829	0	0	0	0	0	0	0	0	0	0	0	0	0	0	0	0	0	0	0	0	0	0	0	0	0	0	0	0	0	0	0	0	0	0	0	0	0	0	0	0	0	0	0	0	0	0	0	0
hsa-miR-1225-5p	MIMAT0005572	0	1	0	0	0	0	0	0	0	0	0	0	0	0	0	0	0	0	0	0	0	0	0	0	0	0	0	0	0	0	0	0	0	0	0	0	0	0	0	0	0	0	0	0	0	0	0	0
hsa-miR-1225-3p	MIMAT0005573	1	0	0	2	0	1	1	0	2	0	0	0	0	2	1	0	0	0	1	1	3	0	0	0	0	3	1	0	0	0	0	2	1	1	1	2	1	3	0	0	1	0	0	1	2	0	0	1
hsa-miR-1226-5p	MIMAT0005576	0	0	0	0	0	0	0	0	0	0	0	0	0	0	0	0	0	0	0	0	0	0	0	0	0	0	0	0	0	0	0	0	0	0	0	0	0	0	0	0	0	0	0	0	0	0	0	0
hsa-miR-1226-3p	MIMAT0005577	5	0	3	2	2	5	10	0	2	2	11	0	1	0	16	5	9	3	8	2	2	1	0	0	11	0	2	0	13	6	2	2	7	10	0	4	0	0	2	0	1	0	3	1	15	2	0	4
hsa-miR-1227-5p	MIMAT0022941	0	0	0	0	0	0	0	0	0	0	0	0	0	0	0	0	0	0	0	0	0	0	0	0	0	0	0	0	0	0	0	0	0	0	0	0	0	0	0	0	0	0	0	0	0	0	0	0
hsa-miR-1227-3p	MIMAT0005580	0	1	1	1	0	3	4	1	0	0	1	3	0	0	1	0	3	0	1	1	0	0	0	0	1	0	1	2	2	0	1	0	0	1	0	1	0	0	0	0	1	3	1	0	2	0	0	1
hsa-miR-1228-5p	MIMAT0005582	1	0	1	0	0	1	0	0	1	0	1	0	0	0	0	0	1	0	1	0	0	0	1	0	2	0	0	0	0	0	1	0	2	0	0	0	0	0	0	0	0	0	0	0	0	0	0	0
hsa-miR-1228-3p	MIMAT0005583	2	0	5	1	1	0	0	0	2	0	4	1	2	0	6	0	4	0	5	0	2	0	1	0	18	0	3	1	8	0	3	1	10	0	0	3	2	0	0	0	1	3	2	0	2	0	0	0
hsa-miR-1229-5p	MIMAT0022942	0	0	0	0	0	0	0	0	0	0	0	0	0	0	0	0	0	0	0	0	0	0	0	0	0	0	0	0	0	0	0	0	0	0	0	0	0	0	0	0	0	0	0	0	0	0	0	0
hsa-miR-1229-3p	MIMAT0005584	1	1	1	3	0	0	7	1	0	3	0	0	2	0	5	0	2	0	0	0	0	0	0	0	1	0	1	1	2	2	0	1	1	0	0	1	1	0	0	0	0	0	2	0	0	0	0	0
hsa-miR-1231	MIMAT0005586	0	0	0	0	0	0	0	0	0	0	1	0	0	0	0	0	0	0	0	0	0	0	0	0	0	0	0	0	0	0	0	0	0	0	0	0	0	0	0	0	0	0	0	0	0	0	0	0
hsa-miR-1233-5p	MIMAT0022943	0	0	0	0	0	0	0	0	0	0	0	0	0	0	0	0	0	0	0	0	0	0	0	0	0	0	0	0	0	0	0	0	0	0	0	0	0	0	0	0	0	0	0	0	0	0	0	0
hsa-miR-1233-3p	MIMAT0005588	3	0	0	1	1	2	0	0	1	0	0	1	0	1	2	0	1	1	3	1	1	0	0	0	0	0	1	1	0	0	0	0	0	2	0	0	0	0	0	0	1	0	0	0	2	0	0	1
hsa-miR-1234-3p	MIMAT0005589	0	0	0	0	1	0	1	0	0	0	2	1	1	0	0	0	2	0	1	0	0	0	0	0	2	0	1	0	0	0	0	0	2	1	1	0	0	0	0	0	0	1	1	0	0	0	0	0
hsa-miR-1236-5p	MIMAT0022945	0	0	0	0	0	0	0	0	0	0	0	0	0	0	0	0	0	0	1	0	0	0	0	0	0	0	0	0	0	0	0	0	0	0	0	0	0	0	0	0	0	0	0	0	0	0	0	0
hsa-miR-1236-3p	MIMAT0005591	0	0	0	0	0	0	0	0	0	0	0	0	0	0	0	0	0	0	0	0	0	0	0	0	0	0	0	0	1	0	0	0	0	0	0	0	0	0	0	0	0	0	0	0	0	0	0	0
hsa-miR-1237-5p	MIMAT0022946	0	0	0	0	0	0	0	0	0	0	0	0	0	0	1	0	0	0	0	0	0	0	0	0	0	0	0	0	0	0	0	0	0	0	0	0	0	0	0	0	0	0	0	0	0	0	0	0
hsa-miR-1237-3p	MIMAT0005592	0	0	1	0	0	1	0	1	0	0	1	0	0	1	1	0	0	0	0	0	3	0	0	0	2	0	1	0	1	0	0	0	2	3	1	0	1	0	0	0	0	2	0	0	2	0	0	0
hsa-miR-1238-5p	MIMAT0022947	0	0	0	0	0	0	0	0	0	0	0	0	0	0	0	0	0	0	0	0	0	0	0	0	0	0	0	0	0	0	0	0	0	0	0	0	0	0	0	0	0	0	0	0	0	0	0	0
hsa-miR-1238-3p	MIMAT0005593	0	0	0	0	0	0	0	0	0	0	0	0	0	0	0	0	0	0	0	0	0	0	0	0	0	0	0	1	0	0	0	0	0	1	0	0	0	0	0	0	0	0	0	0	0	0	0	0
hsa-miR-1200	MIMAT0005863	0	0	0	0	0	0	0	0	0	0	0	0	0	0	0	0	0	0	0	0	0	0	0	0	0	0	0	0	0	0	0	0	0	0	0	0	0	0	0	0	0	0	0	0	0	0	0	0
hsa-miR-1202	MIMAT0005865	0	0	0	0	0	0	0	0	0	0	0	0	0	0	0	0	0	0	0	0	0	0	0	0	0	0	0	0	0	0	0	0	0	0	0	0	0	0	0	0	0	0	0	0	0	0	0	0
hsa-miR-1203	MIMAT0005866	0	0	0	0	0	0	0	0	0	0	0	0	0	0	0	0	0	0	0	0	0	0	0	0	0	0	0	0	0	0	0	0	0	0	0	0	0	0	0	0	0	0	0	0	0	0	0	0
hsa-miR-663b	MIMAT0005867	0	1	1	2	2	0	0	0	1	1	1	8	3	0	0	0	0	1	0	0	0	0	2	0	0	0	0	1	0	4	0	4	6	7	0	6	3	0	3	0	0	1	0	0	0	1	0	1
hsa-miR-1204	MIMAT0005868	0	0	0	0	0	0	0	0	0	0	0	0	0	0	0	0	0	0	0	0	0	0	0	0	0	0	0	0	0	0	0	0	0	0	0	0	0	0	0	0	0	0	0	0	0	0	0	0
hsa-miR-1205	MIMAT0005869	0	0	0	0	0	0	0	0	0	0	0	0	0	0	0	0	0	0	0	0	0	0	0	0	0	0	0	0	0	0	0	0	0	0	0	0	0	0	0	0	0	0	0	0	0	0	0	0
hsa-miR-1206	MIMAT0005870	0	0	0	0	0	0	0	0	0	0	0	0	0	0	0	0	0	0	0	0	0	0	0	0	0	0	0	0	0	0	0	0	0	0	0	0	0	0	0	0	0	0	0	0	0	0	0	0
hsa-miR-1207-5p	MIMAT0005871	0	0	0	0	0	0	0	0	0	0	0	0	0	0	0	0	0	0	0	0	0	0	0	0	0	0	0	0	0	0	0	0	0	0	0	0	0	0	0	0	0	0	0	0	0	0	0	0
hsa-miR-1207-3p	MIMAT0005872	0	0	0	0	0	0	0	0	0	0	0	0	0	0	0	0	0	0	0	0	0	0	0	0	0	0	0	0	0	0	0	0	0	0	0	0	0	0	0	0	0	0	0	0	0	0	0	0
hsa-miR-1208	MIMAT0005873	0	0	0	0	0	0	0	0	0	0	0	0	0	0	0	0	0	0	0	0	0	0	0	0	0	0	0	0	0	0	0	0	0	0	0	0	0	0	0	0	0	0	0	0	0	0	0	0
hsa-miR-548e-5p	MIMAT0026736	0	0	0	0	1	0	3	1	1	1	3	2	1	0	5	0	2	1	4	0	5	0	1	0	3	0	1	0	1	1	2	1	1	1	1	3	0	0	0	0	0	1	0	1	0	0	0	0
hsa-miR-548e-3p	MIMAT0005874	10	5	4	1	2	2	2	3	2	2	7	4	6	2	6	4	18	6	13	3	5	2	2	2	9	2	10	0	7	8	8	5	1	5	7	8	4	4	6	1	3	5	7	4	8	1	3	6
hsa-miR-548j-5p	MIMAT0005875	8	0	1	0	0	2	1	1	1	0	0	0	5	1	4	0	0	1	3	0	1	1	1	0	2	1	0	0	1	4	1	0	2	1	2	3	2	1	0	1	1	1	0	0	1	0	1	0
hsa-miR-548j-3p	MIMAT0026737	2	0	0	1	0	0	0	0	1	0	0	0	0	0	3	0	0	0	0	0	0	0	0	0	0	0	1	0	1	1	1	0	0	0	0	1	0	0	1	0	0	0	0	0	0	0	1	0
hsa-miR-1285-5p	MIMAT0022719	0	0	0	0	0	0	0	0	0	0	0	0	0	0	0	0	1	0	0	0	0	0	0	0	0	0	0	0	1	0	1	0	0	0	0	0	0	0	0	0	0	1	1	0	0	0	0	0
hsa-miR-1285-3p	MIMAT0005876	22	9	17	6	7	5	1	6	42	8	15	4	39	2	49	17	52	16	59	3	34	3	11	5	55	4	74	10	36	7	53	9	18	7	9	13	4	3	7	1	10	8	21	4	13	2	8	7
hsa-miR-1286	MIMAT0005877	3	0	0	0	0	0	0	0	1	0	0	0	0	0	0	0	0	0	0	0	1	0	0	0	2	0	1	0	0	0	1	0	0	0	0	1	0	0	0	0	0	0	0	0	0	0	0	0
hsa-miR-1287-5p	MIMAT0005878	6	5	12	6	5	7	3	2	4	5	1	6	1	4	18	7	5	5	8	8	11	0	2	3	1	3	9	8	6	16	10	4	2	5	3	7	1	3	1	0	4	3	2	6	6	1	1	10
hsa-miR-1287-3p	MIMAT0026738	0	0	0	1	0	0	1	0	0	0	0	0	0	0	0	0	0	0	1	0	0	0	0	0	0	0	0	0	0	2	0	0	0	0	0	2	0	0	0	0	0	0	0	0	0	0	0	0
hsa-miR-1289	MIMAT0005879	0	0	0	0	0	0	0	0	0	0	0	0	0	0	0	0	0	0	0	0	0	0	0	0	0	0	0	0	0	1	0	0	0	0	0	0	0	0	0	0	0	0	0	0	0	0	0	0
hsa-miR-1290	MIMAT0005880	0	0	1	0	0	0	0	0	0	0	0	0	0	0	1	0	0	0	0	0	0	0	0	0	1	0	1	1	0	0	0	0	1	0	0	1	0	1	0	0	0	0	1	0	0	0	0	0
hsa-miR-1291	MIMAT0005881	5	0	1	4	1	7	5	3	5	1	1	14	13	0	3	1	4	4	2	1	7	5	9	0	2	7	4	3	1	1	2	4	1	0	7	7	6	14	21	6	8	7	5	5	4	8	9	6
hsa-miR-548k	MIMAT0005882	64	22	67	11	26	15	32	20	18	21	114	21	57	11	70	22	47	28	105	15	60	11	14	39	63	19	51	16	36	39	59	28	15	24	64	10	21	12	12	8	21	17	24	16	54	8	14	32
hsa-miR-1293	MIMAT0005883	0	0	0	0	0	0	0	0	0	0	0	0	0	0	0	0	0	0	0	0	0	0	0	0	0	0	0	0	0	0	0	0	0	0	0	0	0	0	0	0	0	0	0	0	0	0	0	0
hsa-miR-1294	MIMAT0005884	1	0	0	0	0	0	0	0	2	0	0	0	0	0	1	0	1	0	1	0	1	0	0	0	0	0	1	1	1	1	0	1	0	1	0	0	0	0	0	0	0	1	1	0	0	1	0	0
hsa-miR-1295a	MIMAT0005885	5	0	1	0	1	1	6	1	3	1	3	2	0	0	3	0	2	0	8	0	1	0	0	1	0	0	1	0	1	1	0	2	0	1	11	0	1	0	2	0	1	0	1	0	4	0	1	0
hsa-miR-1297	MIMAT0005886	0	0	0	0	1	0	0	0	1	0	0	1	0	0	1	0	0	0	2	0	0	0	0	0	0	0	0	0	0	0	0	0	0	0	0	0	0	1	1	0	0	0	0	0	0	0	0	0
hsa-miR-1299	MIMAT0005887	1	27	18	11	12	1	0	6	3	28	22	36	7	19	26	10	0	7	3	54	43	3	0	213	14	3	10	20	2	1	0	7	0	22	30	12	4	8	2	6	5	2	5	8	9	21	0	3
hsa-miR-548l	MIMAT0005889	3	0	2	0	1	0	0	0	1	0	2	1	2	2	2	0	2	1	1	1	1	0	0	1	3	0	2	0	0	0	1	1	0	0	0	1	0	0	0	0	0	0	0	0	1	0	0	0
hsa-miR-1302	MIMAT0005890	0	0	0	0	0	0	0	0	0	0	0	0	0	0	0	0	2	0	0	0	0	0	0	0	0	0	0	0	0	0	0	0	0	0	0	0	0	0	0	0	0	0	0	0	0	0	0	0
hsa-miR-1303	MIMAT0005891	5	2	11	10	0	9	8	11	5	13	7	4	9	1	3	11	16	9	10	7	5	2	2	9	18	9	7	13	13	9	13	16	7	13	4	4	1	1	3	0	1	3	4	9	12	4	5	11
hsa-miR-1304-5p	MIMAT0005892	0	0	0	0	0	0	0	0	0	0	0	0	0	0	0	0	0	0	0	0	0	0	1	0	0	0	0	0	0	0	0	1	0	0	0	0	0	0	0	0	0	0	0	0	0	0	0	0
hsa-miR-1304-3p	MIMAT0022720	0	0	0	0	0	0	0	0	0	0	0	0	0	0	0	0	0	0	0	0	0	0	0	0	0	0	0	0	0	0	0	0	0	0	0	0	0	0	0	0	0	0	0	0	0	0	0	0
hsa-miR-1305	MIMAT0005893	0	0	0	0	0	0	0	0	5	1	0	0	9	1	0	0	25	0	3	0	2	0	0	0	0	1	8	0	1	2	1	0	0	0	1	1	0	0	0	0	1	0	2	0	8	0	0	0
hsa-miR-1243	MIMAT0005894	0	0	0	0	0	0	0	0	0	0	0	0	0	0	0	0	0	0	0	0	0	0	0	0	0	0	0	0	0	0	0	0	0	0	0	0	0	0	0	0	1	0	0	0	0	0	0	0
hsa-miR-548f-5p	MIMAT0026739	0	0	0	0	0	0	0	0	0	0	0	0	0	0	0	0	0	0	0	0	0	0	0	0	0	0	0	0	0	0	0	0	0	0	0	0	0	0	0	0	0	0	0	0	0	0	0	0
hsa-miR-548f-3p	MIMAT0005895	2	0	1	1	1	1	0	1	2	1	3	0	3	0	3	0	7	0	1	0	1	0	2	0	1	0	0	0	2	1	1	1	1	0	1	1	1	0	0	0	0	0	0	1	1	0	0	0
hsa-miR-1244	MIMAT0005896	0	0	0	0	0	0	0	0	0	0	0	0	0	0	0	0	0	0	0	0	0	0	0	0	0	0	0	0	0	0	0	1	0	0	0	0	0	0	0	0	0	0	0	0	0	0	0	0
hsa-miR-1245a	MIMAT0005897	0	0	0	0	0	1	0	0	0	0	0	0	0	0	0	0	0	0	0	0	0	0	0	0	0	0	0	0	0	0	0	0	0	0	0	0	0	0	0	0	0	0	0	0	1	0	0	0
hsa-miR-1246	MIMAT0005898	318	135	274	125	148	205	240	197	177	298	204	133	481	47	93	80	164	339	198	97	158	35	84	120	120	196	1757	148	161	187	263	858	422	37	353	269	166	118	193	98	198	166	58	93	173	160	255	498
hsa-miR-1247-5p	MIMAT0005899	271	4	0	4	4	4	0	3	27	11	2	6	4	3	0	7	3	18	8	10	9	5	1	17	0	10	0	7	0	8	31	8	2	4	3	6	4	0	0	4	3	14	19	3	9	1	3	3
hsa-miR-1247-3p	MIMAT0022721	2	0	0	0	0	0	0	0	0	0	0	0	0	0	0	0	0	0	2	0	0	0	0	0	0	0	1	0	0	0	0	0	0	0	0	0	0	0	0	1	0	0	0	0	0	0	0	0
hsa-miR-1248	MIMAT0005900	8	0	5	17	3	2	99	4	10	8	4	25	1	1	1	0	3	5	7	3	18	9	5	1	3	11	6	2	3	3	3	2	7	2	9	21	9	7	19	4	21	18	14	7	22	12	15	14
hsa-miR-1249	MIMAT0005901	13	2	5	1	5	8	6	8	12	3	16	6	16	3	19	5	56	6	30	5	26	1	3	1	45	3	11	4	24	10	29	11	18	2	6	6	0	2	3	1	4	7	15	3	11	0	1	0
hsa-miR-1250-5p	MIMAT0005902	1	0	1	0	0	0	0	0	1	3	0	0	0	0	2	1	0	0	2	0	2	0	0	0	0	0	0	0	1	0	0	0	0	0	2	0	0	0	0	0	0	0	0	0	0	0	0	0
hsa-miR-1250-3p	MIMAT0026740	0	0	0	0	0	0	0	0	0	0	0	0	0	0	0	0	0	0	0	0	0	0	0	0	0	0	0	0	0	0	0	0	0	0	0	0	0	0	0	0	0	0	0	0	0	0	0	0
hsa-miR-1251-5p	MIMAT0005903	21	15	1	18	5	36	2	34	0	14	0	6	3	3	1	29	0	20	10	20	8	3	0	21	0	14	1	9	0	23	0	17	3	18	0	3	0	3	0	2	0	0	5	6	28	4	0	46
hsa-miR-1251-3p	MIMAT0026741	1	0	0	0	0	0	0	0	0	0	0	0	0	0	0	0	0	0	0	0	0	0	0	0	0	0	0	0	0	0	0	0	0	0	0	0	0	1	0	0	0	0	0	0	1	0	0	1
hsa-miR-1253	MIMAT0005904	0	0	0	0	0	0	0	0	0	0	0	0	0	0	0	0	0	0	0	0	0	0	0	0	0	0	0	0	0	0	0	0	0	0	0	0	0	0	0	0	0	0	0	0	0	0	0	0
hsa-miR-1254	MIMAT0005905	1	0	0	0	0	0	0	0	1	0	0	0	0	0	0	1	0	1	0	0	0	0	0	2	0	0	1	0	0	0	1	1	0	0	0	0	0	0	0	0	0	0	0	0	0	0	0	0
hsa-miR-1255a	MIMAT0005906	3	0	0	0	0	0	0	0	1	0	3	0	1	0	1	0	0	1	1	0	0	0	0	0	2	0	1	0	0	2	0	3	1	0	1	3	0	0	1	1	0	1	0	0	1	0	0	2
hsa-miR-1256	MIMAT0005907	1	0	0	0	0	0	0	0	0	0	0	0	0	0	0	0	0	0	1	0	0	0	0	0	0	0	0	0	0	0	0	0	1	0	1	0	0	0	0	1	0	0	0	0	1	0	0	1
hsa-miR-1257	MIMAT0005908	0	0	0	0	0	0	0	0	0	0	0	0	0	0	0	0	0	0	0	0	0	0	0	0	0	0	0	0	0	0	0	0	0	0	0	0	0	0	0	0	0	0	0	0	0	0	0	0
hsa-miR-1258	MIMAT0005909	0	0	0	0	0	0	0	0	0	0	0	0	0	0	0	0	0	0	0	0	0	0	0	0	0	0	0	0	0	0	0	0	0	0	0	0	0	0	0	0	0	0	0	0	0	0	0	0
hsa-miR-1260a	MIMAT0005911	0	0	0	1	3	0	1	0	2	0	1	0	1	0	1	0	1	1	0	0	3	0	1	0	2	0	0	0	6	0	0	0	2	0	1	0	0	1	0	1	0	1	0	0	1	0	0	1
hsa-miR-548g-5p	MIMAT0022722	0	0	0	0	0	0	0	0	0	0	0	0	0	0	0	0	0	0	0	0	0	0	0	0	0	0	0	0	0	0	0	0	0	0	0	0	0	0	0	0	0	0	0	0	0	0	0	0
hsa-miR-548g-3p	MIMAT0005912	0	0	0	0	0	0	0	0	0	0	0	0	0	0	0	0	0	0	0	0	0	0	0	0	0	0	0	0	0	0	0	0	0	0	0	0	0	0	0	0	0	0	0	0	0	0	0	0
hsa-miR-1261	MIMAT0005913	0	0	0	0	0	0	0	0	0	0	0	0	0	0	0	0	0	0	0	0	0	0	0	0	0	0	0	0	0	0	0	0	0	0	1	0	0	0	0	0	0	0	0	0	0	0	0	0
hsa-miR-1262	MIMAT0005914	0	0	3	2	2	0	0	1	3	1	1	0	2	0	7	1	3	3	1	1	6	0	0	2	0	2	1	1	1	1	3	1	1	3	4	0	0	0	3	1	0	3	0	1	5	3	0	2
hsa-miR-1263	MIMAT0005915	0	0	0	2	0	1	0	0	0	0	0	1	0	0	0	4	0	2	0	0	0	1	0	4	0	1	0	0	0	0	0	0	0	0	0	0	0	1	0	0	0	0	1	0	0	0	0	0
hsa-miR-548n	MIMAT0005916	1	0	0	0	0	0	0	0	3	0	1	0	1	0	4	0	1	0	1	1	2	0	0	0	0	0	0	0	0	0	1	0	0	0	0	1	0	0	1	0	0	0	0	0	1	0	0	0
hsa-miR-548m	MIMAT0005917	0	0	0	0	0	0	0	0	0	0	0	0	0	0	0	0	0	0	0	0	0	0	0	0	0	0	0	0	0	0	0	0	0	0	0	0	0	0	0	0	0	0	0	0	0	0	0	0
hsa-miR-1265	MIMAT0005918	0	0	0	0	0	0	0	0	0	0	0	0	0	0	0	0	0	1	0	0	0	0	0	0	0	0	0	0	0	0	0	0	0	0	0	0	0	1	0	0	0	0	0	0	0	0	0	0
hsa-miR-548o-3p	MIMAT0005919	3	1	5	0	11	5	2	2	8	6	9	4	7	1	9	4	23	3	11	1	11	1	1	2	14	0	7	1	9	11	3	7	3	3	11	14	1	1	3	4	1	8	7	2	11	1	1	4
hsa-miR-1266-5p	MIMAT0005920	1	2	1	0	0	1	0	0	0	0	0	2	2	0	0	0	6	0	2	0	0	0	0	1	2	0	1	0	2	1	3	0	0	0	0	0	0	0	1	1	3	1	4	2	1	1	0	0
hsa-miR-1266-3p	MIMAT0026742	0	0	0	0	0	0	0	0	0	0	0	0	0	0	0	0	0	0	0	0	0	0	0	0	0	0	0	0	0	0	0	0	0	0	0	0	0	0	0	0	0	0	0	0	0	0	0	0
hsa-miR-1267	MIMAT0005921	0	0	0	0	0	0	0	0	0	0	0	0	0	0	0	0	0	0	0	0	0	0	0	0	0	0	0	0	0	0	0	0	0	0	0	0	0	0	0	0	0	0	0	0	0	0	0	0
hsa-miR-1268a	MIMAT0005922	2	7	13	8	0	18	2	11	13	16	3	6	15	0	9	7	22	28	19	4	3	3	1	9	47	14	73	15	13	19	24	7	3	7	5	5	0	5	0	2	0	3	1	4	7	2	9	0
hsa-miR-1269a	MIMAT0005923	0	10	0	46	1	91	1	20	136	37	3	7	204	7	2	9	18	16	1	10	0	2	0	4	0	34	0	36	150	59	2	48	17	1	0	15	0	16	2	4	0	2	0	0	0	4	0	25
hsa-miR-1270	MIMAT0005924	15	5	43	1	3	6	5	1	11	8	38	0	3	1	35	6	28	14	136	4	24	0	3	2	24	3	5	0	5	10	33	6	4	3	34	3	1	1	9	0	10	5	19	3	53	0	9	1
hsa-miR-1272	MIMAT0005925	0	0	0	0	0	0	0	0	0	0	0	0	0	0	0	0	0	1	0	0	0	0	0	0	0	0	0	0	0	0	0	0	0	0	0	0	0	0	0	0	0	0	0	0	0	0	0	0
hsa-miR-1273a	MIMAT0005926	0	0	0	0	0	0	0	0	0	0	0	0	0	0	0	0	0	0	0	0	0	0	0	0	0	0	0	0	0	0	0	0	0	0	0	0	0	0	0	0	0	0	0	0	0	0	0	0
hsa-miR-548h-5p	MIMAT0005928	0	0	0	0	0	0	0	0	0	0	0	1	0	0	0	0	3	1	0	0	0	0	0	0	2	1	0	0	0	0	0	0	0	0	0	1	0	0	0	0	0	0	0	1	0	0	0	0
hsa-miR-548h-3p	MIMAT0022723	0	0	0	0	0	0	0	0	0	0	0	0	0	0	0	0	1	0	0	0	0	0	0	0	0	0	0	0	0	0	0	0	0	0	0	0	0	0	0	0	0	0	0	0	0	0	0	0
hsa-miR-1275	MIMAT0005929	14	55	19	40	17	46	5	15	26	70	7	25	53	10	21	16	18	71	45	16	11	6	26	33	42	36	122	21	14	18	22	15	11	13	6	29	2	26	4	15	11	16	12	6	9	16	4	6
hsa-miR-1276	MIMAT0005930	4	0	1	0	0	0	2	0	0	0	1	1	1	0	0	0	1	0	0	0	0	0	0	0	0	0	0	1	0	2	0	1	0	1	0	0	0	0	0	0	0	0	0	0	2	0	0	0
hsa-miR-302e	MIMAT0005931	0	0	0	0	0	0	0	0	0	0	0	0	0	0	0	0	0	0	0	0	0	0	0	0	0	0	0	0	0	0	0	0	0	0	0	0	0	0	0	0	0	0	0	0	0	0	0	0
hsa-miR-302f	MIMAT0005932	0	0	0	0	0	0	0	0	0	0	0	0	0	0	0	0	0	0	0	0	0	0	0	0	0	0	0	0	0	0	0	0	0	0	0	0	0	0	0	0	0	0	0	0	0	1	0	1
hsa-miR-1277-5p	MIMAT0022724	0	0	0	0	0	0	0	0	0	0	0	0	0	0	0	0	0	0	0	0	0	0	0	0	0	0	0	0	0	0	0	0	0	0	0	0	0	0	0	0	0	0	0	0	0	0	0	0
hsa-miR-1277-3p	MIMAT0005933	2	0	5	0	1	0	1	0	4	0	2	0	3	0	3	0	0	0	2	0	0	0	0	0	0	0	0	1	0	0	0	0	1	0	0	1	2	0	1	0	1	1	0	0	0	0	1	1
hsa-miR-548p	MIMAT0005934	0	0	0	0	0	0	0	0	0	0	0	0	0	0	0	0	0	0	0	0	0	0	0	0	0	0	0	0	0	0	0	0	0	0	0	0	0	0	0	0	0	0	0	0	0	0	0	0
hsa-miR-548i	MIMAT0005935	0	1	2	0	1	2	0	1	0	0	2	1	0	1	3	2	0	2	1	1	3	0	0	1	0	1	1	0	0	4	0	1	0	2	0	0	0	0	1	0	3	1	1	0	0	0	0	1
hsa-miR-1278	MIMAT0005936	0	0	0	0	1	0	0	0	0	1	0	0	0	0	0	0	1	0	2	0	1	0	0	0	1	0	0	0	1	0	0	1	0	0	1	0	0	0	1	0	0	1	0	0	0	0	0	0
hsa-miR-1279	MIMAT0005937	0	0	0	0	0	0	0	0	0	0	0	0	0	0	0	0	0	0	0	0	0	0	0	0	0	0	0	0	0	0	0	0	0	0	0	0	0	0	0	0	0	0	0	0	0	0	0	0
hsa-miR-1281	MIMAT0005939	0	0	0	0	0	0	0	0	0	0	0	0	0	0	0	0	0	0	0	0	0	0	0	0	0	0	0	0	0	0	0	0	0	0	0	0	0	0	0	0	0	0	0	0	0	0	0	0
hsa-miR-1282	MIMAT0005940	0	0	0	0	0	0	0	0	0	0	0	0	0	0	0	0	0	0	0	0	0	0	0	0	0	0	0	0	0	0	0	0	0	0	0	0	0	0	0	0	0	0	0	0	0	0	0	0
hsa-miR-1284	MIMAT0005941	0	0	0	0	0	0	0	0	0	0	0	0	0	0	0	0	0	0	0	0	0	0	0	0	0	0	0	0	0	0	0	0	0	0	0	0	0	0	0	0	0	0	0	0	0	0	0	0
hsa-miR-1288-5p	MIMAT0026743	0	0	0	0	0	0	0	0	0	0	0	0	0	0	0	0	0	0	0	0	0	0	0	0	0	0	0	0	0	0	0	0	0	0	0	0	0	0	0	0	0	0	0	0	0	0	0	0
hsa-miR-1288-3p	MIMAT0005942	0	0	0	0	0	1	0	0	0	0	0	0	0	0	0	0	0	1	1	0	0	0	0	0	0	0	0	0	0	0	0	0	0	1	0	0	0	0	0	0	0	0	0	0	0	0	0	0
hsa-miR-1292-5p	MIMAT0005943	0	0	0	0	1	0	0	0	0	1	0	0	0	0	0	0	0	0	0	0	0	0	0	0	0	0	1	0	0	0	0	0	0	0	0	0	0	0	0	0	0	0	0	0	0	0	0	0
hsa-miR-1292-3p	MIMAT0022948	0	0	0	0	0	0	0	0	0	0	0	0	0	0	0	0	0	0	0	0	0	0	0	0	0	0	0	0	0	0	0	0	0	0	0	0	0	0	0	0	0	0	0	0	0	0	0	0
hsa-miR-1252-5p	MIMAT0005944	0	0	0	0	0	0	0	0	0	0	0	0	0	0	0	0	0	0	0	0	0	0	0	0	0	0	0	0	0	0	0	0	0	0	0	0	0	0	0	0	0	0	0	0	0	0	0	0
hsa-miR-1252-3p	MIMAT0026744	0	0	0	0	0	0	0	0	0	0	0	0	0	0	0	0	0	0	0	0	0	0	0	0	0	0	0	0	0	0	0	0	0	0	0	0	0	0	0	0	0	0	0	0	0	0	0	0
hsa-miR-1255b-5p	MIMAT0005945	0	0	0	0	0	0	0	0	1	0	0	0	2	0	0	0	0	0	0	0	0	0	0	0	1	0	0	1	0	0	0	0	0	0	0	0	1	0	0	0	0	0	0	0	0	0	0	1
hsa-miR-1255b-2-3p	MIMAT002272	0	0	0	0	0	0	0	0	0	0	0	0	0	0	0	0	0	0	0	0	0	0	0	0	0	0	0	0	0	0	0	0	0	0	0	0	0	0	0	0	0	0	0	0	0	0	0	0
hsa-miR-664a-5p	MIMAT0005948	0	2	2	1	1	1	0	0	2	1	2	2	0	0	5	0	2	1	3	0	1	0	0	1	2	3	1	2	3	1	2	3	0	3	1	2	0	1	0	0	0	3	2	0	2	0	1	1
hsa-miR-664a-3p	MIMAT0005949	128	16	96	134	79	225	124	153	219	155	130	413	198	57	200	122	301	144	437	128	193	45	47	16	287	44	64	136	222	300	156	219	213	294	188	416	118	44	136	29	136	393	206	180	246	43	34	81
hsa-miR-1306-5p	MIMAT0022726	1	0	0	1	1	0	0	3	2	0	1	1	1	1	6	0	12	0	4	0	0	0	2	1	0	1	2	3	3	2	2	4	3	2	2	2	0	1	1	0	1	3	1	2	2	0	1	0
hsa-miR-1306-3p	MIMAT0005950	2	0	4	0	2	0	0	1	0	1	1	0	1	1	2	2	0	2	1	1	1	0	0	3	2	0	4	1	2	3	1	1	0	0	2	1	0	0	1	1	0	0	0	0	1	0	0	2
hsa-miR-1307-5p	MIMAT0022727	1181	916	3087	310	1103	713	235	444	695	595	1956	233	1397	91	4145	1436	972	449	5961	541	1550	120	624	1024	1953	713	893	446	761	568	2717	449	211	319	502	267	353	156	274	83	390	144	513	131	1305	174	152	799
hsa-miR-1307-3p	MIMAT0005951	158	300	201	141	89	179	101	190	127	204	305	158	203	53	256	205	206	175	300	139	181	79	101	110	289	234	170	249	286	244	236	171	138	205	85	174	51	42	37	24	67	109	131	78	216	46	62	147
hsa-miR-513b-5p	MIMAT0005788	0	1	0	1	0	0	0	0	0	4	0	0	0	2	0	1	0	1	0	0	0	3	0	0	1	0	0	0	1	0	0	5	2	1	0	2	0	0	0	0	0	0	0	0	0	3	0	1
hsa-miR-513b-3p	MIMAT0026749	0	0	0	0	0	0	0	0	0	0	0	0	0	0	0	0	0	0	0	0	0	0	0	0	0	0	0	0	0	0	0	0	0	0	0	0	0	0	0	0	0	0	0	0	0	0	0	1
hsa-miR-513c-5p	MIMAT0005789	0	7	1	3	0	7	0	5	1	5	0	0	1	0	0	34	1	17	2	2	0	29	0	1	9	12	0	10	0	6	1	93	19	13	2	4	0	0	0	1	0	1	0	6	0	4	0	5
hsa-miR-513c-3p	MIMAT0022728	0	0	0	0	0	0	0	0	0	0	0	0	0	0	0	1	0	0	0	0	0	0	0	0	0	0	0	0	0	0	0	1	0	1	0	1	0	0	0	0	0	0	0	0	0	0	0	0
hsa-miR-1321	MIMAT0005952	0	0	0	0	0	0	0	0	0	0	0	0	0	0	0	0	0	0	0	0	0	0	0	0	0	1	0	0	0	0	0	0	0	0	0	0	0	0	0	0	0	0	0	0	0	0	0	0
hsa-miR-1322	MIMAT0005953	0	0	0	1	0	0	0	1	0	0	0	0	1	2	0	1	0	0	0	0	1	0	0	2	0	1	1	0	0	0	1	0	0	1	0	0	0	0	0	0	0	0	0	0	0	0	0	1
hsa-miR-1197	MIMAT0005955	0	0	0	0	0	1	0	2	2	5	1	0	0	0	3	2	0	3	1	0	0	0	0	0	0	2	0	0	0	6	0	1	1	1	0	3	0	0	0	1	0	1	0	2	0	0	0	2
hsa-miR-1324	MIMAT0005956	0	0	0	0	0	0	0	0	0	0	0	0	0	0	0	0	0	0	0	0	0	0	0	0	0	0	0	0	0	0	0	0	0	0	0	0	0	0	0	0	0	0	0	0	0	0	0	0
hsa-miR-1469	MIMAT0007347	0	0	0	0	0	0	0	0	0	0	0	0	0	0	0	0	0	0	0	0	0	0	0	0	0	0	0	0	0	0	0	0	0	0	0	0	0	0	0	0	0	0	0	0	0	0	0	0
hsa-miR-1470	MIMAT0007348	0	0	0	0	0	0	0	0	0	0	0	0	0	0	0	0	0	0	0	0	0	0	0	0	0	0	0	0	0	0	0	0	0	0	0	0	0	0	0	0	0	0	0	0	0	0	0	0
hsa-miR-1471	MIMAT0007349	0	0	0	0	0	0	0	0	0	0	0	0	0	0	0	0	0	0	0	0	0	0	0	0	0	0	0	0	0	0	0	0	0	0	0	0	0	0	0	0	0	0	0	0	0	0	0	0
hsa-miR-1537-5p	MIMAT0026765	0	0	0	0	0	0	1	0	2	0	0	0	0	0	0	0	0	0	0	0	0	0	0	0	0	0	0	0	0	0	0	0	1	0	0	3	0	0	0	0	0	0	0	0	0	0	0	0
hsa-miR-1537-3p	MIMAT0007399	0	0	1	0	0	0	0	0	0	0	6	1	2	0	0	0	0	0	0	0	0	0	0	0	4	0	1	0	1	2	0	0	1	0	0	1	0	0	0	0	0	0	0	0	1	0	0	0
hsa-miR-1538	MIMAT0007400	0	1	0	0	0	0	0	0	0	0	0	0	1	0	1	0	0	1	0	0	0	0	0	0	0	0	3	0	1	1	0	1	5	0	0	0	0	0	0	0	0	0	0	0	0	0	0	1
hsa-miR-1539	MIMAT0007401	0	0	0	0	0	0	0	0	0	0	0	0	0	0	0	0	0	0	0	0	0	0	0	0	0	0	0	0	0	0	0	0	0	0	0	0	0	0	0	0	0	0	0	0	0	0	0	0
hsa-miR-103b	MIMAT0007402	0	0	0	0	0	0	0	0	0	0	0	0	0	0	0	0	0	0	0	0	0	0	0	0	0	0	0	0	0	0	0	0	0	0	0	0	0	0	0	0	0	0	0	0	0	0	0	0
hsa-miR-320d	MIMAT0006764	1	6	10	1	6	7	2	4	7	6	3	5	9	4	29	6	20	4	22	6	13	0	2	7	14	2	14	5	7	5	3	6	7	2	8	11	3	3	4	0	5	11	10	3	6	2	1	2
hsa-miR-1825	MIMAT0006765	0	0	0	0	0	0	0	0	0	0	0	0	0	0	0	0	0	0	0	0	0	0	0	0	0	0	0	0	0	0	0	0	0	0	0	0	0	0	0	0	0	0	0	0	0	0	0	0
hsa-miR-1827	MIMAT0006767	0	0	0	0	0	0	0	0	0	0	1	0	0	0	0	0	0	0	0	0	0	0	0	0	0	0	0	0	0	0	0	0	0	0	0	0	0	0	0	0	0	0	0	0	0	0	0	0
hsa-miR-1908-5p	MIMAT0007881	1	0	0	0	0	1	0	0	0	0	0	1	1	0	1	0	1	0	0	0	2	0	0	0	0	0	1	0	0	2	1	0	0	0	0	0	0	0	0	0	2	3	0	0	0	1	0	0
hsa-miR-1908-3p	MIMAT0026916	1	0	0	0	0	0	1	0	0	1	0	0	0	0	1	0	0	0	0	0	1	0	0	0	0	0	1	0	0	0	0	0	0	0	0	0	0	0	0	0	0	3	0	0	0	0	0	0
hsa-miR-1909-5p	MIMAT0007882	0	0	0	0	0	0	0	0	0	0	0	0	0	0	0	0	0	0	0	0	0	0	0	0	0	0	0	0	0	0	0	0	0	0	0	0	0	0	0	0	0	0	0	0	0	0	0	0
hsa-miR-1909-3p	MIMAT0007883	0	0	0	0	0	0	0	0	0	0	0	0	0	0	0	0	0	0	0	0	0	0	0	0	0	0	0	0	0	0	0	0	0	0	0	0	0	0	0	0	0	0	0	0	0	0	0	0
hsa-miR-1910-5p	MIMAT0007884	4	0	0	0	1	0	3	0	0	0	1	0	2	0	24	0	0	0	1	0	1	0	0	0	1	0	0	2	15	0	9	0	1	0	1	0	0	0	0	0	0	0	0	0	6	0	0	1
hsa-miR-1910-3p	MIMAT0026917	0	0	0	0	0	0	0	0	0	1	0	0	0	0	1	0	0	0	0	0	0	0	0	0	0	0	0	0	0	0	0	0	0	0	0	0	0	0	0	0	0	0	0	0	0	0	0	0
hsa-miR-1911-5p	MIMAT0007885	0	1	0	0	1	0	1	0	0	0	0	0	0	0	0	0	0	0	1	0	0	0	0	0	0	0	0	0	0	0	0	0	0	0	0	0	0	0	0	0	0	0	0	0	0	0	0	0
hsa-miR-1911-3p	MIMAT0007886	0	0	0	0	0	0	0	0	0	0	0	0	0	0	0	0	0	0	0	0	0	0	0	0	0	0	0	0	0	0	0	0	0	0	0	0	0	0	0	0	0	0	0	0	0	0	0	0
hsa-miR-1912	MIMAT0007887	0	0	0	0	0	0	0	0	0	0	0	0	0	0	0	0	0	0	0	0	0	0	0	0	0	0	0	0	0	0	0	0	0	0	0	0	0	0	0	0	0	0	0	0	0	0	0	0
hsa-miR-1913	MIMAT0007888	0	0	0	0	0	0	0	0	0	0	0	0	0	0	0	0	0	0	0	0	0	0	0	0	0	0	0	0	0	0	0	0	0	0	0	0	0	0	0	0	0	0	0	0	0	0	0	0
hsa-miR-1914-5p	MIMAT0007889	0	0	0	1	0	0	0	0	0	0	0	0	0	0	1	0	0	1	0	1	0	0	0	0	0	0	0	0	0	0	0	0	0	0	0	0	0	0	0	0	0	0	0	0	0	0	0	1
hsa-miR-1914-3p	MIMAT0007890	0	0	0	0	0	0	0	0	0	0	0	0	0	0	0	1	0	0	0	0	0	0	0	0	0	0	0	0	0	0	0	0	0	0	0	0	0	0	0	0	0	0	0	0	0	0	0	0
hsa-miR-1915-5p	MIMAT0007891	0	0	0	0	0	1	0	0	0	1	0	0	0	0	0	0	0	0	1	1	1	0	0	0	1	0	0	0	0	1	0	0	0	1	0	0	0	0	0	0	0	0	0	0	0	0	0	0
hsa-miR-1915-3p	MIMAT0007892	0	0	0	0	0	0	0	0	0	0	0	0	0	0	0	0	0	0	0	1	0	0	0	0	0	0	0	0	0	0	0	0	0	0	0	0	0	0	0	0	0	0	0	0	0	0	0	0
hsa-miR-1972	MIMAT0009447	0	0	0	0	0	0	0	0	0	0	0	0	0	0	0	0	0	0	0	0	0	0	0	0	0	0	0	0	0	0	0	0	0	0	0	0	0	0	0	0	0	0	0	0	0	0	0	0
hsa-miR-1973	MIMAT0009448	0	0	0	5	2	1	4	0	1	1	0	3	6	0	1	1	0	0	1	6	1	3	4	0	2	2	5	0	1	0	2	4	2	0	0	3	0	1	3	0	1	2	2	6	0	5	8	1
hsa-miR-1976	MIMAT0009451	6	4	4	0	1	2	1	1	0	1	3	2	8	1	3	0	0	2	6	3	5	0	0	0	8	1	4	0	3	1	3	1	2	1	2	6	0	2	1	0	0	1	0	0	1	1	1	0
hsa-miR-2052	MIMAT0009977	0	0	0	0	0	0	0	0	0	0	0	0	0	0	0	0	0	0	0	0	0	0	0	0	0	0	0	0	0	0	0	0	0	0	0	0	0	0	0	0	0	0	0	0	0	0	0	0
hsa-miR-2053	MIMAT0009978	0	0	0	0	0	0	0	0	0	0	0	0	0	0	0	0	0	0	0	0	0	0	0	0	0	0	0	0	0	0	0	0	0	0	0	0	0	0	0	0	0	0	0	0	0	0	0	0
hsa-miR-2054	MIMAT0009979	0	0	0	0	0	0	0	0	0	0	0	0	0	0	0	0	0	0	0	0	0	0	0	0	0	0	0	0	0	0	0	0	0	0	0	0	0	0	0	0	0	0	0	0	0	0	0	0
hsa-miR-2110	MIMAT0010133	6	12	4	7	3	10	1	7	8	3	5	11	6	7	5	9	21	8	11	3	11	0	3	6	12	7	7	7	5	6	4	3	2	6	2	3	0	0	2	2	1	4	6	4	13	0	0	3
hsa-miR-2114-5p	MIMAT0011156	1	2	5	2	2	4	2	1	32	3	6	1	13	1	4	1	32	3	0	3	8	0	2	1	2	1	1	1	5	3	5	2	0	0	3	1	1	0	2	2	1	9	12	1	3	1	0	2
hsa-miR-2114-3p	MIMAT0011157	0	1	7	1	0	0	2	0	23	1	6	0	10	0	1	1	15	1	1	2	2	1	3	0	1	1	1	1	2	0	0	4	0	0	2	3	4	0	6	2	1	2	15	0	8	0	0	0
hsa-miR-2115-5p	MIMAT0011158	0	0	0	0	0	0	0	0	0	0	0	0	0	0	0	0	0	0	0	0	0	0	0	0	0	0	0	0	0	0	0	0	0	0	0	0	0	0	0	0	0	0	0	0	0	0	0	0
hsa-miR-2115-3p	MIMAT0011159	0	0	0	0	0	0	0	0	0	0	0	0	0	0	0	0	1	0	0	0	0	0	0	0	0	0	0	0	0	0	0	0	0	0	0	0	0	0	0	0	0	0	0	0	0	0	0	0
hsa-miR-2116-5p	MIMAT0011160	3	2	1	0	2	2	0	1	3	1	0	0	3	0	4	0	5	1	0	0	0	0	0	0	0	0	2	1	1	2	1	1	0	0	2	0	0	0	0	0	0	0	0	1	1	0	1	0
hsa-miR-2116-3p	MIMAT0011161	0	0	1	0	0	1	0	0	0	0	0	0	0	0	1	0	0	0	0	0	2	0	0	0	0	0	0	0	0	0	0	0	1	0	0	0	0	0	0	0	0	0	0	0	0	0	1	0
hsa-miR-2117	MIMAT0011162	0	0	0	0	0	0	0	0	0	0	0	0	0	0	0	0	0	0	0	0	0	0	0	0	0	0	0	0	0	0	0	0	0	0	0	0	0	0	0	0	0	0	0	0	0	0	0	0
hsa-miR-548q	MIMAT0011163	0	0	0	0	0	0	0	0	0	0	0	0	0	0	0	0	0	0	0	0	0	0	0	0	0	0	1	0	0	0	0	3	0	0	0	1	0	0	0	0	0	0	0	0	0	0	0	0
hsa-miR-2276-5p	MIMAT0026921	0	0	0	0	0	0	0	0	0	0	0	0	0	0	0	0	0	0	0	0	0	0	0	0	0	0	0	0	0	0	0	0	0	0	0	0	0	0	0	0	0	0	0	1	0	0	0	0
hsa-miR-2276-3p	MIMAT0011775	0	0	0	0	0	0	0	0	0	0	1	0	0	0	1	0	0	0	0	0	0	0	0	0	0	0	0	1	0	0	0	0	0	0	0	1	0	1	0	0	0	0	1	0	0	0	0	0
hsa-miR-2277-5p	MIMAT0017352	1	1	3	1	4	1	0	3	8	3	2	0	0	0	14	2	22	2	11	1	4	2	1	4	4	2	6	3	4	3	6	0	1	1	6	2	4	0	2	3	1	3	4	1	2	0	1	1
hsa-miR-2277-3p	MIMAT0011777	4	3	5	0	3	4	2	4	9	1	8	0	3	1	15	3	29	4	11	2	1	2	0	0	5	4	3	1	7	4	4	5	1	0	4	1	1	0	0	0	1	1	5	0	3	1	0	5
hsa-miR-2278	MIMAT0011778	0	0	0	0	0	0	0	0	1	0	0	0	0	0	0	0	0	0	1	0	0	0	0	0	0	1	0	0	0	1	0	0	0	1	0	0	1	0	0	0	0	0	0	0	0	0	0	0
hsa-miR-2681-5p	MIMAT0013515	0	0	0	0	0	0	0	0	0	0	0	0	0	0	0	0	0	0	0	0	0	0	0	0	0	0	0	0	0	0	0	0	0	0	0	0	0	0	0	0	0	0	0	0	0	0	0	0
hsa-miR-2681-3p	MIMAT0013516	0	0	0	0	2	0	1	1	0	0	0	0	0	0	0	0	0	1	2	0	0	0	0	0	0	0	0	0	0	0	0	0	0	0	0	0	0	0	1	0	0	0	0	0	1	0	0	0
hsa-miR-2682-5p	MIMAT0013517	0	0	0	0	0	0	0	0	0	0	0	0	0	0	0	0	0	0	0	0	0	0	0	0	0	0	0	0	0	0	0	0	0	0	0	0	0	0	0	0	0	0	0	0	0	0	0	0
hsa-miR-2682-3p	MIMAT0013518	0	0	0	0	0	0	0	0	0	0	0	0	0	0	0	0	0	0	0	0	0	0	0	0	0	0	0	0	0	0	0	0	0	0	0	0	0	0	0	0	0	0	0	0	0	0	0	0
hsa-miR-711	MIMAT0012734	0	0	0	0	0	0	0	0	0	0	0	0	0	0	0	0	0	0	0	0	0	0	0	0	0	0	0	0	0	0	0	0	0	0	0	0	0	0	0	0	0	0	0	0	0	0	0	0
hsa-miR-718	MIMAT0012735	0	0	0	0	0	0	0	0	0	0	0	0	0	0	0	0	0	0	0	0	0	0	0	0	0	0	0	0	0	0	0	0	0	0	0	0	0	0	0	0	0	0	0	0	0	0	0	0
hsa-miR-2861	MIMAT0013802	0	0	0	0	0	0	0	0	0	0	0	0	0	0	0	0	0	0	0	0	0	0	0	0	0	0	0	0	0	0	0	0	0	0	0	0	0	0	0	0	0	0	0	0	0	0	0	0
hsa-miR-2909	MIMAT0013863	0	0	0	0	0	0	0	0	0	0	0	0	0	0	0	0	0	0	0	0	0	0	0	0	0	0	0	0	0	0	0	0	0	0	0	0	0	0	0	0	0	0	0	0	0	0	0	0
hsa-miR-3115	MIMAT0014977	0	0	0	0	0	0	0	0	0	0	0	0	0	0	0	0	0	0	0	0	0	0	0	0	0	0	0	0	0	0	0	0	0	0	0	0	0	0	0	0	0	0	0	0	0	0	0	0
hsa-miR-3116	MIMAT0014978	1	2	2	1	3	1	0	0	0	2	2	3	0	0	3	0	1	1	2	0	3	0	3	1	3	2	0	1	3	0	1	1	1	1	4	0	1	0	0	0	1	0	1	1	0	0	0	1
hsa-miR-3117-5p	MIMAT0019197	0	0	0	0	0	0	0	0	0	0	0	0	0	0	0	0	0	0	0	0	0	0	0	0	0	0	0	0	0	0	0	0	0	0	0	0	0	0	0	0	0	0	0	0	0	0	0	0
hsa-miR-3117-3p	MIMAT0014979	13	5	0	6	8	8	3	9	7	4	14	29	3	5	253	2	13	4	15	5	10	0	7	1	6	1	1	0	5	20	1	2	4	10	4	28	0	0	0	1	0	10	2	4	0	2	4	4
hsa-miR-3118	MIMAT0014980	0	0	0	0	0	0	0	0	0	0	0	0	0	0	0	0	0	0	0	0	0	0	0	0	0	0	0	0	0	0	0	0	0	0	0	0	0	0	0	0	0	0	0	0	0	0	0	0
hsa-miR-3119	MIMAT0014981	0	0	0	0	0	0	0	0	0	0	0	0	0	0	0	0	0	0	0	0	0	0	0	0	0	0	0	0	0	0	0	0	0	0	0	0	0	0	0	0	0	0	0	0	0	0	0	0
hsa-miR-3120-5p	MIMAT0019198	0	0	0	0	0	0	0	0	0	0	0	0	0	0	0	0	0	0	0	0	0	0	0	0	0	0	0	0	0	0	0	0	0	0	0	0	0	0	0	0	0	0	0	0	0	0	0	0
hsa-miR-3120-3p	MIMAT0014982	0	0	0	0	0	0	0	0	0	0	0	0	0	0	1	0	0	0	0	0	0	0	0	0	0	0	0	0	0	0	0	0	0	0	2	0	0	0	0	0	0	0	0	0	0	0	0	0
hsa-miR-3121-5p	MIMAT0019199	0	0	0	0	0	0	0	0	0	0	0	0	0	0	0	0	0	0	0	0	0	0	0	0	0	0	0	0	0	0	0	0	0	0	0	0	0	0	0	0	0	0	0	0	0	0	0	0
hsa-miR-3121-3p	MIMAT0014983	0	0	0	0	0	0	0	0	0	0	0	0	0	0	0	0	0	0	0	0	0	0	0	0	0	0	0	0	0	0	0	0	0	0	0	0	0	0	0	0	0	0	0	0	0	0	0	0
hsa-miR-3122	MIMAT0014984	0	0	0	0	0	0	0	0	0	0	0	0	0	0	0	0	0	0	0	0	0	0	0	0	0	0	0	0	0	0	0	0	0	0	0	0	0	0	0	0	0	0	0	0	0	0	0	0
hsa-miR-3123	MIMAT0014985	0	0	0	0	0	0	0	0	0	0	0	0	0	0	0	0	0	0	0	0	0	0	0	0	0	0	0	0	0	0	0	0	0	0	0	0	0	0	0	0	0	0	0	0	0	0	0	0
hsa-miR-3124-5p	MIMAT0014986	0	1	0	2	1	1	2	1	1	0	1	0	0	0	0	1	1	1	0	1	0	0	0	0	0	0	0	1	0	0	0	0	0	0	1	0	0	0	2	0	0	0	0	0	0	1	0	0
hsa-miR-3124-3p	MIMAT0019200	0	0	0	0	0	0	0	0	0	0	0	0	0	0	0	0	0	0	0	0	0	0	0	0	0	0	0	0	0	0	0	0	0	0	0	0	0	0	0	0	0	0	0	0	0	0	0	0
hsa-miR-548s	MIMAT0014987	0	0	0	0	0	0	0	0	0	0	0	0	0	0	0	0	0	0	1	0	1	0	0	0	0	0	0	0	1	0	0	0	0	0	0	0	0	0	0	0	0	0	0	0	1	0	0	0
hsa-miR-3125	MIMAT0014988	0	0	0	2	2	0	0	0	1	1	1	2	0	0	3	0	0	0	1	0	1	0	0	0	1	0	0	0	0	1	0	0	0	0	0	0	0	0	2	0	0	1	1	0	0	0	0	0
hsa-miR-3126-5p	MIMAT0014989	0	0	0	0	0	0	0	0	0	0	1	0	0	0	0	0	0	0	0	0	0	0	0	0	0	0	0	0	0	0	0	0	0	0	0	0	0	0	0	0	0	1	0	0	0	0	0	0
hsa-miR-3126-3p	MIMAT0015377	0	0	0	0	0	0	0	0	0	0	0	0	0	0	0	0	0	0	0	0	0	0	0	0	0	0	0	0	0	0	0	0	0	0	0	0	0	0	0	0	0	0	0	0	0	0	0	0
hsa-miR-3127-5p	MIMAT0014990	1	0	0	0	0	0	0	0	1	1	0	1	0	0	2	0	3	1	4	1	0	0	0	0	0	0	2	0	4	2	0	0	0	0	0	0	0	0	0	0	0	1	0	1	0	1	0	0
hsa-miR-3127-3p	MIMAT0019201	0	0	0	0	0	0	0	0	0	0	1	0	0	0	1	0	0	0	0	0	0	0	0	0	0	0	0	0	0	0	0	0	0	1	0	0	0	0	0	0	0	0	0	0	1	0	0	0
hsa-miR-3128	MIMAT0014991	0	0	1	0	0	0	0	0	0	0	0	0	1	0	0	0	0	0	0	0	0	0	0	0	0	0	0	0	0	0	0	0	0	0	0	0	0	0	0	0	0	0	0	0	0	0	0	0
hsa-miR-3129-5p	MIMAT0014992	0	0	0	0	0	0	0	0	0	0	0	0	0	0	0	0	0	0	0	0	0	0	0	0	0	0	0	0	0	0	0	0	0	0	0	0	0	0	0	0	0	0	0	0	0	0	0	0
hsa-miR-3129-3p	MIMAT0019202	0	0	0	0	0	0	0	0	0	0	0	0	0	0	0	0	1	0	0	0	0	0	0	0	0	0	0	0	0	0	0	0	0	0	1	0	0	0	0	0	0	0	0	0	2	0	0	0
hsa-miR-3130-5p	MIMAT0014995	2	0	0	0	2	0	0	1	4	0	0	2	0	0	0	0	3	1	3	0	0	0	1	0	2	0	4	1	1	0	1	0	1	0	3	0	2	0	0	0	0	2	1	0	0	0	0	0
hsa-miR-3130-3p	MIMAT0014994	0	0	0	0	1	0	0	0	1	0	1	1	0	0	1	0	1	0	1	0	0	0	1	0	2	0	3	0	0	0	0	1	0	0	1	1	0	0	0	0	0	0	2	1	1	1	1	0
hsa-miR-3131	MIMAT0014996	19	0	4	0	0	0	0	1	3	0	0	0	0	0	0	2	0	1	3	0	1	1	0	0	2	0	0	0	0	0	0	0	0	0	0	0	0	0	0	0	0	0	0	0	0	0	0	0
hsa-miR-3132	MIMAT0014997	0	0	0	0	0	0	0	0	0	0	0	0	0	0	0	0	0	0	0	0	0	0	0	0	0	0	0	0	0	0	0	0	0	0	0	0	0	0	0	0	0	0	0	0	0	0	0	0
hsa-miR-3133	MIMAT0014998	0	0	0	0	0	1	0	1	1	1	1	0	0	0	1	0	1	0	1	0	0	0	0	0	2	0	1	0	1	0	1	0	0	0	0	0	0	0	0	0	0	0	0	0	0	0	0	0
hsa-miR-378b	MIMAT0014999	3	15	4	2	1	14	7	13	5	10	1	4	4	4	22	19	10	21	11	10	5	5	1	15	5	12	1	9	13	8	9	5	2	9	0	3	1	1	2	0	2	1	2	1	8	2	0	8
hsa-miR-3134	MIMAT0015000	0	0	0	0	0	0	0	0	0	0	0	0	0	0	0	0	0	0	0	0	0	0	0	0	0	0	0	0	0	0	0	0	0	0	0	0	0	0	0	0	0	0	0	0	0	0	0	0
hsa-miR-3135a	MIMAT0015001	1	0	0	0	0	0	0	1	0	0	0	0	0	0	0	0	0	0	0	0	0	0	0	0	0	0	0	1	0	0	0	0	0	0	0	0	0	0	0	0	0	1	0	0	0	0	0	0
hsa-miR-466	MIMAT0015002	0	0	0	0	0	0	0	0	0	0	0	0	0	0	0	0	0	0	0	0	0	0	0	0	0	1	0	0	0	0	0	0	0	0	0	0	0	0	1	0	0	0	0	0	0	0	0	0
hsa-miR-3136-5p	MIMAT0015003	0	0	2	0	0	0	0	0	1	2	0	0	8	0	0	0	4	0	3	0	1	1	0	0	5	0	1	0	1	3	1	0	1	0	1	0	0	0	0	0	0	2	1	1	3	0	0	4
hsa-miR-3136-3p	MIMAT0019203	0	0	0	0	0	0	0	0	0	0	0	0	0	0	0	0	0	0	0	0	0	0	0	0	0	0	0	0	0	0	0	0	0	0	0	0	0	0	0	0	0	0	0	0	0	0	0	0
hsa-miR-544b	MIMAT0015004	0	0	0	0	0	0	0	0	0	0	0	0	0	0	0	0	0	0	0	0	0	0	0	0	0	0	0	0	0	0	0	0	0	0	0	0	0	0	0	0	0	0	0	0	0	0	0	0
hsa-miR-3137	MIMAT0015005	0	0	0	0	0	0	0	0	0	0	0	0	0	0	0	0	0	0	0	0	0	0	0	0	0	0	0	0	0	0	0	0	0	0	0	0	0	0	0	0	0	0	0	0	0	0	0	0
hsa-miR-3138	MIMAT0015006	0	0	0	0	0	0	0	0	0	0	0	0	1	0	0	0	0	0	0	0	0	0	0	0	0	0	0	0	0	0	0	0	0	0	0	0	0	0	0	0	0	0	1	0	0	0	0	0
hsa-miR-3139	MIMAT0015007	0	0	0	0	0	0	2	0	0	0	1	0	0	0	0	0	0	0	0	0	0	0	0	0	0	0	0	0	0	0	0	0	0	0	0	0	0	0	0	0	0	0	0	0	1	0	0	0
hsa-miR-3140-5p	MIMAT0019204	0	0	0	0	0	0	0	0	0	0	0	0	0	0	0	0	0	0	0	0	0	0	0	0	0	0	0	0	0	0	0	0	0	0	0	0	0	0	0	0	0	0	0	0	0	0	0	0
hsa-miR-3140-3p	MIMAT0015008	0	0	0	0	0	0	1	0	0	0	0	0	0	0	0	0	0	0	0	0	0	0	0	0	2	0	1	0	0	0	0	0	0	0	0	0	0	0	0	0	0	0	0	0	0	0	0	0
hsa-miR-548t-5p	MIMAT0015009	0	0	0	0	0	0	0	0	0	0	0	0	0	0	0	1	0	0	0	0	0	0	0	0	0	0	0	0	0	1	0	0	0	0	0	1	0	0	0	0	0	0	0	0	0	0	0	0
hsa-miR-548t-3p	MIMAT0022730	0	0	0	0	0	0	0	0	0	0	0	0	0	0	0	0	0	0	0	0	0	0	0	0	0	0	0	0	0	0	0	0	0	0	0	0	0	0	0	0	0	0	0	0	0	0	0	0
hsa-miR-3141	MIMAT0015010	0	0	0	0	0	0	0	0	0	0	0	0	0	0	0	0	0	0	0	0	0	0	0	0	0	0	0	0	0	0	0	0	0	0	0	0	0	0	1	0	0	1	0	0	0	0	0	0
hsa-miR-3142	MIMAT0015011	0	0	0	0	0	0	0	0	0	0	0	0	0	0	0	0	0	0	0	0	0	0	0	0	0	0	0	0	0	0	0	0	0	0	0	0	0	0	0	0	0	0	0	0	0	0	0	0
hsa-miR-3143	MIMAT0015012	0	0	0	0	0	0	0	0	0	0	0	0	0	0	0	0	0	0	0	0	0	0	0	0	0	0	0	0	0	0	0	0	0	0	0	0	0	0	0	0	0	0	0	0	0	0	0	0
hsa-miR-548u	MIMAT0015013	0	0	0	0	0	0	0	0	0	0	2	0	1	0	0	0	1	0	2	0	0	0	0	0	1	0	0	0	0	1	0	0	0	0	0	0	0	0	0	0	0	0	0	0	0	0	1	0
hsa-miR-3144-5p	MIMAT0015014	1	0	0	0	0	0	0	0	0	0	0	0	0	0	0	0	0	0	0	0	0	0	0	0	0	0	0	0	0	0	0	0	0	0	0	0	0	0	0	0	0	0	0	0	0	0	0	0
hsa-miR-3144-3p	MIMAT0015015	0	0	0	0	0	0	1	0	0	0	0	1	0	0	0	0	2	0	0	0	0	0	0	0	0	0	0	0	0	0	0	0	0	0	0	0	0	0	1	0	0	0	0	0	0	0	0	0
hsa-miR-3145-5p	MIMAT0019205	0	0	0	0	0	0	0	0	0	0	0	1	0	0	0	0	0	0	0	0	0	0	0	0	0	0	0	0	0	1	0	0	0	0	0	0	0	0	0	0	0	0	0	0	1	0	0	0
hsa-miR-3145-3p	MIMAT0015016	2	0	0	1	0	0	1	1	0	1	1	0	0	0	0	0	1	0	1	0	0	0	1	1	0	0	0	0	0	0	0	0	0	0	0	0	0	0	0	0	0	1	0	0	1	0	0	0
hsa-miR-1273c	MIMAT0015017	0	0	0	0	0	0	0	0	0	0	0	0	0	0	0	0	0	1	0	0	0	0	0	1	0	0	0	0	0	0	0	0	0	0	0	1	1	0	0	0	0	0	1	0	0	0	0	0
hsa-miR-3146	MIMAT0015018	0	0	0	0	1	0	0	0	0	0	0	0	0	0	0	0	0	0	0	1	0	0	0	0	1	0	0	0	0	0	0	0	0	0	0	0	0	0	0	0	0	0	0	0	1	0	0	0
hsa-miR-3147	MIMAT0015019	0	0	0	0	0	0	0	0	0	0	0	0	0	0	0	0	0	0	0	0	0	0	0	0	0	0	0	0	0	0	0	0	0	0	0	0	0	0	0	0	0	0	0	0	0	0	0	0
hsa-miR-548v	MIMAT0015020	0	0	0	0	0	1	0	0	0	1	0	0	0	0	0	0	0	0	0	0	0	0	0	0	0	0	0	0	0	0	0	0	1	1	0	0	0	0	0	0	0	0	0	0	0	0	0	0
hsa-miR-3148	MIMAT0015021	0	0	0	0	0	0	0	0	0	0	0	0	0	0	0	0	0	0	0	0	0	0	0	0	0	0	0	0	0	0	0	0	0	0	0	0	0	0	0	0	0	0	0	0	0	0	0	0
hsa-miR-3149	MIMAT0015022	0	0	0	0	0	0	1	0	0	0	0	0	1	0	0	0	1	0	0	0	0	0	0	0	0	0	0	0	0	0	0	0	0	0	0	0	0	0	0	0	0	0	0	0	0	0	0	0
hsa-miR-3150a-5p	MIMAT0019206	0	0	0	0	0	0	1	0	0	0	1	0	0	0	0	0	0	0	0	0	0	0	0	0	1	0	0	0	0	0	0	0	0	0	0	0	0	0	1	0	0	0	0	0	0	0	0	0
hsa-miR-3150a-3p	MIMAT0015023	0	0	0	0	0	0	0	0	0	1	0	0	0	0	0	0	0	0	0	0	0	0	0	0	0	0	0	0	0	0	0	0	0	0	0	0	0	0	0	0	0	0	0	0	0	0	0	0
hsa-miR-3151-5p	MIMAT0015024	0	0	0	0	0	0	0	0	0	0	0	0	0	0	0	0	0	0	0	0	0	0	0	0	0	0	0	0	0	0	1	0	0	0	0	0	0	0	0	0	0	0	0	0	0	0	0	0
hsa-miR-3151-3p	MIMAT0027026	0	0	0	0	0	0	0	0	0	0	0	0	0	0	0	0	0	0	0	0	0	0	0	0	0	0	0	0	0	0	0	0	0	0	0	0	0	0	0	0	0	0	0	0	0	0	0	0
hsa-miR-3152-5p	MIMAT0019207	0	0	0	0	0	0	0	0	0	0	0	0	0	0	0	0	0	0	0	0	0	0	0	0	0	0	0	0	0	0	1	0	0	0	0	0	0	0	0	0	0	0	0	0	0	0	0	0
hsa-miR-3152-3p	MIMAT0015025	0	0	0	0	0	0	0	0	0	0	0	0	0	0	0	0	0	0	0	0	0	0	0	0	0	0	0	0	0	0	0	0	0	0	0	0	0	0	0	0	0	0	0	0	0	0	0	0
hsa-miR-3153	MIMAT0015026	0	0	0	0	0	0	0	0	0	0	0	0	0	0	0	0	0	0	0	0	0	0	0	0	0	0	0	0	0	0	0	0	0	0	0	0	0	0	0	0	0	0	0	0	0	0	0	0
hsa-miR-3074-5p	MIMAT0019208	1	1	2	1	0	3	0	0	0	0	1	0	3	1	2	2	0	2	0	2	1	1	0	4	1	0	1	1	1	1	0	0	0	0	3	1	0	0	2	0	1	2	0	1	3	1	1	0
hsa-miR-3074-3p	MIMAT0015027	0	0	1	0	0	0	0	0	1	0	0	0	0	0	0	2	1	0	2	0	1	0	0	0	2	2	0	2	1	0	0	1	1	0	1	2	0	0	0	0	3	0	3	1	2	2	0	0
hsa-miR-3154	MIMAT0015028	0	0	0	0	0	0	0	0	0	0	0	1	0	0	0	0	1	0	0	0	0	0	0	0	0	0	0	0	0	1	0	0	0	0	0	0	0	0	0	0	0	0	0	0	0	0	0	0
hsa-miR-3155a	MIMAT0015029	2	0	0	0	0	0	0	0	0	0	1	0	1	0	1	0	0	0	0	0	0	0	0	0	0	0	0	0	0	0	0	0	0	0	2	0	1	0	0	0	0	0	0	0	1	0	0	0
hsa-miR-3156-5p	MIMAT0015030	0	0	0	0	0	0	0	0	0	0	0	0	0	0	0	0	0	0	0	0	0	0	0	0	0	0	0	0	0	0	0	0	0	0	0	0	0	0	0	0	0	0	0	0	0	0	0	0
hsa-miR-3156-3p	MIMAT0019209	0	0	0	0	0	0	0	0	0	0	0	0	0	0	0	0	0	0	0	0	0	0	0	0	0	0	0	0	0	0	0	0	0	0	0	0	0	0	0	0	0	0	0	0	0	0	0	0
hsa-miR-3157-5p	MIMAT0015031	1	0	1	1	0	2	0	0	1	1	0	1	0	0	2	0	6	1	5	0	0	0	0	0	0	0	0	0	1	0	0	1	1	0	2	1	0	0	0	0	0	0	0	1	1	0	1	0
hsa-miR-3157-3p	MIMAT0019210	2	1	0	0	2	0	1	0	1	2	4	1	1	0	2	1	1	0	1	1	0	0	0	0	1	1	0	0	5	0	1	0	1	1	0	1	0	0	0	0	1	4	0	2	2	0	0	1
hsa-miR-3158-5p	MIMAT0019211	0	0	0	0	0	0	0	0	0	1	0	0	0	0	0	1	2	1	3	0	0	0	0	0	0	1	2	0	1	0	0	0	0	0	0	0	0	0	0	0	0	0	0	0	0	0	0	0
hsa-miR-3158-3p	MIMAT0015032	2	3	6	0	4	2	1	1	4	3	2	2	1	0	12	2	20	2	5	1	3	0	1	1	4	1	7	1	6	5	5	1	1	1	8	3	0	0	1	1	0	0	3	0	8	0	0	1
hsa-miR-3159	MIMAT0015033	0	0	0	0	0	1	0	0	2	0	1	0	1	0	2	0	0	0	0	0	0	0	0	0	0	0	0	1	0	0	0	0	0	0	0	0	0	0	0	0	0	0	1	0	0	0	0	0
hsa-miR-3160-5p	MIMAT0019212	0	0	0	0	0	0	0	0	0	0	0	0	0	0	0	0	0	0	0	0	0	0	0	0	0	0	0	0	0	0	0	0	0	0	0	0	0	0	0	0	0	0	0	0	0	0	0	0
hsa-miR-3160-3p	MIMAT0015034	0	0	0	0	0	0	0	0	0	0	0	0	0	0	0	0	0	0	0	0	0	0	0	0	0	0	0	0	1	0	0	0	0	0	0	0	0	0	0	0	0	0	0	0	0	0	0	0
hsa-miR-3161	MIMAT0015035	4	0	0	0	0	0	0	0	0	0	0	0	0	0	0	0	0	0	0	0	0	0	0	0	0	0	0	0	0	0	1	0	0	1	0	0	0	0	0	0	0	0	0	1	2	0	0	0
hsa-miR-3162-5p	MIMAT0015036	0	0	0	0	0	0	0	0	0	0	0	0	0	0	0	0	0	0	0	0	0	0	0	0	0	0	0	0	0	0	0	0	0	0	0	0	0	0	0	0	0	0	0	0	0	0	0	0
hsa-miR-3162-3p	MIMAT0019213	0	0	0	0	0	0	0	0	0	0	0	0	0	0	0	0	1	0	0	0	0	0	0	0	0	0	0	0	0	0	0	0	0	0	0	0	0	0	0	0	0	0	0	0	0	0	0	0
hsa-miR-3163	MIMAT0015037	1	0	0	0	0	0	0	0	1	0	0	0	0	0	0	1	0	0	0	0	0	0	0	0	0	0	0	0	0	0	0	0	0	0	0	0	0	0	0	0	0	0	0	0	0	0	0	0
hsa-miR-3164	MIMAT0015038	0	0	0	0	0	0	0	0	0	0	0	0	0	0	0	0	0	0	0	0	0	0	0	0	0	0	0	0	0	0	0	0	0	0	0	0	0	0	0	0	0	0	0	0	1	0	0	0
hsa-miR-3165	MIMAT0015039	0	0	0	0	0	0	0	0	0	0	0	0	0	0	0	0	0	0	0	0	0	0	0	0	0	0	0	0	0	0	0	0	0	0	0	0	0	0	0	0	0	0	0	0	0	0	0	0
hsa-miR-3166	MIMAT0015040	0	0	0	0	0	0	0	0	0	0	0	0	0	0	0	0	0	0	0	0	0	0	0	0	0	0	0	0	0	0	0	0	0	0	0	0	0	0	0	0	0	0	0	0	0	0	0	0
hsa-miR-1260b	MIMAT0015041	16	2	52	8	33	16	27	4	43	4	63	22	21	1	29	6	0	7	33	5	79	2	24	0	56	1	9	6	102	13	72	8	28	7	28	46	26	8	24	3	19	18	27	5	21	5	25	2
hsa-miR-3167	MIMAT0015042	0	0	0	0	0	0	0	0	0	0	0	0	0	0	0	0	0	0	0	0	0	0	0	0	0	0	0	0	0	0	0	0	0	0	0	0	0	0	0	0	0	0	0	0	0	0	0	0
hsa-miR-3168	MIMAT0015043	0	0	0	0	0	0	0	0	0	0	0	0	0	0	1	0	0	0	0	0	0	0	0	0	0	0	0	0	0	1	0	0	0	0	0	0	0	0	0	0	0	0	0	0	0	0	0	0
hsa-miR-3169	MIMAT0015044	0	0	0	0	0	0	0	0	0	0	0	0	0	0	0	0	0	0	0	0	0	0	0	0	0	0	0	0	0	0	0	0	0	0	0	0	0	0	0	0	0	0	0	0	0	0	0	0
hsa-miR-3170	MIMAT0015045	0	0	2	0	0	0	0	0	0	0	0	1	0	0	0	0	0	1	0	0	1	0	0	0	0	0	0	0	0	0	1	0	0	1	0	0	0	0	0	0	0	0	0	0	0	0	0	2
hsa-miR-3171	MIMAT0015046	0	0	0	0	0	0	0	0	0	0	0	0	0	0	0	0	0	0	0	0	0	0	0	0	0	0	0	0	0	0	0	0	0	0	0	0	0	0	0	0	0	0	0	0	0	0	0	0
hsa-miR-3173-5p	MIMAT0019214	0	0	0	0	0	0	0	1	0	0	0	2	0	1	0	1	0	0	1	1	3	0	1	0	3	0	0	1	1	1	1	0	1	1	1	0	0	0	0	0	0	0	0	0	0	0	0	0
hsa-miR-3173-3p	MIMAT0015048	0	0	0	0	0	0	0	0	0	0	0	0	0	0	0	0	0	0	0	0	0	0	0	0	0	0	0	0	0	0	0	0	0	0	0	0	0	0	0	0	0	0	0	0	0	0	0	0
hsa-miR-1193	MIMAT0015049	0	0	0	0	0	0	0	0	0	0	0	0	0	0	0	0	0	0	0	0	0	0	0	0	0	0	0	0	0	0	0	0	0	0	0	0	0	0	0	0	0	0	0	0	0	0	0	0
hsa-miR-323b-5p	MIMAT0001630	0	0	0	0	0	0	0	0	0	0	0	0	0	0	0	0	0	0	0	0	0	0	0	0	0	0	0	0	0	0	0	0	0	0	0	0	0	0	0	0	0	0	0	0	0	0	0	0
hsa-miR-323b-3p	MIMAT0015050	3	12	0	4	1	4	0	10	1	11	0	1	2	0	1	8	1	18	1	1	0	6	0	0	2	0	0	9	3	9	4	10	5	9	0	8	1	0	0	0	1	0	0	3	0	4	0	4
hsa-miR-3174	MIMAT0015051	0	0	1	0	1	1	0	0	0	0	1	0	2	0	2	0	2	0	1	0	1	0	0	0	6	0	5	0	0	0	0	0	0	0	0	2	0	0	1	0	0	0	0	0	1	0	1	0
hsa-miR-3175	MIMAT0015052	0	0	0	0	0	0	0	0	0	0	0	0	0	0	0	0	0	0	0	0	0	0	0	0	0	0	0	0	0	0	1	0	0	0	0	0	0	0	0	0	0	0	0	0	1	0	0	0
hsa-miR-3176	MIMAT0015053	2	5	25	8	5	2	3	3	23	5	40	2	18	1	14	4	21	10	33	3	11	1	7	4	52	8	42	3	66	7	25	7	11	1	10	1	5	1	5	1	5	1	11	2	5	1	6	2
hsa-miR-3177-5p	MIMAT0019215	0	0	0	0	0	0	0	0	0	0	0	0	1	0	0	0	0	0	0	0	0	0	0	0	0	0	0	0	0	0	0	0	0	0	0	0	0	0	0	0	0	0	0	0	0	0	0	0
hsa-miR-3177-3p	MIMAT0015054	1	0	0	0	2	0	1	0	1	1	2	1	1	1	3	0	2	0	0	0	1	0	1	0	4	0	0	0	4	0	0	0	2	0	2	0	0	0	0	0	1	1	0	0	5	0	1	0
hsa-miR-3178	MIMAT0015055	0	0	0	0	0	0	0	0	0	0	0	0	0	0	0	0	0	0	0	0	0	0	0	0	0	0	0	0	0	0	0	0	0	0	0	0	0	0	0	0	0	0	0	0	0	0	0	0
hsa-miR-3179	MIMAT0015056	0	0	0	0	0	0	0	0	0	0	0	0	0	0	0	0	1	0	1	0	0	0	0	0	0	0	0	0	0	0	0	0	0	0	0	0	0	0	1	0	0	0	0	0	0	0	0	0
hsa-miR-3180-5p	MIMAT0015057	0	0	0	0	0	0	0	0	0	0	0	0	0	0	0	0	0	0	0	0	0	0	0	0	0	0	0	0	0	0	0	0	0	0	0	0	0	0	0	0	0	0	0	0	0	0	0	0
hsa-miR-3180-3p	MIMAT0015058	1	0	0	0	0	0	0	0	1	0	0	0	0	0	1	1	1	0	2	0	0	0	0	0	0	0	0	1	0	0	1	0	0	0	0	0	0	0	1	0	0	0	0	0	0	0	0	0
hsa-miR-548w	MIMAT0015060	2	1	1	0	0	0	1	1	1	0	1	1	1	1	1	0	2	2	3	0	3	0	1	0	2	0	0	0	0	3	1	2	2	2	0	1	0	0	0	0	1	4	3	1	0	0	2	0
hsa-miR-3181	MIMAT0015061	1	0	1	0	1	0	0	0	0	1	0	0	1	0	1	0	0	0	4	2	1	0	0	0	0	1	3	0	0	0	3	0	2	0	0	0	0	0	0	0	0	0	0	0	1	0	0	0
hsa-miR-3182	MIMAT0015062	1	0	1	0	0	0	1	0	1	0	0	0	11	0	0	0	0	0	1	0	1	0	0	0	0	0	0	0	0	0	1	0	1	0	1	0	1	0	0	0	0	0	0	0	0	0	0	0
hsa-miR-3183	MIMAT0015063	0	1	0	0	0	0	0	0	0	0	1	0	1	0	1	0	1	0	0	0	0	0	0	0	0	0	0	0	0	0	1	0	0	0	0	0	0	0	0	0	0	0	0	0	0	0	0	0
hsa-miR-3184-5p	MIMAT0015064	0	0	0	0	0	0	0	0	0	0	0	0	0	0	0	0	0	0	0	0	0	0	0	0	0	0	0	0	0	0	0	0	0	0	0	0	0	0	0	0	0	0	0	0	0	0	0	0
hsa-miR-3184-3p	MIMAT0022731	0	0	0	0	0	0	0	0	0	0	0	0	0	0	0	0	0	0	0	0	0	0	0	0	0	0	0	0	0	0	0	0	0	0	0	0	0	0	0	0	0	0	0	0	0	0	0	0
hsa-miR-3185	MIMAT0015065	0	0	0	0	0	0	0	0	0	0	0	0	0	0	0	0	0	0	0	0	0	0	0	0	0	0	0	0	0	0	0	0	0	0	0	0	0	0	0	0	0	0	0	0	0	0	0	0
hsa-miR-3065-5p	MIMAT0015066	20	2	0	6	1	10	22	1	2	7	2	4	0	5	0	7	1	1	5	9	0	3	2	7	0	2	1	7	9	1	3	4	12	10	1	2	2	2	2	0	1	0	3	5	0	0	0	4
hsa-miR-3065-3p	MIMAT0015378	13	0	2	7	0	14	13	5	0	4	2	8	0	1	2	8	3	3	5	6	1	3	1	8	2	3	2	2	5	3	1	7	3	9	0	2	1	0	2	0	2	0	5	3	1	2	1	1
hsa-miR-3186-5p	MIMAT0015067	0	0	0	0	0	0	0	0	0	0	0	0	0	0	0	0	0	0	0	0	0	0	0	0	0	0	0	0	0	0	0	0	0	0	0	0	0	0	0	0	0	0	0	0	0	0	0	0
hsa-miR-3186-3p	MIMAT0015068	0	0	0	0	0	0	0	0	0	0	0	0	0	0	1	0	0	0	0	0	0	0	0	0	0	0	0	0	0	0	0	0	0	0	0	0	0	0	0	0	0	0	0	0	0	0	0	0
hsa-miR-3187-5p	MIMAT0019216	0	0	0	0	0	0	0	0	0	0	0	0	0	0	0	0	0	0	0	0	0	0	0	0	0	0	0	0	0	0	0	0	0	0	0	0	0	0	0	0	0	0	0	0	0	0	0	0
hsa-miR-3187-3p	MIMAT0015069	2	1	1	0	1	1	0	0	1	0	3	0	3	0	2	1	2	0	8	0	1	0	0	0	3	0	2	0	3	1	5	1	1	0	3	0	1	0	1	0	3	0	1	0	4	0	0	0
hsa-miR-3188	MIMAT0015070	0	0	0	0	0	0	0	0	0	0	1	0	0	0	0	0	0	0	0	0	0	0	0	0	0	0	0	0	0	0	0	0	0	1	0	0	0	0	0	0	0	0	0	0	0	0	0	0
hsa-miR-3189-5p	MIMAT0019217	0	0	0	0	1	0	0	0	0	0	0	0	0	0	0	0	0	0	0	0	0	0	0	0	0	0	0	0	0	0	0	0	0	0	0	0	0	0	0	0	0	0	0	0	0	0	0	0
hsa-miR-3189-3p	MIMAT0015071	0	0	0	0	0	0	0	0	0	0	0	0	0	0	1	0	0	0	0	0	0	0	0	0	0	0	0	0	0	0	2	0	0	0	0	0	0	0	0	0	0	0	0	0	0	0	0	0
hsa-miR-320e	MIMAT0015072	1	3	4	2	0	4	0	3	4	3	3	2	1	4	4	2	1	2	6	5	5	0	1	3	4	1	8	4	1	7	2	2	3	5	2	0	0	0	1	0	2	2	1	1	1	2	1	0
hsa-miR-3190-5p	MIMAT0015073	0	0	0	0	0	0	0	0	0	0	0	0	0	0	0	0	0	0	0	0	0	0	0	0	0	0	0	0	0	0	0	0	0	0	2	0	0	0	0	0	0	0	0	0	0	0	0	0
hsa-miR-3190-3p	MIMAT0022839	0	0	0	0	1	0	0	0	0	0	0	0	0	0	0	0	0	0	1	0	0	0	0	0	0	0	0	0	0	0	1	0	0	0	0	0	0	0	0	0	0	0	0	0	0	0	0	0
hsa-miR-3191-5p	MIMAT0022732	0	0	0	0	0	0	0	0	0	0	0	0	0	0	0	0	0	0	0	0	0	0	0	0	0	0	0	0	0	0	0	0	0	0	0	0	0	0	0	0	0	0	0	0	0	0	0	0
hsa-miR-3191-3p	MIMAT0015075	0	0	0	0	0	0	0	0	0	0	0	1	0	0	0	0	0	0	0	0	0	0	0	0	0	0	0	0	0	0	0	0	0	0	0	0	0	0	0	0	0	0	0	0	0	0	0	0
hsa-miR-3192-5p	MIMAT0015076	0	0	0	0	0	0	0	0	0	0	0	0	0	0	0	0	0	0	0	0	0	0	0	0	0	0	0	0	0	0	0	0	0	0	0	0	0	0	0	0	0	0	0	0	0	0	0	0
hsa-miR-3192-3p	MIMAT0027027	0	0	0	0	0	0	0	0	0	0	0	0	0	0	0	0	0	0	0	0	0	0	0	0	0	0	0	0	0	0	0	0	0	0	0	0	0	0	0	0	0	0	0	0	0	0	0	0
hsa-miR-3193	MIMAT0015077	0	0	1	1	0	0	0	0	0	0	0	0	0	0	0	0	0	0	0	0	0	0	0	0	1	0	0	0	0	0	0	1	0	0	0	0	0	0	0	0	0	0	0	0	0	0	0	0
hsa-miR-3194-5p	MIMAT0015078	3	0	1	0	0	0	1	1	1	0	2	0	1	0	2	0	2	0	0	0	1	0	0	0	3	0	1	0	0	0	1	0	0	0	0	0	2	0	0	0	0	0	0	0	0	0	0	0
hsa-miR-3194-3p	MIMAT0019218	1	0	1	0	0	0	0	0	0	0	0	0	0	0	0	0	1	0	1	0	1	0	0	0	3	0	0	0	0	0	1	0	0	0	0	0	0	0	1	0	0	0	0	0	0	0	0	0
hsa-miR-3195	MIMAT0015079	5	5	0	0	3	1	1	3	7	5	2	1	6	1	4	2	5	2	4	1	7	3	8	4	2	0	7	0	4	27	2	0	1	0	3	3	3	6	4	0	4	1	1	1	0	8	7	1
hsa-miR-3196	MIMAT0015080	0	0	0	0	0	0	0	0	0	0	0	0	0	0	0	0	0	0	0	0	0	0	0	0	0	0	0	0	0	0	0	0	0	0	0	0	0	0	0	0	0	0	0	0	0	0	0	0
hsa-miR-548x-5p	MIMAT0022733	0	0	0	0	0	0	0	0	0	0	0	0	0	0	0	0	0	0	0	0	0	0	0	0	0	0	0	0	0	0	0	0	0	0	0	0	0	0	0	0	0	0	0	0	0	0	0	0
hsa-miR-548x-3p	MIMAT0015081	0	0	0	0	0	0	0	0	0	0	0	0	0	0	0	0	0	0	0	0	0	0	0	0	0	0	0	0	0	0	0	0	0	0	0	0	0	0	0	0	0	0	0	0	0	0	0	0
hsa-miR-3197	MIMAT0015082	0	0	0	0	0	0	0	0	0	0	0	0	0	0	0	0	0	0	0	0	0	0	0	0	0	0	0	0	0	0	0	0	0	0	0	0	0	0	0	0	0	0	0	0	0	0	0	0
hsa-miR-3198	MIMAT0015083	0	0	0	0	0	0	0	0	0	0	0	0	0	0	0	0	0	0	0	0	0	0	0	0	0	0	0	0	0	0	0	0	0	0	0	0	0	0	0	0	0	0	0	0	0	0	0	0
hsa-miR-3199	MIMAT0015084	0	0	0	0	1	0	0	0	1	0	0	0	0	0	0	0	0	0	0	0	0	0	0	0	0	0	0	0	0	0	0	0	0	0	0	0	0	1	0	0	0	1	0	0	0	0	0	0
hsa-miR-3200-5p	MIMAT0017392	0	0	1	0	0	0	0	0	0	0	1	0	1	0	2	1	2	0	0	0	0	0	0	0	0	0	0	0	1	0	0	0	0	0	0	0	0	1	1	0	0	0	0	0	1	0	0	1
hsa-miR-3200-3p	MIMAT0015085	21	3	3	6	4	7	20	10	2	8	16	4	1	2	38	7	4	5	5	7	9	2	2	7	20	4	3	6	5	3	6	9	7	6	5	6	3	1	3	0	3	6	3	4	2	6	2	2
hsa-miR-3201	MIMAT0015086	0	0	0	0	0	0	0	0	0	0	0	0	0	0	0	0	0	0	0	0	0	0	0	0	0	0	0	0	0	0	0	0	0	0	0	0	0	0	0	0	0	0	0	0	0	0	0	0
hsa-miR-514b-5p	MIMAT0015087	0	2	0	0	0	0	0	0	1	2	0	0	0	0	0	7	0	4	0	3	0	5	0	0	0	3	0	1	0	0	0	18	5	7	0	1	0	0	0	0	0	0	0	0	0	0	0	1
hsa-miR-514b-3p	MIMAT0015088	0	3	0	0	0	0	0	2	0	1	0	0	0	0	0	12	0	2	0	1	2	2	0	1	0	3	0	1	0	1	0	6	0	0	0	0	0	0	0	0	1	0	0	2	0	0	0	1
hsa-miR-3202	MIMAT0015089	0	0	0	0	0	0	0	0	0	0	1	0	0	0	0	0	0	0	0	0	0	0	0	0	0	0	0	0	0	0	0	0	0	0	0	0	0	0	0	0	0	0	1	0	0	0	0	0
hsa-miR-1273d	MIMAT0015090	0	0	0	0	0	0	0	0	0	0	0	0	0	0	0	0	0	0	0	0	0	0	0	0	0	0	0	0	0	0	0	0	0	0	0	0	0	0	0	0	0	0	0	0	1	0	0	0
hsa-miR-4295	MIMAT0016844	0	0	0	0	0	0	0	0	0	0	0	0	0	0	0	0	0	0	0	0	0	0	0	0	0	0	0	0	0	0	0	0	0	0	0	0	0	0	0	0	0	0	0	0	0	0	0	0
hsa-miR-4296	MIMAT0016845	0	0	0	0	0	0	0	0	0	0	0	0	0	0	0	0	0	0	0	0	0	0	0	0	0	0	0	0	0	0	0	0	0	0	0	0	0	0	0	0	0	0	0	0	0	0	0	0
hsa-miR-4297	MIMAT0016846	0	0	0	0	0	0	0	0	0	0	0	0	0	0	0	0	0	0	0	0	0	0	0	0	0	0	0	0	0	0	0	0	0	0	0	0	0	0	0	0	0	0	0	0	0	0	0	0
hsa-miR-378c	MIMAT0016847	0	1	0	0	0	1	0	0	0	0	0	0	0	0	0	0	0	0	2	0	0	0	0	0	2	0	0	0	0	0	0	0	0	1	0	0	0	0	0	0	0	0	1	1	0	0	0	0
hsa-miR-4293	MIMAT0016848	0	0	0	0	0	0	0	0	0	0	0	0	0	0	0	0	0	0	0	0	0	0	0	0	0	0	0	0	0	0	0	0	0	0	0	0	0	0	0	0	0	0	0	0	0	0	0	0
hsa-miR-4294	MIMAT0016849	0	0	0	0	0	0	0	0	0	0	0	0	0	0	0	0	0	0	0	0	0	0	0	0	0	0	0	0	0	0	0	0	0	0	0	0	0	0	0	0	0	0	0	0	0	0	0	0
hsa-miR-4301	MIMAT0016850	0	0	0	0	0	0	0	0	0	0	0	0	0	0	0	0	0	0	0	0	0	0	0	0	0	0	0	0	0	0	0	0	0	0	0	0	0	0	0	0	0	0	0	0	0	0	0	0
hsa-miR-4299	MIMAT0016851	0	0	0	0	0	0	0	0	0	0	0	0	0	0	0	0	0	0	0	0	0	0	0	0	0	0	0	0	0	0	0	0	0	0	0	0	0	0	0	0	0	0	0	0	0	0	0	0
hsa-miR-4298	MIMAT0016852	0	0	0	0	0	0	0	0	0	0	0	0	0	0	0	0	0	0	0	0	0	0	0	0	0	0	0	0	0	0	0	0	0	0	0	0	0	0	0	0	0	0	0	0	0	0	0	0
hsa-miR-4300	MIMAT0016853	0	0	0	0	0	0	0	0	0	0	0	0	0	0	0	0	0	0	0	0	0	0	0	0	0	0	0	0	0	0	0	0	0	0	0	0	0	0	0	0	0	0	0	0	0	0	0	0
hsa-miR-4304	MIMAT0016854	0	0	0	0	0	0	0	0	0	0	0	0	0	0	0	0	0	0	0	0	0	0	0	0	0	0	0	0	0	0	0	0	0	0	0	0	0	0	0	0	0	0	0	0	0	0	0	0
hsa-miR-4302	MIMAT0016855	0	0	0	0	0	0	0	0	0	0	0	0	0	0	0	0	0	0	0	0	0	0	0	0	0	0	0	0	0	0	0	0	0	0	0	0	0	0	0	0	0	0	0	0	0	0	0	0
hsa-miR-4303	MIMAT0016856	0	0	0	0	0	0	0	0	0	0	0	0	0	0	0	0	0	0	0	0	0	0	0	0	0	0	0	0	0	0	0	0	0	0	0	0	0	0	0	0	0	0	0	0	0	0	0	0
hsa-miR-4305	MIMAT0016857	0	0	0	0	0	0	0	0	0	0	0	0	0	0	0	0	0	0	0	0	0	0	0	0	0	0	0	0	0	0	0	0	0	0	0	0	0	0	0	0	0	0	0	0	0	0	0	0
hsa-miR-4306	MIMAT0016858	0	0	0	0	0	0	0	0	0	0	0	0	0	0	0	0	0	0	0	0	0	0	0	0	0	0	0	0	0	0	0	0	0	0	0	0	0	0	0	0	0	0	1	0	0	0	0	0
hsa-miR-4309	MIMAT0016859	0	0	0	0	0	0	0	0	0	0	0	0	0	0	0	0	0	0	0	0	0	0	0	0	0	0	0	0	0	0	0	0	0	0	0	0	0	0	0	0	0	0	0	0	0	0	0	0
hsa-miR-4307	MIMAT0016860	0	0	0	0	0	0	0	0	0	0	0	0	0	0	0	0	0	0	0	0	0	0	0	0	0	0	0	0	0	0	0	0	0	0	0	0	0	0	0	0	0	0	0	0	0	0	0	0
hsa-miR-4308	MIMAT0016861	0	0	0	0	0	0	0	0	0	0	0	0	0	0	0	0	0	0	0	0	0	0	0	0	0	0	0	0	0	0	0	0	0	0	0	0	0	0	0	0	0	0	0	0	0	0	0	0
hsa-miR-4310	MIMAT0016862	0	0	0	0	0	0	0	0	0	0	0	0	0	0	0	0	0	0	0	0	0	0	0	0	0	0	0	0	0	0	0	0	0	0	0	0	0	0	0	0	0	0	0	0	0	0	0	0
hsa-miR-4311	MIMAT0016863	0	0	0	0	0	0	0	0	0	0	0	0	0	0	0	0	0	0	0	0	0	0	0	0	0	0	0	0	0	0	0	0	0	0	0	0	0	0	0	0	0	0	0	0	0	0	0	0
hsa-miR-4312	MIMAT0016864	0	0	0	0	0	0	0	0	0	0	0	0	0	0	0	0	0	0	0	0	0	0	0	0	0	0	0	0	0	0	0	0	0	0	0	0	0	0	0	0	0	0	0	0	0	0	0	0
hsa-miR-4313	MIMAT0016865	0	0	0	0	0	0	0	0	0	0	0	0	0	0	0	0	0	0	0	0	0	0	0	0	0	0	0	0	0	0	0	0	0	0	0	0	0	0	0	0	0	0	0	0	0	0	0	0
hsa-miR-4315	MIMAT0016866	0	0	0	0	0	0	0	0	0	0	0	0	0	0	0	0	0	0	0	0	0	0	0	0	0	0	0	0	0	0	0	0	0	0	0	0	0	0	0	0	0	0	0	0	0	0	0	0
hsa-miR-4316	MIMAT0016867	0	0	0	0	0	0	0	0	0	0	0	0	0	0	0	0	0	0	0	0	0	0	0	0	0	0	0	0	0	0	0	0	0	0	0	0	0	0	0	0	0	0	0	0	0	0	0	0
hsa-miR-4314	MIMAT0016868	0	0	0	1	0	0	0	0	0	0	0	0	0	0	0	0	0	0	0	0	0	0	0	0	0	0	0	0	0	0	0	0	0	0	0	0	0	0	0	0	0	0	0	0	0	0	0	0
hsa-miR-4318	MIMAT0016869	0	0	0	0	0	0	0	0	0	0	1	0	0	0	0	0	0	0	0	1	0	0	0	0	0	0	1	0	1	0	0	0	0	0	0	0	0	0	0	0	0	0	0	0	0	0	0	0
hsa-miR-4319	MIMAT0016870	0	0	0	0	0	0	0	0	0	0	0	0	0	0	0	0	0	0	0	0	0	0	0	0	0	0	0	0	0	0	0	0	0	0	0	0	0	0	0	0	0	0	0	0	0	0	0	0
hsa-miR-4320	MIMAT0016871	0	0	0	0	0	0	0	0	0	0	0	0	0	0	0	0	0	0	0	0	0	0	0	0	0	0	0	0	0	0	0	0	0	0	0	0	0	0	0	0	0	0	0	0	0	0	0	0
hsa-miR-4317	MIMAT0016872	0	0	0	0	0	0	0	0	0	0	0	0	0	0	0	0	0	1	0	0	0	0	0	0	1	0	0	0	0	0	0	0	0	0	0	0	0	0	1	0	0	1	1	0	0	0	0	0
hsa-miR-4322	MIMAT0016873	0	0	0	0	0	0	0	0	0	0	0	0	0	0	0	0	0	0	0	0	0	0	0	0	0	0	0	0	0	0	0	0	0	0	0	0	0	0	0	0	0	0	0	0	0	0	0	0
hsa-miR-4321	MIMAT0016874	0	0	0	0	0	0	0	0	0	0	0	0	0	0	0	0	0	0	0	0	0	0	0	0	0	0	0	0	0	0	0	0	0	0	0	0	0	0	0	0	0	0	0	0	0	0	0	0
hsa-miR-4323	MIMAT0016875	1	0	3	2	0	1	0	3	2	0	4	4	7	2	4	1	7	0	5	1	3	0	0	0	4	1	6	0	4	5	7	1	4	1	1	4	0	1	1	0	0	5	5	0	4	1	3	1
hsa-miR-4324	MIMAT0016876	0	0	0	0	0	0	0	0	0	0	0	0	0	0	0	0	0	0	0	0	0	0	0	0	0	0	0	0	0	0	0	0	0	0	0	0	0	0	0	0	0	0	0	0	0	0	0	0
hsa-miR-4256	MIMAT0016877	0	0	0	0	0	0	0	0	0	0	0	0	0	0	0	0	0	0	0	0	0	0	0	0	0	0	0	0	0	0	0	0	0	0	0	0	0	0	0	0	0	0	0	0	0	0	0	0
hsa-miR-4257	MIMAT0016878	0	0	0	0	0	0	0	0	0	0	0	0	0	0	0	0	0	0	0	0	0	0	0	0	0	0	0	0	0	0	0	0	0	0	0	0	0	0	0	0	0	0	0	0	0	0	0	0
hsa-miR-4258	MIMAT0016879	0	0	0	0	0	0	0	0	0	0	0	0	0	0	0	0	0	0	0	0	0	0	0	0	0	0	0	0	0	0	0	0	0	0	0	0	0	0	0	0	0	0	0	0	0	0	0	0
hsa-miR-4259	MIMAT0016880	0	0	0	0	0	0	0	0	0	0	0	0	0	0	0	0	0	0	0	0	0	0	0	0	0	0	0	0	0	0	0	0	0	0	0	0	0	0	0	0	0	0	0	0	0	0	0	0
hsa-miR-4260	MIMAT0016881	0	0	0	0	0	0	0	0	0	0	0	0	0	0	0	0	0	0	0	0	0	0	0	0	0	0	0	0	0	0	0	0	0	0	0	0	0	0	0	0	0	0	0	0	0	0	0	0
hsa-miR-4253	MIMAT0016882	0	0	0	0	0	0	0	0	0	0	0	0	0	0	0	0	0	0	0	0	0	0	0	0	0	0	0	0	0	0	0	0	0	0	0	0	0	0	0	0	0	0	0	0	0	0	0	0
hsa-miR-4251	MIMAT0016883	0	0	0	0	0	0	0	0	0	0	0	0	0	0	0	0	0	0	0	0	0	0	0	0	0	0	0	0	0	0	0	0	0	0	0	0	0	0	0	0	0	0	0	0	0	0	0	0
hsa-miR-4254	MIMAT0016884	0	0	0	0	0	0	0	0	0	0	0	0	0	0	0	0	0	0	0	0	0	0	0	0	0	0	0	0	0	0	0	0	0	0	0	0	0	0	0	0	0	0	0	0	0	0	0	0
hsa-miR-4255	MIMAT0016885	0	0	0	0	0	0	0	0	0	0	0	0	0	0	0	0	0	0	0	0	0	0	0	0	0	0	0	0	0	0	0	0	0	0	0	0	0	0	0	0	0	0	0	0	0	0	0	0
hsa-miR-4252	MIMAT0016886	0	0	0	0	0	0	0	0	0	0	0	0	0	0	0	0	0	0	0	0	0	0	0	0	0	0	0	0	0	0	0	0	0	1	0	0	0	0	0	0	0	0	0	0	0	0	0	0
hsa-miR-4325	MIMAT0016887	0	0	0	0	0	0	0	0	0	0	0	0	0	0	0	0	0	0	0	0	0	0	0	0	0	0	0	0	0	0	0	0	0	0	0	0	0	0	0	0	0	0	0	0	0	0	0	0
hsa-miR-4326	MIMAT0016888	5	0	4	2	5	3	5	0	0	1	9	2	1	1	4	0	3	0	6	6	10	0	2	0	4	0	0	0	23	8	17	3	2	3	0	0	0	1	3	1	1	5	13	2	6	1	3	1
hsa-miR-4327	MIMAT0016889	0	0	0	0	0	0	0	0	0	0	0	0	0	0	0	0	0	0	0	0	0	0	0	0	0	0	0	0	0	0	0	0	0	0	0	0	0	0	0	0	0	0	0	0	0	0	0	0
hsa-miR-4261	MIMAT0016890	0	0	0	0	0	0	0	0	0	0	0	0	0	0	0	0	0	0	0	0	0	0	0	0	0	0	0	0	0	0	0	0	0	0	0	0	0	0	0	0	0	0	0	0	0	0	0	0
hsa-miR-4265	MIMAT0016891	0	0	0	0	0	0	0	0	0	0	0	0	0	0	0	0	0	0	0	0	0	0	0	0	0	0	0	0	0	0	0	0	0	0	0	0	0	0	0	0	0	0	0	0	0	0	0	0
hsa-miR-4266	MIMAT0016892	0	0	0	0	0	0	0	0	0	0	0	0	0	0	0	0	0	0	0	0	0	0	0	0	0	0	0	0	0	0	0	0	0	0	0	0	0	0	0	0	0	0	0	0	0	0	0	0
hsa-miR-4267	MIMAT0016893	0	0	0	0	0	0	0	0	0	0	0	0	0	0	0	0	0	0	0	0	0	0	0	0	0	0	0	0	0	0	0	0	0	0	0	0	0	0	0	0	0	0	0	0	0	0	0	0
hsa-miR-4262	MIMAT0016894	0	0	0	0	0	0	0	0	0	0	0	0	0	0	0	0	0	0	0	0	0	0	0	0	0	0	0	0	0	0	0	0	0	0	0	0	0	0	0	0	0	0	0	0	0	0	0	0
hsa-miR-2355-5p	MIMAT0016895	9	2	15	4	11	13	3	4	8	7	22	6	13	0	17	3	25	7	33	2	42	0	8	1	24	4	6	5	33	12	10	4	6	9	28	14	13	1	21	0	19	18	40	2	27	6	5	3
hsa-miR-2355-3p	MIMAT0017950	3	1	0	0	1	0	0	0	0	1	1	0	1	0	3	1	4	0	1	0	3	0	1	1	2	0	3	0	2	2	1	0	0	0	1	0	0	0	1	1	1	3	1	0	3	0	0	1
hsa-miR-4268	MIMAT0016896	0	0	0	0	0	0	0	0	0	0	0	0	0	0	0	0	0	0	0	0	0	0	0	0	0	0	0	0	0	0	0	0	0	0	0	0	0	0	0	0	0	0	0	0	0	0	0	0
hsa-miR-4269	MIMAT0016897	0	0	0	0	0	0	0	0	0	0	0	0	0	0	0	0	0	0	0	0	0	0	0	0	0	0	0	0	0	0	0	0	0	0	0	0	0	0	0	0	0	0	0	0	0	0	0	0
hsa-miR-4263	MIMAT0016898	0	0	0	0	0	0	0	0	0	0	0	0	0	0	0	0	0	0	0	0	0	0	0	0	0	0	0	0	0	0	0	0	0	0	0	0	0	0	0	0	0	0	0	0	0	0	0	0
hsa-miR-4264	MIMAT0016899	0	0	0	0	0	0	0	0	0	0	0	0	0	0	0	0	0	0	0	0	0	0	0	0	0	0	0	0	0	0	0	0	0	0	0	0	0	0	0	0	0	0	0	0	0	0	0	0
hsa-miR-4270	MIMAT0016900	0	0	0	0	0	0	0	0	0	0	0	0	0	0	0	0	0	0	0	0	0	0	0	0	0	0	0	0	0	0	0	0	0	0	0	0	0	0	0	0	0	0	0	0	0	0	0	0
hsa-miR-4271	MIMAT0016901	0	0	0	0	0	0	0	0	0	0	0	0	0	0	0	0	0	0	0	0	0	0	0	0	0	0	0	0	0	0	0	0	0	0	0	0	0	0	0	0	0	0	0	0	0	0	0	0
hsa-miR-4272	MIMAT0016902	0	0	0	0	0	0	0	0	0	0	0	0	0	0	0	0	0	0	0	0	0	0	0	0	0	0	0	0	0	0	0	0	0	0	0	0	0	0	0	0	0	0	0	0	0	0	0	0
hsa-miR-4273	MIMAT0016903	0	0	0	0	0	0	0	0	0	0	0	0	0	0	0	0	0	0	0	0	0	0	0	0	0	0	0	0	0	0	0	0	0	0	0	0	0	0	0	0	0	0	0	0	0	0	0	0
hsa-miR-4276	MIMAT0016904	0	0	0	0	0	0	0	0	0	0	0	0	0	0	0	0	0	0	0	0	0	0	0	0	0	0	0	0	0	0	0	0	0	0	0	0	0	0	0	0	0	0	0	0	0	0	0	0
hsa-miR-4275	MIMAT0016905	0	0	0	0	0	0	0	0	0	0	0	0	0	0	0	0	0	0	0	0	0	0	0	0	0	0	0	0	0	0	0	0	0	0	0	0	0	0	0	0	0	0	0	0	0	0	0	0
hsa-miR-4274	MIMAT0016906	0	0	0	0	0	0	0	0	0	0	0	0	0	0	0	0	0	0	0	0	0	0	0	0	0	0	0	0	0	0	0	0	0	0	0	0	0	0	0	0	0	0	0	0	0	0	0	0
hsa-miR-4281	MIMAT0016907	0	0	0	0	0	0	0	0	0	0	0	0	0	0	0	0	0	0	0	0	0	0	0	0	0	0	0	0	0	0	0	0	0	0	0	0	0	0	0	0	0	0	0	0	0	0	0	0
hsa-miR-4277	MIMAT0016908	0	0	0	0	0	0	0	0	0	0	0	0	0	0	0	0	0	0	0	0	0	0	0	0	0	0	0	0	0	0	0	0	0	0	0	0	0	0	0	0	0	0	0	0	0	0	0	0
hsa-miR-4279	MIMAT0016909	0	0	0	0	0	0	0	0	0	0	0	0	0	0	0	1	0	0	0	0	0	0	0	0	0	0	0	0	0	0	0	0	0	0	0	0	0	0	0	0	0	0	0	0	0	0	0	0
hsa-miR-4278	MIMAT0016910	0	0	0	0	0	0	0	0	0	0	0	0	0	0	0	0	0	0	0	0	0	0	0	0	0	0	0	0	0	0	0	0	0	0	0	0	0	0	0	0	0	0	0	0	0	0	0	0
hsa-miR-4280	MIMAT0016911	0	0	0	0	0	0	0	0	0	0	0	0	0	0	0	0	0	0	0	0	0	0	0	0	0	0	0	0	0	0	0	0	0	0	0	0	0	0	0	0	0	0	0	0	0	0	0	0
hsa-miR-4282	MIMAT0016912	0	0	0	0	0	0	0	0	0	0	0	0	0	0	0	0	0	0	0	0	0	0	0	0	0	0	0	0	0	0	0	0	0	0	0	0	0	0	0	0	0	0	0	0	0	0	0	0
hsa-miR-4285	MIMAT0016913	0	0	0	0	0	0	0	0	0	0	0	0	0	0	0	0	0	0	0	0	0	0	0	0	0	0	0	0	0	0	0	0	0	0	0	0	0	0	0	0	0	0	0	0	0	0	0	0
hsa-miR-4283	MIMAT0016914	0	0	0	0	0	0	0	0	0	0	0	0	0	0	0	0	0	0	0	0	0	0	0	0	0	0	0	0	0	0	0	0	0	0	0	0	0	0	0	0	0	0	0	0	0	0	0	0
hsa-miR-4284	MIMAT0016915	268	133	411	1762	541	1870	2840	1923	814	2185	727	3464	590	948	983	1017	509	1821	2379	2361	1583	1143	339	504	669	4265	1925	2396	575	1230	813	2301	1355	1580	1093	1419	1063	486	687	187	676	473	1039	1520	756	1042	514	3595
hsa-miR-4286	MIMAT0016916	195	317	473	394	222	656	131	325	376	421	247	370	271	56	355	331	352	424	421	396	448	195	274	125	603	409	644	358	323	324	288	425	321	345	115	583	284	226	193	91	194	408	358	370	474	279	299	261
hsa-miR-4287	MIMAT0016917	0	0	0	0	0	0	0	0	0	0	0	0	0	0	0	0	0	0	0	0	0	0	0	0	0	0	0	0	0	0	0	0	0	0	0	0	0	0	0	0	0	0	0	0	0	0	0	0
hsa-miR-4288	MIMAT0016918	0	0	0	0	0	0	0	0	0	0	0	0	0	0	0	0	0	0	0	0	0	0	0	0	0	0	0	0	0	0	0	0	0	0	0	0	0	0	0	0	0	0	0	0	0	0	0	0
hsa-miR-4292	MIMAT0016919	0	0	0	0	0	0	0	0	0	0	0	0	0	0	0	0	0	0	0	0	0	0	0	0	0	0	0	0	0	0	0	0	0	0	0	0	0	0	0	0	0	0	0	0	0	0	0	0
hsa-miR-4289	MIMAT0016920	0	0	0	0	0	1	1	0	0	0	0	0	0	0	0	0	0	0	0	0	1	0	0	0	0	0	0	0	0	0	0	0	0	1	0	0	0	0	0	0	0	1	0	0	0	0	0	0
hsa-miR-4290	MIMAT0016921	0	0	0	0	0	0	0	0	0	0	0	0	0	0	0	0	0	0	0	0	0	0	0	0	0	0	0	0	0	0	0	0	0	0	0	0	0	0	0	0	0	0	0	0	0	0	0	0
hsa-miR-4291	MIMAT0016922	3	1	2	1	0	2	1	0	3	3	1	8	3	0	4	3	8	1	8	0	2	0	0	0	1	0	1	2	5	6	1	4	4	3	2	6	3	1	5	0	7	15	10	4	5	0	0	1
hsa-miR-4329	MIMAT0016923	0	0	0	0	0	0	0	0	0	0	0	0	0	0	0	0	0	0	0	0	0	0	0	0	0	0	0	0	0	0	0	0	0	0	0	0	0	0	0	0	0	0	0	0	0	0	0	0
hsa-miR-4330	MIMAT0016924	0	0	0	0	0	0	0	0	0	0	0	0	0	0	0	0	0	0	0	0	0	0	0	0	0	0	0	0	0	0	0	0	0	0	0	0	0	0	0	0	0	0	0	0	0	0	0	0
hsa-miR-500b-5p	MIMAT0016925	22	16	44	49	22	46	26	24	30	61	36	138	33	18	43	26	16	49	101	45	45	20	16	11	24	27	11	19	14	55	13	34	36	53	12	42	15	17	15	6	20	41	44	50	42	38	14	24
hsa-miR-500b-3p	MIMAT0027032	1	0	0	1	0	0	0	0	0	0	1	5	0	1	0	0	0	1	0	0	0	0	0	0	1	1	1	0	0	2	0	0	1	3	0	5	3	0	1	0	1	2	2	2	4	2	2	1
hsa-miR-4328	MIMAT0016926	0	0	0	0	0	2	0	0	2	0	1	0	0	2	2	0	2	1	0	1	5	0	0	0	0	0	0	0	0	2	0	1	0	0	0	3	3	0	2	0	2	13	4	0	1	0	0	1
hsa-miR-3605-5p	MIMAT0017981	3	2	0	4	0	1	0	0	1	3	2	1	3	1	7	3	8	1	3	1	1	0	0	1	2	1	1	1	5	6	1	6	1	2	0	4	0	1	1	1	3	3	0	2	2	1	0	1
hsa-miR-3605-3p	MIMAT0017982	0	0	1	0	0	0	0	0	0	0	3	0	2	0	0	1	1	1	0	0	0	0	1	0	0	0	0	2	1	1	0	0	0	0	1	1	0	1	0	0	1	0	2	0	3	0	0	0
hsa-miR-3606-5p	MIMAT0017983	0	0	0	0	0	0	0	0	0	0	0	0	0	0	0	0	0	0	0	0	0	0	0	0	0	0	0	0	0	0	0	0	0	0	0	0	0	0	0	0	0	0	0	0	0	0	0	0
hsa-miR-3606-3p	MIMAT0022965	0	0	0	0	0	0	0	0	0	0	0	0	0	0	0	0	0	0	0	0	0	0	0	0	0	0	0	0	0	0	0	0	0	0	0	0	0	0	0	0	0	0	0	0	0	0	0	0
hsa-miR-3607-5p	MIMAT0017984	2	3	4	7	2	1	68	1	4	4	0	24	7	0	4	7	18	6	4	3	4	31	8	0	3	5	1	15	2	3	1	7	1	9	3	10	42	3	15	1	20	6	65	9	4	3	12	4
hsa-miR-3607-3p	MIMAT0017985	40	8	81	46	62	51	90	35	65	93	43	108	25	44	94	32	254	93	75	60	79	39	82	11	64	49	48	46	36	58	29	72	43	85	52	96	80	23	45	17	76	81	173	31	57	39	25	34
hsa-miR-3609	MIMAT0017986	9	3	2	23	5	2	8	18	8	6	10	20	13	2	3	1	4	9	13	4	6	8	13	5	6	10	38	11	7	10	6	9	7	3	14	26	5	19	37	11	12	10	5	6	7	19	9	19
hsa-miR-3610	MIMAT0017987	0	0	1	0	0	0	0	0	0	0	0	0	1	0	0	0	0	0	0	0	0	0	0	0	0	0	0	1	0	0	0	0	0	0	0	0	0	0	0	0	0	0	0	0	0	0	0	0
hsa-miR-3611	MIMAT0017988	1	1	0	0	0	1	0	0	1	0	0	1	2	1	0	2	4	2	4	0	5	0	1	2	0	0	3	0	1	2	1	1	0	0	2	2	1	0	2	1	2	0	2	0	0	1	0	1
hsa-miR-3612	MIMAT0017989	0	0	0	0	0	0	0	0	0	0	0	0	0	0	0	0	0	0	0	0	0	0	0	0	0	0	0	0	0	0	0	0	0	0	0	0	0	0	0	0	0	0	0	0	0	0	0	0
hsa-miR-3613-5p	MIMAT0017990	12	4	8	2	7	0	2	4	7	4	1	3	4	0	27	3	10	2	29	5	15	1	8	1	13	1	2	0	2	6	5	1	2	3	3	14	3	2	13	2	7	11	8	1	19	2	0	6
hsa-miR-3613-3p	MIMAT0017991	0	0	0	0	0	0	0	0	0	0	0	0	0	0	0	0	0	0	0	0	0	0	0	0	0	0	0	0	0	0	0	0	0	0	0	0	0	0	0	0	0	0	0	0	0	0	0	0
hsa-miR-3614-5p	MIMAT0017992	0	0	0	0	0	0	0	0	1	0	0	0	0	0	0	0	1	0	0	0	0	1	0	0	1	0	0	0	0	0	0	0	0	0	0	0	0	0	0	0	0	0	0	0	0	0	0	0
hsa-miR-3614-3p	MIMAT0017993	0	0	1	0	0	0	0	0	1	0	1	0	2	0	0	0	0	0	0	1	0	0	0	0	0	0	1	0	0	1	0	0	1	0	0	0	0	0	2	0	0	0	0	0	1	0	0	0
hsa-miR-3615	MIMAT0017994	30	14	41	8	17	31	15	12	21	34	94	47	36	18	93	23	45	34	104	18	42	11	19	19	94	27	69	18	66	46	30	41	116	32	41	29	10	7	5	6	10	22	26	15	77	5	15	25
hsa-miR-3616-5p	MIMAT0017995	0	0	0	0	0	0	0	0	0	0	0	0	0	0	0	0	0	0	0	0	0	0	0	0	0	0	0	0	0	0	0	0	0	0	0	0	0	0	0	0	0	0	0	0	0	0	0	0
hsa-miR-3616-3p	MIMAT0017996	0	0	0	0	0	0	0	0	0	0	0	0	0	0	0	0	0	0	0	0	0	0	0	0	0	0	0	0	0	0	0	0	0	0	0	0	0	0	0	0	0	0	0	0	0	0	0	0
hsa-miR-3617-5p	MIMAT0017997	3	1	1	0	1	1	0	0	1	0	0	0	0	0	4	0	5	0	1	0	2	0	0	0	1	0	0	0	26	0	0	0	1	0	0	2	0	0	0	0	0	1	1	0	0	0	0	1
hsa-miR-3617-3p	MIMAT0022966	0	0	0	0	0	0	0	0	0	0	0	0	0	0	0	0	0	0	0	0	0	0	0	0	0	0	0	0	0	0	0	0	0	0	0	0	0	0	0	0	0	0	0	0	0	0	0	0
hsa-miR-3618	MIMAT0017998	0	0	0	0	0	0	0	0	1	0	0	0	0	0	0	0	0	0	0	0	0	0	0	0	0	0	0	0	0	0	0	0	0	0	0	0	0	0	0	0	0	0	0	0	0	0	0	0
hsa-miR-3619-5p	MIMAT0017999	0	0	0	0	1	1	1	0	0	0	0	0	0	0	2	0	0	0	0	0	2	0	0	0	1	0	0	0	0	2	0	0	0	0	0	0	0	0	1	0	0	0	1	0	2	0	0	0
hsa-miR-3619-3p	MIMAT0019219	0	0	0	0	0	0	0	0	0	1	0	0	0	0	1	1	0	0	0	0	0	0	0	0	0	0	0	0	0	0	1	0	0	0	0	0	0	0	0	0	0	0	0	0	0	0	0	0
hsa-miR-23c	MIMAT0018000	0	0	0	0	0	0	0	0	0	0	0	0	0	0	0	0	0	0	0	0	0	0	0	0	0	0	0	0	0	0	0	0	0	0	0	0	0	0	0	0	0	0	0	0	0	0	0	0
hsa-miR-3620-5p	MIMAT0022967	0	0	0	0	1	0	1	1	1	0	1	0	5	0	0	0	0	2	2	0	0	0	0	1	0	0	1	0	1	0	0	1	0	1	0	0	0	0	0	0	0	0	0	0	0	0	2	0
hsa-miR-3620-3p	MIMAT0018001	5	1	4	0	4	3	8	1	3	0	6	1	1	0	5	2	3	2	11	0	3	1	0	0	1	1	0	2	6	1	0	2	6	2	2	3	1	0	1	0	2	2	4	0	4	1	1	0
hsa-miR-3621	MIMAT0018002	0	0	0	0	0	0	0	0	0	0	0	0	0	0	0	0	0	0	0	0	0	0	0	0	0	0	0	0	0	0	0	0	0	0	0	0	0	0	0	0	0	0	0	0	0	0	0	0
hsa-miR-3622a-5p	MIMAT0018003	0	0	1	0	0	0	0	0	0	0	0	1	0	0	0	0	1	0	0	1	0	0	0	0	0	0	0	0	0	0	0	0	0	0	0	0	0	0	0	0	0	0	0	0	0	0	0	0
hsa-miR-3622a-3p	MIMAT0018004	0	0	0	0	0	0	0	0	0	0	0	0	0	0	0	0	0	0	0	0	0	0	0	0	0	0	0	0	0	0	0	0	0	0	0	0	0	0	0	0	0	0	0	0	0	0	0	0
hsa-miR-3622b-5p	MIMAT0018005	0	0	0	0	0	0	0	0	0	0	0	0	0	0	0	0	0	0	0	0	0	0	0	0	0	0	0	0	0	0	0	0	0	0	0	0	0	0	0	0	0	0	0	0	0	0	0	0
hsa-miR-3622b-3p	MIMAT0018006	0	0	0	0	0	0	0	0	0	0	0	0	0	0	0	0	0	0	0	0	0	0	0	0	0	0	0	0	0	0	0	0	0	0	0	0	0	0	0	0	0	0	0	0	0	0	0	0
hsa-miR-3646	MIMAT0018065	0	0	0	0	0	0	0	0	0	0	0	0	0	0	0	0	0	0	0	0	0	0	0	0	0	0	0	0	0	0	0	0	0	0	0	0	0	0	0	0	0	0	0	0	0	0	0	0
hsa-miR-3648	MIMAT0018068	0	0	0	0	0	1	0	0	0	0	0	0	0	0	0	0	0	2	0	0	0	0	0	0	0	0	2	1	1	0	0	0	0	0	0	0	0	0	0	0	1	1	0	0	0	0	0	1
hsa-miR-3649	MIMAT0018069	0	0	0	0	0	0	0	0	0	0	0	0	0	0	0	0	0	0	0	0	0	0	0	0	0	0	0	0	0	0	0	0	0	0	0	0	0	0	0	0	0	0	0	0	0	0	0	0
hsa-miR-3650	MIMAT0018070	0	0	0	0	0	0	0	0	0	0	0	0	0	0	0	0	0	0	0	0	0	0	0	0	0	0	0	0	0	0	0	0	0	0	0	0	0	0	0	0	0	0	0	0	0	0	0	0
hsa-miR-3651	MIMAT0018071	2	0	1	0	0	0	2	0	0	0	4	3	1	0	0	0	0	2	2	1	1	0	0	0	1	0	4	0	2	1	0	3	0	0	1	3	1	1	2	0	1	0	1	0	0	0	0	0
hsa-miR-3652	MIMAT0018072	0	0	0	0	0	0	0	0	0	0	0	0	0	0	0	0	0	0	0	0	0	0	0	0	2	0	0	0	0	0	0	0	0	0	0	0	0	0	1	0	0	0	0	0	0	0	0	0
hsa-miR-3653	MIMAT0018073	12	3	5	6	12	8	5	8	5	17	8	8	23	7	6	5	13	14	11	4	15	3	8	10	6	13	17	4	3	1	9	21	7	7	7	25	16	15	22	5	13	26	17	5	17	11	6	11
hsa-miR-3654	MIMAT0018074	1	0	1	0	0	0	1	0	0	0	0	0	0	0	0	0	1	0	1	0	0	0	0	0	1	0	0	0	0	0	0	0	0	0	0	0	0	0	0	0	0	1	0	1	0	0	2	0
hsa-miR-3655	MIMAT0018075	0	0	0	0	0	0	0	0	0	0	0	0	0	0	0	0	0	1	0	0	0	0	0	0	0	0	0	0	0	0	0	0	0	0	0	0	0	0	0	0	0	0	0	0	0	0	0	0
hsa-miR-3656	MIMAT0018076	10	40	3	11	24	9	4	25	44	5	17	10	14	6	19	9	10	17	62	8	51	10	6	14	9	10	55	16	11	50	30	206	70	10	8	18	3	11	16	11	9	5	3	7	9	7	12	100
hsa-miR-3657	MIMAT0018077	0	0	0	0	0	0	0	0	0	0	1	0	0	0	1	0	0	0	0	0	0	0	0	1	0	0	0	0	0	0	0	0	0	0	0	0	0	0	0	0	0	0	0	0	1	0	0	0
hsa-miR-3658	MIMAT0018078	0	0	0	0	0	0	0	0	0	0	0	0	0	0	0	0	1	0	0	0	0	0	0	0	0	0	0	0	0	0	0	0	0	0	0	0	0	0	0	0	0	0	0	0	0	0	0	0
hsa-miR-1273e	MIMAT0018079	0	0	0	0	0	0	0	0	0	0	0	0	1	0	0	0	0	0	0	0	0	0	0	0	0	0	0	0	0	0	0	0	0	0	0	0	0	0	0	0	0	0	0	0	0	0	0	0
hsa-miR-3659	MIMAT0018080	0	0	0	2	1	1	0	0	0	0	0	0	0	0	0	0	0	0	1	0	0	0	0	0	1	0	0	0	0	0	1	0	0	0	0	1	0	0	0	0	0	0	0	0	0	0	0	0
hsa-miR-3660	MIMAT0018081	2	0	0	0	0	0	0	0	1	0	0	0	0	0	0	0	0	0	0	0	0	0	0	0	0	0	0	0	0	0	0	0	0	0	0	0	0	0	0	0	0	0	0	0	0	0	0	0
hsa-miR-3661	MIMAT0018082	0	1	0	0	2	0	1	0	1	0	0	1	0	0	1	0	1	1	0	0	1	0	0	0	2	2	3	1	0	0	0	0	0	0	0	0	0	0	1	0	0	0	0	0	2	0	1	0
hsa-miR-3662	MIMAT0018083	0	0	0	0	0	0	0	0	0	0	0	0	0	0	0	0	0	0	0	0	0	0	0	0	0	0	0	0	0	0	0	0	0	0	0	0	0	0	0	0	0	0	0	0	0	0	0	0
hsa-miR-3663-5p	MIMAT0018084	0	0	0	0	0	0	0	0	0	0	0	0	0	0	0	0	0	0	0	0	0	0	0	0	0	0	0	0	0	0	1	0	0	0	0	0	0	0	0	0	0	0	0	0	0	0	0	0
hsa-miR-3663-3p	MIMAT0018085	0	0	0	0	0	0	0	0	0	0	0	0	0	0	1	0	0	0	0	0	0	0	0	0	0	0	0	0	0	0	0	0	0	0	0	0	0	0	0	0	0	0	0	0	0	0	0	0
hsa-miR-3664-5p	MIMAT0018086	1	0	1	1	1	0	0	0	0	0	0	0	0	0	1	0	0	0	0	0	0	0	0	0	1	0	0	0	1	0	1	0	1	0	1	0	2	0	0	0	0	0	0	0	0	0	0	0
hsa-miR-3664-3p	MIMAT0019220	0	1	1	0	1	0	0	0	0	0	0	1	1	0	1	0	2	0	3	0	3	0	1	0	1	0	0	0	3	0	1	1	1	0	0	1	1	1	1	0	1	0	0	1	1	0	0	1
hsa-miR-3665	MIMAT0018087	0	0	0	0	0	0	0	0	0	0	0	0	0	0	0	0	0	0	0	0	0	0	0	0	0	0	0	0	0	0	0	0	0	0	0	0	0	0	0	0	0	0	0	0	0	0	0	0
hsa-miR-3666	MIMAT0018088	0	0	0	0	0	0	0	0	0	0	0	0	0	0	0	0	0	0	0	0	0	0	0	0	0	0	0	0	0	0	0	0	0	0	0	0	0	0	0	0	0	0	0	0	0	0	0	0
hsa-miR-3667-5p	MIMAT0018089	0	0	0	0	0	0	0	0	0	0	0	0	0	0	0	0	0	0	0	0	0	0	0	0	0	0	0	0	0	0	0	0	0	0	0	1	0	0	0	0	0	0	0	0	0	0	0	0
hsa-miR-3667-3p	MIMAT0018090	0	0	0	0	1	0	0	0	0	0	0	0	0	0	0	0	1	0	0	0	0	0	0	0	0	0	0	0	0	0	0	0	0	0	0	0	0	0	0	0	0	0	0	0	0	0	0	0
hsa-miR-3668	MIMAT0018091	0	0	0	0	0	0	0	0	0	0	0	0	0	0	0	0	0	0	0	0	0	0	0	0	0	0	0	0	0	0	0	0	0	0	0	0	0	0	0	0	0	0	0	0	0	0	0	0
hsa-miR-3669	MIMAT0018092	0	0	0	0	0	0	0	0	0	0	0	0	0	0	0	0	0	0	0	0	0	0	0	0	0	0	0	0	0	0	0	0	0	0	0	0	0	0	0	0	0	0	0	0	0	0	0	0
hsa-miR-3670	MIMAT0018093	0	0	0	0	0	0	0	0	0	0	0	0	0	0	0	0	0	0	0	0	0	0	0	0	0	0	0	0	0	0	0	0	0	0	0	0	0	0	0	0	0	0	0	0	0	0	0	0
hsa-miR-3671	MIMAT0018094	0	0	0	0	0	0	0	0	0	0	0	0	0	0	0	0	0	0	0	0	0	0	0	0	0	0	0	0	0	0	0	0	0	0	0	0	0	0	0	0	0	0	0	0	0	0	0	0
hsa-miR-3672	MIMAT0018095	0	0	0	0	0	0	0	0	0	0	0	0	0	0	0	0	0	0	0	0	0	0	0	0	0	0	0	0	0	0	0	0	0	0	0	0	0	0	0	0	0	0	0	0	0	0	0	0
hsa-miR-3673	MIMAT0018096	0	0	0	0	0	0	0	0	0	0	0	0	0	0	0	0	0	0	0	0	0	0	0	0	0	0	0	0	0	0	0	0	0	0	0	0	0	0	0	0	0	0	0	0	0	0	0	0
hsa-miR-3674	MIMAT0018097	0	0	0	0	0	0	0	0	0	0	0	0	0	0	0	0	0	0	0	0	0	0	0	0	0	0	0	0	0	0	0	0	0	0	0	0	0	0	0	0	0	0	0	0	0	0	0	0
hsa-miR-3675-5p	MIMAT0018098	0	0	0	0	0	0	0	0	0	0	0	0	0	0	0	0	0	0	0	0	0	0	0	0	0	0	0	0	0	0	0	0	0	0	0	0	0	0	0	0	0	0	0	0	0	0	0	0
hsa-miR-3675-3p	MIMAT0018099	0	0	0	0	0	0	0	0	0	0	0	0	0	0	0	0	0	0	0	0	0	0	0	0	0	0	0	0	0	0	0	0	0	0	0	0	0	0	0	0	0	0	0	0	0	0	0	0
hsa-miR-3677-5p	MIMAT0019221	0	0	0	0	0	0	0	0	0	0	0	0	0	0	0	0	0	0	1	0	0	0	0	0	0	0	0	0	0	0	0	0	0	0	0	0	0	0	0	0	0	0	0	0	0	0	0	0
hsa-miR-3677-3p	MIMAT0018101	2	2	2	3	0	0	9	2	0	4	3	0	4	2	2	5	9	9	5	1	1	0	0	7	8	0	8	2	4	1	6	0	3	1	1	2	1	1	1	1	0	1	1	0	4	0	0	1
hsa-miR-3678-5p	MIMAT0018102	0	0	0	0	0	0	0	0	2	0	1	0	0	0	0	0	0	0	0	0	0	0	0	0	0	0	0	0	0	0	0	0	0	0	0	0	0	0	0	0	0	0	0	0	0	0	1	0
hsa-miR-3678-3p	MIMAT0018103	0	0	0	0	0	0	0	0	0	0	0	0	0	0	0	0	0	0	0	0	0	0	0	0	0	0	0	0	0	0	0	0	0	0	0	0	0	0	0	0	0	0	0	0	0	0	0	0
hsa-miR-3679-5p	MIMAT0018104	0	0	0	0	0	1	0	0	0	1	0	0	0	0	2	0	1	0	0	0	0	0	0	0	0	0	0	0	0	0	0	0	1	0	0	1	0	0	1	0	0	0	0	0	0	0	0	0
hsa-miR-3679-3p	MIMAT0018105	0	0	0	0	0	0	0	0	0	0	0	1	0	0	0	0	0	0	0	0	0	0	0	0	1	0	0	0	0	0	0	0	0	0	0	0	0	0	0	0	0	0	0	0	0	0	0	0
hsa-miR-3680-5p	MIMAT0018106	0	0	0	0	0	0	0	0	0	0	0	0	0	0	0	0	0	0	0	0	0	0	0	0	0	0	0	0	0	0	0	0	0	0	0	0	0	0	0	0	0	0	0	0	0	0	0	0
hsa-miR-3680-3p	MIMAT0018107	0	0	0	0	0	0	0	0	0	0	0	0	0	0	0	0	0	0	0	0	0	0	0	0	0	0	0	0	0	0	0	0	0	0	0	0	0	0	0	0	0	0	0	0	0	0	0	0
hsa-miR-3681-5p	MIMAT0018108	0	0	0	0	1	0	2	0	0	2	0	0	1	0	7	0	0	1	0	1	0	0	0	0	0	0	0	0	0	0	0	1	0	0	0	0	0	0	0	0	0	0	0	0	0	0	1	0
hsa-miR-3681-3p	MIMAT0018109	0	0	0	0	0	0	0	0	0	0	0	0	0	0	0	0	0	0	0	0	0	0	0	0	0	0	0	0	0	0	0	0	0	0	0	0	0	0	0	0	0	0	0	0	0	0	0	0
hsa-miR-3682-5p	MIMAT0019222	0	0	0	0	0	0	0	0	0	0	0	0	0	0	0	0	0	0	0	0	0	0	0	0	0	0	0	0	0	0	0	0	0	0	0	0	0	0	0	0	0	0	0	0	0	0	0	0
hsa-miR-3682-3p	MIMAT0018110	0	0	0	0	0	0	0	0	0	0	0	0	0	0	0	0	0	0	0	0	0	0	0	0	0	0	0	0	0	0	0	0	0	0	0	0	0	0	0	0	0	0	0	0	0	0	0	0
hsa-miR-3683	MIMAT0018111	0	0	0	0	0	0	0	0	0	0	0	0	0	0	0	0	0	0	0	0	0	0	0	0	0	0	0	0	0	0	0	0	0	0	0	0	0	0	0	0	0	0	0	0	0	0	0	0
hsa-miR-3684	MIMAT0018112	0	0	1	0	0	2	0	0	0	0	0	0	0	0	1	2	1	1	1	0	0	0	0	0	1	0	0	0	0	0	0	0	0	0	0	1	0	0	0	0	0	0	0	0	0	0	0	0
hsa-miR-3685	MIMAT0018113	0	1	0	1	0	0	0	0	0	0	1	0	0	0	1	0	1	0	1	0	0	0	0	0	0	0	1	0	1	1	0	1	0	0	0	0	0	0	0	0	0	0	0	0	0	0	0	0
hsa-miR-3686	MIMAT0018114	0	0	0	0	0	0	0	0	0	0	0	0	0	0	0	0	0	0	0	0	0	0	0	0	0	0	0	0	0	0	0	0	0	0	0	0	0	0	0	0	0	0	0	0	0	0	0	0
hsa-miR-3687	MIMAT0018115	1	0	1	2	1	1	9	3	1	0	0	0	2	1	0	0	0	1	1	2	2	0	3	0	1	3	6	1	2	2	0	10	5	0	1	1	0	4	3	0	0	0	1	1	3	1	5	1
hsa-miR-3688-5p	MIMAT0019223	0	0	0	0	0	0	0	0	0	0	0	0	0	0	0	0	0	0	0	0	0	0	0	0	0	0	0	0	0	0	0	0	0	0	0	0	0	0	0	0	0	0	0	0	0	0	0	0
hsa-miR-3688-3p	MIMAT0018116	0	0	0	0	3	1	0	0	1	0	0	0	2	0	4	0	4	1	2	0	2	0	1	1	1	0	1	0	3	1	0	0	0	1	0	0	2	0	0	0	0	1	0	0	0	1	0	0
hsa-miR-3689a-5p	MIMAT0018117	0	0	0	0	0	0	0	0	0	0	0	0	0	0	0	0	0	0	0	0	0	0	0	0	0	0	0	0	0	0	0	0	0	0	0	0	0	0	0	0	0	0	0	0	0	0	0	0
hsa-miR-3689a-3p	MIMAT0018118	0	0	0	0	0	0	0	0	0	0	0	0	0	0	0	0	0	0	0	0	0	0	0	0	0	0	0	0	0	0	0	0	0	0	0	0	0	0	0	0	0	0	0	0	0	0	0	0
hsa-miR-3690	MIMAT0018119	1	0	0	0	0	0	2	0	1	0	1	0	2	0	0	0	0	0	0	0	1	0	0	0	2	1	2	0	1	0	0	2	1	0	0	0	0	0	1	0	1	0	3	2	15	0	2	0
hsa-miR-3691-5p	MIMAT0018120	0	0	0	0	0	0	0	0	0	0	0	0	0	0	1	0	2	0	0	0	0	0	0	0	0	0	0	0	0	0	1	0	0	0	0	0	0	0	0	0	0	0	0	0	1	1	0	0
hsa-miR-3691-3p	MIMAT0019224	0	0	0	0	0	0	0	0	0	0	0	0	0	0	0	0	0	0	0	0	0	0	0	0	0	0	0	0	0	0	0	0	0	0	0	0	0	0	0	0	0	0	0	0	0	0	0	0
hsa-miR-3692-5p	MIMAT0018121	0	0	0	0	0	0	0	0	0	0	0	0	0	0	0	0	0	0	0	0	0	0	0	0	0	0	0	0	0	0	0	0	0	0	0	0	0	0	0	0	0	0	0	0	0	0	0	0
hsa-miR-3692-3p	MIMAT0018122	0	0	0	0	0	0	0	0	0	0	0	0	0	0	0	0	0	0	0	0	0	0	0	0	0	0	0	0	0	0	0	0	0	0	0	0	0	0	0	0	0	0	0	0	0	0	0	0
hsa-miR-3713	MIMAT0018164	0	0	0	0	0	0	0	0	0	0	0	0	0	0	0	0	0	0	0	0	0	0	0	0	0	0	0	0	0	0	0	0	0	0	0	0	0	0	0	0	0	0	0	0	0	0	0	0
hsa-miR-3714	MIMAT0018165	0	0	0	0	0	0	0	0	0	0	0	0	0	0	0	0	0	0	0	0	0	0	0	0	0	0	0	0	0	0	0	0	0	0	0	0	0	0	0	0	0	0	0	0	0	0	0	0
hsa-miR-3180	MIMAT0018178	1	0	0	0	0	0	0	0	1	0	0	0	0	0	2	1	1	0	2	1	0	0	0	0	0	0	0	1	1	0	1	0	0	0	0	0	0	0	1	0	0	0	0	0	0	0	0	1
hsa-miR-3907	MIMAT0018179	0	0	0	0	0	0	0	0	0	0	0	0	0	0	0	0	0	0	0	0	0	0	0	0	0	0	0	0	0	0	0	0	0	0	0	0	0	0	0	0	0	0	0	0	0	0	0	0
hsa-miR-3689b-5p	MIMAT0018180	0	0	0	0	0	0	0	0	0	0	0	0	0	0	0	0	0	0	0	0	0	0	0	0	0	0	0	0	0	0	0	0	0	0	0	0	0	0	0	0	0	0	0	0	0	0	0	0
hsa-miR-3689b-3p	MIMAT0018181	0	0	0	0	0	0	0	0	0	0	0	0	0	0	0	0	0	0	0	0	0	0	0	0	0	0	0	0	0	0	0	0	0	0	0	0	0	0	0	0	0	0	0	0	0	0	0	0
hsa-miR-3908	MIMAT0018182	0	0	0	0	0	0	0	0	0	0	0	0	0	0	0	0	0	0	0	0	0	0	0	0	0	0	0	0	0	0	0	0	0	0	0	0	0	0	0	0	0	0	0	0	0	0	0	0
hsa-miR-3909	MIMAT0018183	12	6	8	6	5	5	1	3	6	5	8	8	5	1	19	7	10	6	8	4	16	2	3	5	9	4	3	4	6	12	9	10	1	6	9	3	3	1	4	0	4	5	16	5	11	0	1	4
hsa-miR-3910	MIMAT0018184	0	0	0	0	0	0	0	0	0	0	0	0	0	0	0	0	0	0	0	0	0	0	0	0	0	0	0	0	0	0	0	0	0	0	0	0	0	0	0	0	0	0	0	0	0	0	0	0
hsa-miR-3911	MIMAT0018185	0	0	0	0	0	0	0	0	0	0	0	0	0	0	0	0	0	0	0	0	0	0	0	0	0	0	0	0	0	0	0	0	0	0	0	0	0	0	0	0	0	0	0	0	1	0	0	0
hsa-miR-3912-5p	MIMAT0027036	0	0	0	0	0	0	0	0	1	0	1	0	0	0	0	0	0	0	2	0	0	0	0	0	0	0	0	0	0	0	0	0	0	0	0	1	1	0	1	0	0	0	0	0	0	0	0	0
hsa-miR-3912-3p	MIMAT0018186	15	2	20	4	13	6	4	1	14	1	32	11	15	2	9	4	22	3	49	3	42	2	6	4	27	1	5	3	30	7	12	5	11	9	14	19	5	1	7	0	19	13	10	4	12	3	2	3
hsa-miR-3913-5p	MIMAT0018187	7	24	10	6	2	6	1	5	12	12	10	11	8	4	19	16	27	14	37	5	8	0	2	13	12	11	21	4	12	17	25	7	2	8	0	5	3	3	3	3	0	5	4	5	4	1	1	11
hsa-miR-3913-3p	MIMAT0019225	0	0	0	0	0	0	0	0	0	0	0	0	0	0	0	0	0	0	0	0	0	0	0	0	0	0	0	0	0	0	0	0	0	0	0	0	0	0	0	0	0	0	0	0	0	0	0	0
hsa-miR-3914	MIMAT0018188	0	0	0	0	0	0	0	0	0	0	0	0	0	0	0	0	0	0	0	0	0	0	0	0	0	0	0	0	0	0	0	0	0	0	0	0	0	0	0	0	0	0	0	0	0	0	0	0
hsa-miR-3915	MIMAT0018189	0	0	0	0	0	0	0	0	0	0	0	0	0	0	0	0	0	0	0	0	0	0	0	0	0	0	0	0	0	0	0	0	0	0	0	0	0	0	0	0	0	0	0	1	0	0	0	0
hsa-miR-3916	MIMAT0018190	0	0	0	0	0	0	0	0	0	0	0	0	0	0	0	0	0	0	0	0	0	0	0	0	0	0	0	0	0	0	0	0	0	0	0	0	0	0	0	0	0	0	0	0	0	0	0	0
hsa-miR-3917	MIMAT0018191	0	0	0	0	0	0	0	0	0	0	0	0	0	0	0	0	0	0	0	0	0	0	0	0	0	0	0	0	0	0	0	0	0	0	0	0	0	0	0	0	0	0	0	0	0	0	0	0
hsa-miR-3918	MIMAT0018192	1	0	0	0	0	0	0	0	0	0	1	0	0	0	0	0	0	0	0	0	0	0	0	0	0	0	0	0	0	0	0	0	0	0	1	0	0	0	0	0	0	0	0	0	0	0	0	0
hsa-miR-3919	MIMAT0018193	0	0	0	0	0	0	0	0	0	0	0	0	0	0	0	0	0	0	0	0	0	0	0	0	0	0	0	0	0	0	0	0	0	0	0	0	0	0	0	0	0	0	0	0	0	0	0	0
hsa-miR-3150b-5p	MIMAT0019226	0	0	0	0	0	0	0	0	0	0	0	0	0	0	0	0	0	0	0	0	0	0	0	0	0	0	0	0	0	0	0	0	0	0	0	0	0	0	0	0	0	0	0	0	0	0	0	0
hsa-miR-3150b-3p	MIMAT0018194	1	2	0	0	0	0	0	0	0	0	0	0	0	0	0	1	0	0	0	1	1	0	1	0	1	0	1	0	0	0	0	0	0	0	0	0	0	0	0	0	0	0	0	0	0	0	0	0
hsa-miR-3920	MIMAT0018195	0	0	0	0	0	0	0	0	1	0	0	0	1	0	0	0	0	0	0	0	0	0	0	0	0	0	0	0	0	0	0	0	0	0	0	0	0	0	0	0	0	0	0	0	0	0	0	0
hsa-miR-3921	MIMAT0018196	0	0	0	0	0	0	0	0	0	0	0	0	0	0	0	0	0	0	0	0	0	0	0	0	0	0	0	0	0	0	0	0	0	0	0	0	0	0	0	0	0	0	0	0	0	0	0	0
hsa-miR-3922-5p	MIMAT0019227	0	0	0	0	0	0	0	0	0	0	0	0	0	0	0	0	0	0	0	0	0	0	0	0	0	0	0	0	0	1	0	0	0	0	0	0	0	0	0	0	0	0	0	0	0	0	0	0
hsa-miR-3922-3p	MIMAT0018197	0	0	1	0	0	0	0	0	0	0	0	0	0	0	0	0	0	0	0	0	1	0	0	0	0	0	0	0	0	0	0	0	0	0	0	0	0	0	0	0	0	0	0	0	0	0	0	0
hsa-miR-3923	MIMAT0018198	0	0	0	0	0	0	0	0	1	0	0	0	0	0	0	0	0	0	0	0	0	0	0	0	0	0	0	0	0	0	0	0	0	0	0	0	0	0	0	0	0	0	0	0	0	0	0	0
hsa-miR-3924	MIMAT0018199	1	0	0	0	0	0	0	0	1	0	0	0	0	0	0	0	0	0	0	0	0	0	0	0	0	0	0	0	0	0	0	0	0	0	0	0	0	0	0	0	0	0	0	0	0	0	0	0
hsa-miR-3925-5p	MIMAT0018200	0	0	0	0	0	0	0	0	0	0	0	0	0	0	0	0	0	0	0	0	0	0	0	0	0	0	0	0	0	0	2	0	0	0	0	0	0	0	0	0	0	0	0	0	0	0	0	0
hsa-miR-3925-3p	MIMAT0019228	0	0	0	0	0	0	0	0	0	0	0	0	0	0	0	0	0	0	0	0	0	0	0	0	0	0	0	0	0	0	0	0	0	0	0	0	0	0	0	0	0	0	0	0	1	0	0	0
hsa-miR-3926	MIMAT0018201	0	0	0	0	0	0	0	0	0	0	0	0	0	0	0	0	0	0	0	0	0	0	0	0	0	0	0	0	0	0	0	0	0	0	0	0	1	0	0	0	0	0	0	0	0	0	0	0
hsa-miR-3927-5p	MIMAT0022970	0	0	0	0	0	0	0	0	0	0	0	0	0	0	0	0	0	0	0	0	0	0	0	0	0	0	0	0	0	0	0	0	0	0	0	0	0	0	0	0	0	0	0	0	0	0	0	0
hsa-miR-3927-3p	MIMAT0018202	0	0	0	0	0	0	0	0	0	0	0	0	0	0	0	0	0	0	0	0	0	0	0	0	0	0	0	0	0	0	0	0	0	0	0	0	0	0	0	0	0	0	0	0	0	0	0	0
hsa-miR-676-5p	MIMAT0018203	0	0	1	0	0	1	0	0	0	0	1	0	0	0	0	0	0	0	0	0	0	0	0	0	1	0	0	0	0	0	0	0	1	0	0	0	0	0	0	0	0	0	0	0	0	0	0	0
hsa-miR-676-3p	MIMAT0018204	3	2	4	1	1	3	3	5	1	5	2	1	1	0	13	1	3	9	10	1	6	0	1	2	4	3	0	1	3	7	1	1	3	4	4	1	2	1	1	1	2	5	10	2	1	0	0	1
hsa-miR-3928-5p	MIMAT0027037	0	0	0	0	0	0	0	0	0	0	0	0	0	0	0	0	0	0	0	0	0	0	0	0	0	0	0	0	0	0	0	0	0	0	0	0	0	0	0	0	0	0	0	0	0	0	0	0
hsa-miR-3928-3p	MIMAT0018205	1	3	3	1	0	2	0	3	3	1	0	0	3	0	4	5	1	2	7	4	0	0	0	1	2	4	1	3	1	2	2	0	3	1	0	2	0	0	2	0	0	1	1	0	0	0	0	1
hsa-miR-3929	MIMAT0018206	1	0	0	0	1	0	0	0	0	0	0	0	0	0	0	0	0	0	0	0	0	0	0	0	0	0	1	0	3	0	1	0	0	0	0	0	0	0	0	0	0	0	0	0	0	0	0	0
hsa-miR-3934-5p	MIMAT0018349	2	0	0	1	1	0	0	1	5	1	3	0	5	0	1	1	12	0	3	0	3	0	0	0	25	0	3	1	11	4	5	1	0	0	2	1	1	1	1	1	4	0	1	1	2	1	2	1
hsa-miR-3934-3p	MIMAT0022975	0	0	0	0	0	0	0	0	0	0	0	0	0	0	0	0	0	0	0	0	0	0	0	0	1	0	0	0	0	0	0	0	0	0	0	0	0	0	0	0	0	0	0	0	0	0	0	0
hsa-miR-3935	MIMAT0018350	0	0	0	0	0	0	0	0	0	0	0	0	0	0	0	0	0	0	0	0	0	0	0	0	0	0	0	0	0	0	0	0	0	0	0	0	0	0	0	0	0	0	0	0	0	0	0	0
hsa-miR-3936	MIMAT0018351	0	0	0	0	0	0	0	0	0	0	0	0	1	0	3	0	0	0	2	0	0	0	0	0	1	0	0	0	1	0	3	0	0	0	2	1	0	0	0	0	0	0	0	0	0	0	0	0
hsa-miR-3937	MIMAT0018352	0	0	0	0	0	0	0	0	0	0	0	0	0	0	0	0	0	0	1	0	0	0	0	0	0	0	0	0	0	0	0	0	0	0	0	0	0	0	0	0	0	0	0	0	0	0	0	0
hsa-miR-3938	MIMAT0018353	0	0	0	0	0	0	1	0	0	1	0	0	0	0	0	0	0	0	0	0	0	0	0	0	0	0	0	0	0	1	0	2	0	0	0	0	0	0	0	0	0	0	0	0	0	0	0	1
hsa-miR-548y	MIMAT0018354	0	0	0	0	0	0	0	0	0	0	0	0	0	0	0	0	1	0	0	0	0	0	0	0	0	0	0	0	0	0	0	0	0	0	0	0	0	0	0	0	0	0	0	0	0	0	0	0
hsa-miR-3939	MIMAT0018355	0	0	1	0	1	0	0	0	0	0	0	0	0	0	2	0	0	0	0	0	2	0	0	0	0	0	0	0	0	0	0	0	0	0	1	0	0	0	0	0	0	0	0	0	0	0	0	0
hsa-miR-3940-5p	MIMAT0019229	0	0	0	0	0	0	0	1	1	0	0	0	0	0	0	0	0	0	0	0	0	0	0	0	0	0	0	0	0	0	2	0	0	0	0	0	0	0	0	0	0	0	0	0	0	0	0	0
hsa-miR-3940-3p	MIMAT0018356	4	0	4	0	0	1	1	2	19	0	3	1	3	0	4	0	2	0	3	0	1	3	4	0	8	0	3	1	14	3	6	0	9	2	2	0	2	0	1	0	2	7	2	0	4	1	1	0
hsa-miR-3941	MIMAT0018357	0	0	0	0	0	0	0	0	0	0	0	0	0	0	0	0	0	0	0	0	0	0	0	0	0	0	0	0	0	0	0	0	0	0	0	0	0	0	0	0	0	0	0	0	0	0	0	0
hsa-miR-3942-5p	MIMAT0018358	0	0	0	0	0	0	0	0	0	0	0	0	0	0	0	0	0	0	0	0	0	0	0	0	0	0	1	0	0	0	0	0	0	0	0	0	0	0	0	0	0	0	0	0	0	0	0	0
hsa-miR-3942-3p	MIMAT0019230	0	0	2	0	1	0	0	0	0	0	0	0	0	0	0	0	0	0	1	0	1	0	0	0	0	0	0	0	1	0	0	0	0	0	0	0	0	0	1	0	0	0	0	0	0	0	1	0
hsa-miR-3943	MIMAT0018359	0	0	0	0	0	0	0	0	0	0	0	0	0	0	0	0	0	0	0	0	0	0	0	0	0	0	0	0	0	1	0	0	0	0	0	1	0	0	0	0	0	0	0	0	0	0	0	0
hsa-miR-3944-5p	MIMAT0019231	0	0	0	0	0	1	0	0	0	0	2	0	0	0	0	0	0	0	0	0	0	0	0	0	0	2	0	0	0	1	0	0	0	0	0	0	0	0	0	0	0	1	0	0	0	0	0	0
hsa-miR-3944-3p	MIMAT0018360	0	3	0	2	0	0	1	3	0	2	2	1	2	0	0	1	2	1	2	2	0	0	0	3	1	2	0	0	0	0	2	0	1	0	1	0	0	0	0	0	0	0	1	0	0	1	0	1
hsa-miR-3945	MIMAT0018361	0	0	0	0	0	0	0	0	0	0	0	0	0	0	0	0	0	0	0	0	0	0	0	0	0	0	0	0	0	0	0	0	0	0	0	0	0	0	0	0	0	0	0	0	0	0	0	0
hsa-miR-374c-5p	MIMAT0018443	0	0	0	1	1	0	0	1	0	0	0	0	0	0	1	0	0	0	0	0	0	0	0	0	0	0	0	0	0	2	0	0	0	0	0	0	1	0	0	0	0	1	0	0	0	0	0	0
hsa-miR-374c-3p	MIMAT0022735	0	0	0	0	0	0	0	0	0	0	0	0	0	0	0	0	0	0	0	0	0	0	0	0	0	0	0	0	0	0	0	0	0	0	0	0	0	0	0	0	0	0	0	0	0	0	0	0
hsa-miR-642b-5p	MIMAT0022736	0	0	0	0	0	0	0	0	0	0	0	0	0	0	0	0	0	0	0	0	0	0	0	0	0	0	0	0	0	0	0	0	0	0	0	0	0	0	0	0	0	0	0	0	0	0	0	0
hsa-miR-642b-3p	MIMAT0018444	0	0	0	0	0	0	0	0	0	0	0	0	0	0	0	0	0	0	0	0	0	0	0	0	0	0	0	0	0	0	0	0	0	0	0	0	0	0	0	0	0	0	0	0	0	0	0	0
hsa-miR-550b-2-5p	MIMAT0022737	0	0	0	0	0	0	0	0	0	0	0	0	0	0	0	0	0	0	0	0	0	0	0	0	0	0	0	0	0	0	0	0	0	0	0	0	0	0	0	0	0	0	0	0	0	0	0	0
hsa-miR-550b-3p	MIMAT0018445	3	0	1	0	1	0	0	0	3	1	3	0	1	0	0	0	4	0	2	0	3	0	1	0	11	0	2	0	10	0	3	0	3	0	0	0	4	0	0	0	0	1	0	0	1	0	0	1
hsa-miR-548z	MIMAT0018446	0	0	0	0	0	0	0	0	0	0	0	0	0	0	0	0	1	0	0	0	0	0	0	0	0	0	0	0	0	0	0	0	0	0	0	0	0	0	0	0	0	0	0	0	0	0	0	0
hsa-miR-548aa	MIMAT0018447	0	0	0	0	0	0	0	0	0	0	0	0	0	0	0	0	0	0	0	0	0	0	0	0	0	0	0	0	0	0	0	0	0	0	0	0	0	0	0	0	0	0	0	0	0	0	0	0
hsa-miR-548o-5p	MIMAT0022738	1	0	0	0	0	0	1	0	0	0	0	1	0	0	1	1	0	1	0	0	0	0	0	0	0	0	1	0	0	2	0	1	1	1	1	1	1	0	2	0	0	2	1	0	1	0	0	0
hsa-miR-1268b	MIMAT0018925	2	6	11	8	0	15	2	10	11	12	3	6	14	0	9	7	21	27	17	4	3	3	1	9	43	14	68	15	13	18	23	5	2	6	5	5	0	5	0	2	0	3	1	3	4	2	9	0
hsa-miR-378e	MIMAT0018927	0	12	4	4	1	8	3	7	1	6	2	0	1	1	7	4	1	10	6	4	1	1	1	5	4	3	1	5	3	4	4	4	1	4	2	1	0	1	1	0	1	5	5	1	9	2	2	6
hsa-miR-548ab	MIMAT0018928	9	1	1	2	3	4	3	1	0	4	4	0	3	2	12	8	2	4	11	4	7	1	2	7	5	1	0	1	3	3	3	0	1	1	4	1	1	0	4	1	4	0	6	2	5	0	1	4
hsa-miR-4417	MIMAT0018929	2	0	1	0	0	1	6	0	0	0	1	1	3	0	0	0	0	0	3	0	0	0	1	0	1	0	2	0	0	0	1	3	2	0	4	0	0	2	0	0	0	0	0	1	1	0	1	2
hsa-miR-4418	MIMAT0018930	0	0	1	0	0	0	0	0	0	0	0	0	0	0	0	0	0	0	0	0	0	0	0	0	0	0	0	0	0	0	0	0	0	0	0	0	1	0	0	0	0	0	0	0	0	0	0	0
hsa-miR-4419a	MIMAT0018931	0	0	0	0	0	0	0	0	0	0	0	0	0	0	0	0	0	0	0	0	0	0	0	0	0	0	0	0	0	0	0	0	0	0	0	0	0	0	0	0	0	0	0	0	0	0	0	0
hsa-miR-378f	MIMAT0018932	4	10	7	7	1	5	4	11	0	5	1	2	2	3	5	12	2	17	7	9	4	0	1	6	7	1	5	4	6	6	3	3	0	8	2	3	0	3	1	1	1	3	6	4	6	0	1	6
hsa-miR-4420	MIMAT0018933	0	0	0	0	0	0	0	0	0	0	0	0	0	0	0	0	0	0	0	0	0	0	0	0	0	0	0	0	0	0	0	0	0	0	0	0	0	0	0	0	0	0	0	0	0	0	0	0
hsa-miR-4421	MIMAT0018934	0	0	1	2	1	3	0	0	0	0	0	0	0	1	0	1	0	0	2	1	1	0	0	0	0	0	0	0	0	0	0	1	0	2	1	0	0	0	0	1	0	0	0	0	2	0	0	0
hsa-miR-4422	MIMAT0018935	0	0	2	0	0	0	0	1	0	0	3	1	0	0	0	1	0	0	1	0	1	0	1	0	9	0	2	0	0	0	0	0	0	0	0	0	0	0	0	0	0	3	0	0	1	0	0	0
hsa-miR-4423-5p	MIMAT0019232	0	0	0	0	0	0	1	0	0	4	1	2	0	0	1	0	1	3	0	0	0	0	0	0	0	0	3	0	0	2	3	0	0	2	0	1	2	0	0	0	0	0	0	0	1	0	0	1
hsa-miR-4423-3p	MIMAT0018936	0	0	0	0	0	1	0	0	0	0	0	1	0	0	0	0	1	1	0	0	0	0	0	0	0	0	1	0	0	0	0	0	0	1	0	3	0	0	0	0	0	0	0	0	0	0	0	0
hsa-miR-378g	MIMAT0018937	4	50	16	15	4	13	12	15	8	27	6	2	5	3	24	16	14	39	43	13	5	1	3	10	14	13	8	11	16	13	11	15	3	22	6	2	0	1	2	1	2	6	3	2	9	0	1	8
hsa-miR-548ac	MIMAT0018938	0	0	0	0	0	0	0	0	0	0	0	0	0	0	0	1	0	0	0	0	0	0	0	0	0	0	0	0	0	0	0	0	0	0	0	0	0	0	0	0	0	0	0	0	0	0	0	0
hsa-miR-4424	MIMAT0018939	0	0	0	0	0	0	0	0	0	0	0	0	0	0	0	0	0	0	0	0	0	0	0	0	0	0	0	0	0	0	0	0	0	0	0	0	0	0	0	0	0	0	1	0	0	0	0	0
hsa-miR-4425	MIMAT0018940	0	0	0	0	0	0	0	0	0	0	0	0	0	0	0	0	0	0	0	0	0	0	0	0	1	0	0	0	0	0	0	0	0	0	0	0	0	0	0	0	0	0	0	0	0	0	0	0
hsa-miR-4426	MIMAT0018941	0	0	0	0	0	1	0	0	1	0	0	0	0	0	0	0	0	0	0	0	0	0	1	0	0	0	0	1	0	0	0	2	0	0	0	0	1	0	0	0	0	0	0	0	0	0	0	0
hsa-miR-4427	MIMAT0018942	0	0	0	0	0	0	0	0	0	0	0	0	0	0	0	0	0	0	0	0	0	0	0	0	0	0	0	0	0	0	0	0	0	0	0	0	0	0	0	0	0	0	0	0	0	0	0	0
hsa-miR-4428	MIMAT0018943	0	0	0	0	0	0	0	0	0	0	0	0	0	0	0	0	0	0	0	0	0	0	0	0	0	0	0	0	0	0	0	0	0	0	0	0	0	0	0	0	0	0	0	0	0	0	0	0
hsa-miR-4429	MIMAT0018944	0	0	0	0	0	0	0	0	0	0	0	0	0	0	0	0	0	0	0	0	0	0	0	0	0	0	0	0	0	0	0	0	0	0	0	0	0	0	0	0	0	0	0	0	0	0	0	0
hsa-miR-4430	MIMAT0018945	0	0	0	0	0	1	0	0	0	0	0	0	0	0	0	0	0	0	0	0	0	0	0	0	0	0	1	0	0	0	0	0	0	0	0	1	0	0	0	0	0	0	0	0	0	0	0	0
hsa-miR-548ad	MIMAT0018946	0	0	0	0	0	0	0	0	0	0	0	0	0	0	0	0	0	0	0	0	0	0	0	0	0	0	0	0	0	0	0	0	0	0	0	0	0	0	0	0	0	0	0	0	0	0	0	0
hsa-miR-4431	MIMAT0018947	0	0	0	0	0	0	0	0	0	0	0	0	0	0	0	0	0	0	0	0	0	0	0	0	0	0	0	0	0	0	0	0	0	0	0	0	0	0	0	0	0	0	0	0	0	0	0	0
hsa-miR-4432	MIMAT0018948	0	0	0	0	0	0	0	0	0	0	0	0	0	0	0	0	0	0	0	0	0	0	0	0	0	0	0	0	0	0	0	0	0	0	0	0	0	0	0	0	0	0	0	0	0	0	0	0
hsa-miR-4433-5p	MIMAT0020956	0	0	0	0	0	0	0	0	1	0	2	0	0	0	0	0	0	0	0	0	0	0	0	0	0	0	0	0	0	0	0	1	0	0	0	0	0	0	0	0	0	0	0	0	0	0	0	0
hsa-miR-4433-3p	MIMAT0018949	0	0	0	0	0	0	0	0	1	0	1	0	2	0	0	0	0	0	0	0	0	0	0	0	0	0	0	0	0	0	0	0	0	0	0	0	0	0	0	0	0	0	0	0	0	0	0	0
hsa-miR-4434	MIMAT0018950	0	0	0	0	0	0	0	0	0	0	0	0	0	0	1	0	1	0	0	0	0	0	0	0	1	0	1	0	0	0	0	0	0	0	0	0	0	0	0	0	0	1	0	0	0	0	0	0
hsa-miR-4435	MIMAT0018951	0	0	0	0	0	0	1	0	3	0	1	0	2	0	0	0	0	0	0	0	0	0	0	0	1	0	0	0	3	0	0	0	2	0	1	0	0	0	2	0	0	0	0	0	2	0	1	0
hsa-miR-4436a	MIMAT0018952	0	0	0	0	0	0	0	0	0	0	0	0	0	0	0	0	0	0	0	0	0	0	0	0	0	0	0	0	0	0	0	0	0	0	0	0	0	0	0	0	0	0	0	0	0	0	0	0
hsa-miR-4437	MIMAT0018953	0	0	0	0	0	0	0	0	0	0	0	0	0	0	0	0	0	0	0	0	0	0	0	0	0	0	0	0	0	0	0	0	0	0	0	0	0	0	0	0	0	0	0	0	0	0	0	0
hsa-miR-548ae	MIMAT0018954	0	0	0	0	0	0	0	0	0	0	0	0	0	0	0	0	0	0	0	0	0	0	0	0	0	0	0	0	0	0	0	0	0	0	0	0	0	0	0	0	0	0	0	0	0	0	0	0
hsa-miR-4438	MIMAT0018956	0	0	0	0	0	0	0	0	0	0	0	0	0	0	0	0	0	0	0	0	0	0	0	0	0	0	0	0	0	0	0	0	0	0	0	0	0	0	0	0	0	0	0	0	0	0	0	0
hsa-miR-4439	MIMAT0018957	0	0	0	0	0	0	0	0	0	0	0	0	0	0	0	0	0	0	0	0	0	0	0	0	0	0	0	0	0	0	0	0	0	0	0	0	0	0	0	0	0	0	0	0	0	0	0	0
hsa-miR-4440	MIMAT0018958	0	0	0	0	0	0	0	0	0	0	0	0	0	0	0	1	0	0	0	0	0	0	0	0	0	0	1	0	0	0	1	0	0	0	0	0	0	0	0	0	0	0	0	0	1	0	0	0
hsa-miR-4441	MIMAT0018959	0	0	0	0	0	0	0	0	0	0	0	0	0	0	0	0	0	0	0	0	0	0	0	0	0	0	0	0	0	0	0	0	0	0	0	0	0	0	0	0	0	0	0	0	0	0	0	0
hsa-miR-4442	MIMAT0018960	0	0	0	0	0	0	0	0	1	0	0	0	0	0	0	0	0	0	0	0	0	0	0	0	1	0	0	0	0	0	0	0	0	1	0	0	0	0	0	0	0	0	0	0	0	0	0	0
hsa-miR-4443	MIMAT0018961	6	2	7	1	1	5	2	0	4	3	4	1	1	3	12	0	5	7	10	0	1	0	3	3	20	1	13	2	13	4	20	1	4	1	4	0	0	0	0	0	2	2	1	0	2	0	0	0
hsa-miR-4444	MIMAT0018962	0	0	2	0	0	0	0	2	0	0	0	0	0	0	1	1	0	1	3	0	2	1	0	1	1	0	0	0	0	0	0	0	1	1	1	2	2	1	2	0	2	4	0	0	1	0	1	1
hsa-miR-4445-5p	MIMAT0018963	0	0	0	0	0	0	0	0	0	0	0	0	0	0	0	0	0	0	0	0	0	0	0	0	0	0	0	0	0	0	0	0	0	0	0	0	0	0	0	0	0	0	0	0	0	0	0	0
hsa-miR-4445-3p	MIMAT0018964	0	0	0	0	0	0	0	0	0	0	0	0	0	0	0	0	0	0	0	0	0	0	0	0	0	0	0	0	0	0	0	0	0	0	0	0	0	0	0	0	0	0	0	0	0	0	0	0
hsa-miR-4446-5p	MIMAT0019233	0	0	0	0	0	0	0	0	1	0	0	0	0	0	0	0	0	0	0	0	0	0	0	0	0	0	0	0	0	0	0	0	0	0	0	0	0	0	0	0	0	0	0	0	0	0	0	0
hsa-miR-4446-3p	MIMAT0018965	0	0	0	0	0	0	0	0	0	1	1	0	0	0	0	0	0	0	0	0	1	0	0	0	1	0	0	0	0	0	0	0	1	0	0	0	0	0	0	0	0	1	0	0	0	0	0	0
hsa-miR-4447	MIMAT0018966	0	0	0	0	0	0	0	0	0	0	0	0	0	0	0	0	0	0	0	0	0	0	0	0	0	0	0	0	0	0	0	0	0	0	0	0	0	0	0	0	0	0	0	0	0	0	0	0
hsa-miR-4448	MIMAT0018967	0	0	2	1	1	0	1	1	1	1	0	2	3	0	0	0	0	0	2	0	1	0	2	0	2	0	0	0	0	0	0	0	2	0	0	1	0	0	1	0	1	0	0	0	1	1	0	0
hsa-miR-4449	MIMAT0018968	1	0	1	4	1	4	1	4	1	1	2	8	5	4	0	0	3	3	0	4	3	0	3	0	0	8	8	2	0	4	0	2	6	4	0	8	2	0	1	3	2	2	0	7	2	1	4	3
hsa-miR-548ag	MIMAT0018969	0	2	0	0	0	0	0	0	0	1	0	0	0	0	1	0	0	0	2	0	3	0	0	2	0	0	0	0	0	0	0	0	0	0	0	0	0	0	0	0	0	0	0	0	0	0	0	0
hsa-miR-4450	MIMAT0018971	0	0	0	0	0	0	0	0	0	0	0	0	0	0	0	0	0	0	0	0	0	0	0	0	0	0	0	0	0	0	0	0	0	0	0	0	0	0	0	0	0	0	0	0	0	0	0	0
hsa-miR-548ah-5p	MIMAT0018972	0	3	0	1	1	1	0	0	0	3	0	0	0	2	0	1	0	6	0	2	0	0	0	0	0	2	0	0	0	1	0	1	0	2	0	2	0	0	0	0	0	0	0	0	0	0	2	3
hsa-miR-548ah-3p	MIMAT0020957	0	0	0	3	1	3	2	1	0	3	0	0	0	0	0	1	0	7	1	0	0	0	0	3	0	0	0	2	0	0	0	2	0	0	0	3	0	0	0	0	0	2	0	1	0	0	0	2
hsa-miR-4451	MIMAT0018973	0	0	0	0	0	0	0	0	0	0	0	0	0	0	0	0	0	0	0	0	0	0	0	0	0	0	0	0	0	0	0	0	0	0	0	0	0	0	0	0	0	0	0	0	0	0	0	0
hsa-miR-4452	MIMAT0018974	0	0	0	0	0	0	0	0	0	0	0	0	0	0	0	0	0	0	0	0	0	0	0	0	0	0	0	0	0	0	0	0	0	0	0	0	0	0	0	0	0	0	0	0	0	0	0	0
hsa-miR-4453	MIMAT0018975	0	0	0	0	0	0	0	0	0	0	0	0	0	0	0	0	0	0	0	0	0	0	0	0	0	0	0	0	0	0	0	0	0	0	0	0	0	0	0	0	0	0	0	0	0	0	0	0
hsa-miR-4454	MIMAT0018976	87	2	107	33	97	85	55	19	163	37	85	24	38	13	65	3	117	51	100	10	162	9	54	2	400	13	104	5	225	67	193	7	191	35	77	72	36	16	24	5	40	22	30	19	57	7	26	5
hsa-miR-4455	MIMAT0018977	0	0	0	0	0	0	0	0	0	0	0	0	0	0	0	0	0	0	0	0	0	0	0	0	0	0	0	0	0	0	0	0	0	0	0	0	0	0	0	0	0	0	0	0	0	0	0	0
hsa-miR-4456	MIMAT0018978	0	0	0	0	0	0	0	0	0	0	0	0	0	0	0	0	0	0	0	0	0	0	0	0	0	0	0	0	0	0	0	0	0	0	0	0	0	0	0	0	0	0	0	0	0	0	0	0
hsa-miR-4457	MIMAT0018979	0	0	0	0	0	0	0	0	0	0	0	0	0	0	0	0	0	0	0	0	0	0	0	0	0	0	0	0	0	0	0	0	0	0	0	0	0	0	0	0	0	0	0	0	0	0	0	0
hsa-miR-4458	MIMAT0018980	0	0	0	0	0	0	0	0	0	0	0	0	0	0	0	0	0	0	0	0	0	0	0	0	0	0	0	0	0	0	0	0	0	0	0	0	0	0	0	0	0	0	0	0	0	0	0	0
hsa-miR-4459	MIMAT0018981	0	0	0	0	0	0	0	0	0	0	0	0	0	0	0	0	0	0	0	0	0	0	0	0	0	0	0	0	0	0	0	0	0	1	0	0	0	0	0	0	0	0	0	0	0	0	0	0
hsa-miR-4460	MIMAT0018982	0	0	0	0	0	0	0	0	0	0	0	0	0	0	0	0	0	0	0	0	0	0	0	0	0	0	0	0	0	0	0	0	0	0	0	0	0	0	0	0	0	0	0	0	0	0	0	0
hsa-miR-4461	MIMAT0018983	2	10	3	28	2	45	13	42	11	43	0	31	5	6	2	73	4	67	6	36	3	12	1	45	13	60	15	50	7	18	1	44	19	43	6	11	2	16	1	6	0	6	0	13	1	8	1	16
hsa-miR-378h	MIMAT0018984	0	0	0	0	0	0	0	0	0	0	0	0	0	0	0	0	0	0	0	0	0	0	0	0	0	0	0	0	0	0	0	0	0	0	0	0	0	0	0	0	0	0	0	0	0	0	0	1
hsa-miR-3135b	MIMAT0018985	0	0	0	0	0	0	0	0	0	0	0	0	0	0	0	0	0	0	0	0	0	0	0	0	0	0	0	0	0	0	0	0	0	0	0	0	0	0	0	0	0	0	0	0	0	0	0	0
hsa-miR-4462	MIMAT0018986	0	0	0	0	0	0	0	0	0	0	0	0	0	0	0	0	0	0	0	0	0	0	0	0	0	0	0	0	0	0	0	0	0	0	0	0	0	0	0	0	0	0	0	0	0	0	0	0
hsa-miR-4463	MIMAT0018987	0	3	0	0	0	5	2	4	1	2	0	0	1	0	1	1	0	4	0	3	1	1	0	1	0	2	2	0	0	1	0	1	0	2	0	0	0	1	0	0	0	0	0	0	0	1	0	1
hsa-miR-4464	MIMAT0018988	0	0	0	0	0	0	0	0	0	0	0	0	0	0	0	0	0	0	0	0	0	0	0	0	0	0	0	0	0	0	0	0	0	0	0	0	0	0	0	0	0	0	0	0	0	0	0	0
hsa-miR-548ai	MIMAT0018989	0	0	0	0	0	1	0	0	0	2	0	0	0	0	0	0	0	1	2	0	0	0	1	0	1	1	0	0	1	1	0	0	2	2	0	0	0	0	2	0	0	0	0	0	0	0	0	0
hsa-miR-548aj-3p	MIMAT0018990	0	0	0	0	0	0	0	0	0	0	0	0	0	0	0	0	0	0	0	0	0	0	0	0	0	0	0	0	0	0	0	0	0	0	0	0	0	0	0	0	0	0	0	0	0	0	0	0
hsa-miR-548aj-5p	MIMAT0022739	0	0	0	0	0	0	0	0	0	0	0	0	0	0	0	0	0	0	0	0	0	0	0	0	0	0	0	0	0	0	0	0	0	0	0	0	0	0	0	0	0	0	0	0	0	0	0	0
hsa-miR-4465	MIMAT0018992	0	0	0	0	0	0	0	0	0	0	0	0	0	0	0	0	0	0	0	0	0	0	0	0	0	0	0	0	0	0	0	0	0	0	0	0	0	0	0	0	0	0	0	0	0	0	0	0
hsa-miR-4466	MIMAT0018993	6	18	5	7	1	9	0	19	2	6	0	2	20	1	2	36	5	17	4	4	0	5	0	13	11	15	14	11	2	3	5	5	4	6	0	0	0	0	1	1	0	2	2	1	6	1	0	5
hsa-miR-4467	MIMAT0018994	0	0	1	0	0	0	0	0	1	0	0	0	0	0	0	0	0	0	0	0	0	0	0	0	0	0	0	0	0	0	0	0	0	1	1	0	0	0	0	0	0	0	0	0	0	0	0	0
hsa-miR-4468	MIMAT0018995	0	0	0	0	0	0	0	0	0	0	0	0	0	0	0	0	0	0	0	0	0	0	0	0	0	0	0	0	0	0	0	0	0	0	0	0	0	0	0	0	0	0	0	0	0	0	0	0
hsa-miR-4469	MIMAT0018996	0	0	0	0	0	0	0	0	0	0	0	0	0	0	0	1	0	0	0	0	0	0	0	0	0	0	0	0	0	0	0	0	0	0	0	1	1	0	0	0	0	0	0	0	0	0	0	0
hsa-miR-4470	MIMAT0018997	0	0	0	0	0	0	0	0	0	0	0	0	0	0	0	0	0	0	0	0	0	0	0	0	0	0	0	0	0	0	0	0	0	0	1	0	0	0	0	0	0	0	0	1	0	0	0	0
hsa-miR-4471	MIMAT0018998	0	0	0	0	0	0	0	0	0	0	0	0	0	0	0	0	0	0	0	0	0	0	0	0	0	0	0	0	0	0	0	0	0	0	0	0	0	0	0	0	0	0	0	0	0	0	0	0
hsa-miR-4472	MIMAT0018999	0	0	0	0	0	0	0	0	0	0	0	0	0	0	0	0	0	0	0	0	0	0	0	0	0	0	0	0	0	0	0	0	0	0	0	0	0	0	0	0	0	0	0	0	0	0	0	0
hsa-miR-4473	MIMAT0019000	0	0	0	0	0	0	0	0	0	0	0	0	0	0	0	0	0	0	3	0	1	0	0	0	0	0	0	0	0	0	0	0	0	0	0	0	0	0	0	0	0	0	0	0	0	0	0	0
hsa-miR-4474-5p	MIMAT0019234	0	0	0	0	0	0	0	0	0	0	0	0	0	0	0	0	0	0	0	0	0	0	0	0	0	0	0	0	0	0	0	0	0	0	0	0	0	0	0	0	0	0	0	0	0	0	0	0
hsa-miR-4474-3p	MIMAT0019001	0	0	0	0	0	0	0	0	0	1	0	1	0	0	0	0	0	0	0	0	0	0	0	0	0	0	0	0	0	0	1	0	0	0	0	0	0	0	0	0	0	0	0	0	0	0	0	0
hsa-miR-4475	MIMAT0019002	0	0	0	0	0	0	0	0	0	0	0	0	0	0	0	0	0	0	0	0	0	0	0	0	0	0	0	0	0	0	0	0	0	0	0	0	0	0	0	0	0	0	0	0	0	0	0	0
hsa-miR-4476	MIMAT0019003	0	0	0	0	0	0	0	0	0	0	0	0	0	0	0	0	0	0	0	0	0	0	0	0	0	0	0	0	0	0	0	0	0	0	0	0	0	0	0	0	0	0	0	0	0	0	0	0
hsa-miR-4477a	MIMAT0019004	0	0	0	0	0	0	0	0	0	0	0	0	0	0	0	0	0	0	0	0	0	0	0	0	0	0	0	0	0	0	0	0	0	0	0	0	0	0	0	0	0	0	0	0	0	0	0	0
hsa-miR-4477b	MIMAT0019005	1	0	0	0	0	0	0	0	2	0	0	0	2	0	0	0	0	0	0	0	0	0	0	0	1	0	0	0	0	0	0	0	0	0	1	0	0	0	0	0	0	0	0	0	0	0	0	0
hsa-miR-4478	MIMAT0019006	1	0	1	0	0	0	0	0	1	1	0	0	0	0	0	0	0	2	1	0	2	1	0	0	2	0	0	0	0	1	0	0	0	0	0	2	0	1	0	1	0	0	1	0	0	0	2	0
hsa-miR-3689c	MIMAT0019007	0	0	0	0	0	0	0	0	0	0	0	0	0	0	0	0	0	0	0	0	0	0	0	0	0	0	0	0	0	0	0	0	0	0	0	0	0	0	0	0	0	0	0	0	0	0	0	0
hsa-miR-3689d	MIMAT0019008	0	0	0	0	0	0	0	0	0	0	0	0	0	0	0	0	0	0	0	0	0	0	0	0	0	0	0	0	0	0	0	0	0	0	0	0	0	0	0	0	0	0	0	0	0	0	0	0
hsa-miR-3689e	MIMAT0019009	0	0	0	0	0	0	0	0	0	0	0	0	0	0	0	0	0	0	0	0	0	0	0	0	0	0	0	0	0	0	0	0	0	0	0	0	0	0	0	0	0	0	0	0	0	0	0	0
hsa-miR-3689f	MIMAT0019010	0	0	0	0	0	0	0	0	0	0	0	0	0	0	0	0	0	0	0	0	0	0	0	0	0	0	0	0	0	0	0	0	0	0	0	0	0	0	0	0	0	0	0	0	0	0	0	0
hsa-miR-4479	MIMAT0019011	0	0	1	0	0	0	0	0	0	0	0	0	1	0	0	0	0	0	0	0	1	0	0	0	0	0	0	0	1	0	0	0	0	0	1	0	0	0	0	0	0	0	0	0	0	0	0	0
hsa-miR-3155b	MIMAT0019012	2	0	1	0	0	0	0	0	0	0	1	0	1	0	1	0	0	0	0	0	0	0	0	0	0	0	0	0	0	0	0	0	0	0	2	0	1	0	0	0	0	0	0	0	1	0	0	0
hsa-miR-548ak	MIMAT0019013	0	0	0	0	0	0	0	0	0	0	0	0	0	0	0	0	0	0	1	1	0	0	0	0	0	0	0	0	0	0	0	0	0	0	0	0	0	0	0	0	0	1	0	0	0	0	0	0
hsa-miR-4480	MIMAT0019014	0	0	0	0	0	0	0	0	0	0	0	0	0	0	0	0	0	0	0	0	0	0	0	0	0	0	0	0	0	0	0	0	0	0	0	0	0	0	0	0	0	0	0	0	0	0	0	0
hsa-miR-4481	MIMAT0019015	0	0	0	0	0	0	0	0	0	0	0	0	0	0	0	0	0	0	0	0	0	0	0	0	0	0	0	0	0	0	0	0	0	0	0	0	0	0	0	0	0	0	0	0	0	0	0	0
hsa-miR-4482-5p	MIMAT0019016	0	0	0	0	0	0	0	0	0	0	0	0	0	0	0	0	0	0	0	0	0	0	0	0	0	0	0	0	0	0	0	0	0	0	0	0	0	0	0	0	0	0	0	0	0	0	0	0
hsa-miR-4482-3p	MIMAT0020958	0	0	0	0	0	0	0	0	0	0	0	0	0	0	0	0	0	0	0	0	0	0	0	0	0	0	0	0	0	0	0	0	0	0	0	2	1	0	1	0	0	0	0	0	0	0	0	0
hsa-miR-4483	MIMAT0019017	0	0	0	0	0	0	0	0	0	0	0	0	0	0	0	0	0	0	0	0	0	0	0	0	0	0	0	0	0	0	0	0	0	0	0	0	0	0	0	0	0	0	0	0	0	0	0	0
hsa-miR-4484	MIMAT0019018	0	2	0	1	1	1	0	0	0	0	0	1	0	0	0	1	0	1	0	1	0	1	0	0	0	1	0	1	0	0	0	1	0	3	0	0	0	0	0	0	0	0	0	0	0	0	0	0
hsa-miR-4485	MIMAT0019019	2	2	0	27	6	17	48	15	14	19	4	28	37	4	7	13	5	27	10	18	11	28	14	5	28	29	24	12	17	14	4	12	10	20	7	17	6	22	15	6	8	13	19	39	7	37	50	18
hsa-miR-4486	MIMAT0019020	0	0	0	0	0	0	0	0	0	0	0	0	0	0	0	0	0	0	0	0	0	0	0	0	0	0	0	0	0	0	0	0	0	0	0	0	0	0	0	0	0	0	0	0	0	0	0	0
hsa-miR-4487	MIMAT0019021	0	0	0	0	0	0	0	0	0	0	0	0	0	0	0	0	0	0	0	0	0	0	0	0	0	0	0	0	0	0	0	0	0	0	0	0	0	0	0	0	0	0	0	0	0	0	0	0
hsa-miR-4488	MIMAT0019022	39	514	30	53	74	41	14	96	38	29	18	26	24	12	12	16	14	26	24	31	50	53	41	33	19	73	251	109	6	30	16	1020	279	17	18	34	12	59	44	29	22	14	23	30	10	35	72	313
hsa-miR-4489	MIMAT0019023	0	0	0	0	0	0	0	0	0	0	0	0	1	0	0	0	0	0	0	0	0	0	0	0	0	0	1	0	0	0	0	0	0	0	0	0	0	0	0	0	0	0	0	0	0	0	0	0
hsa-miR-548al	MIMAT0019024	0	0	0	0	0	0	0	0	0	0	0	0	0	0	0	0	0	0	0	0	0	0	0	0	0	0	0	0	0	1	0	0	0	0	0	0	0	0	0	0	0	0	0	0	0	0	0	0
hsa-miR-4490	MIMAT0019025	0	0	0	0	0	0	0	0	0	0	0	0	0	0	0	0	0	0	0	0	0	0	0	0	0	0	0	0	0	0	0	0	0	0	0	0	0	0	0	0	0	0	0	0	0	0	0	0
hsa-miR-4491	MIMAT0019026	0	0	0	0	0	0	0	0	0	0	0	0	0	0	0	0	0	0	0	0	0	0	0	0	0	0	0	0	0	0	0	0	0	0	0	0	0	0	0	0	0	0	0	0	0	0	0	0
hsa-miR-4492	MIMAT0019027	101	280	31	142	105	65	40	117	133	59	51	86	202	41	56	85	56	52	208	43	118	83	134	110	26	189	354	114	14	203	83	299	108	32	63	68	31	152	121	69	116	27	39	57	40	134	160	205
hsa-miR-4493	MIMAT0019028	0	0	0	0	0	0	0	0	0	0	0	0	0	0	0	0	0	0	0	0	0	0	0	0	0	0	0	0	0	0	0	0	0	0	0	0	0	0	0	0	0	0	0	0	0	0	0	0
hsa-miR-4494	MIMAT0019029	0	0	0	0	0	0	0	0	0	0	0	0	0	0	0	0	0	0	0	0	0	0	0	0	0	0	0	0	0	0	0	0	0	0	0	0	0	0	0	0	0	0	0	0	0	0	0	0
hsa-miR-4495	MIMAT0019030	0	0	0	0	0	0	0	0	0	0	0	0	0	0	0	0	0	0	0	0	0	0	0	0	0	0	0	0	0	0	0	0	0	0	0	0	0	0	0	0	0	0	0	0	0	0	0	0
hsa-miR-4496	MIMAT0019031	0	0	0	0	0	0	0	0	0	0	0	0	0	0	0	0	0	0	0	0	0	0	0	0	0	0	0	0	0	1	0	0	0	0	0	0	0	0	0	0	0	0	0	0	0	0	0	0
hsa-miR-4497	MIMAT0019032	0	0	0	0	0	0	0	0	0	0	0	0	0	0	0	0	0	0	0	0	0	0	0	0	0	0	0	0	0	0	0	0	0	0	0	0	0	0	0	0	0	0	0	0	1	0	0	0
hsa-miR-4498	MIMAT0019033	0	0	0	0	0	0	0	0	0	0	0	0	0	0	0	0	0	0	0	0	0	0	0	0	0	0	0	0	0	0	0	0	0	0	0	0	0	0	0	0	0	0	0	0	0	0	0	0
hsa-miR-4419b	MIMAT0019034	0	0	0	0	0	0	0	0	0	0	0	0	0	0	0	0	0	0	0	0	0	0	0	0	0	0	0	0	0	0	0	0	0	0	0	0	0	0	0	0	0	0	0	0	0	0	0	0
hsa-miR-4499	MIMAT0019035	0	0	0	0	0	0	0	0	0	0	0	0	0	0	0	0	0	0	0	0	0	0	0	0	0	0	0	0	0	0	0	0	0	0	0	0	0	0	0	0	0	0	0	0	0	0	0	0
hsa-miR-4500	MIMAT0019036	0	0	0	0	0	0	0	0	0	0	0	0	0	0	0	0	0	0	0	0	0	0	0	0	0	0	0	0	0	0	0	0	0	0	0	0	0	0	0	0	0	0	0	0	0	0	0	0
hsa-miR-4501	MIMAT0019037	0	0	0	0	0	0	0	0	0	0	0	0	0	0	0	0	0	0	0	0	0	0	0	0	0	0	0	0	0	0	0	0	0	0	0	0	0	0	0	0	0	0	0	0	0	0	0	0
hsa-miR-4502	MIMAT0019038	0	0	0	0	0	0	0	0	0	0	0	0	0	0	0	0	0	0	0	0	0	0	0	0	0	0	0	0	0	0	0	0	0	0	0	0	0	0	0	0	0	0	0	0	0	0	0	0
hsa-miR-4503	MIMAT0019039	0	0	0	0	0	0	0	0	0	0	0	0	0	0	0	0	0	0	0	0	0	0	0	0	0	0	0	0	0	0	0	0	0	0	0	0	0	0	0	0	0	0	0	0	0	0	0	0
hsa-miR-4504	MIMAT0019040	1	0	0	0	0	0	0	0	0	1	0	0	1	0	1	0	0	0	0	0	0	0	0	0	0	0	0	0	0	0	0	0	0	0	0	0	0	0	1	0	0	0	0	0	0	0	0	0
hsa-miR-4505	MIMAT0019041	0	0	0	0	0	0	0	0	0	0	0	0	0	0	0	0	0	0	0	0	0	0	0	0	0	0	0	0	0	0	0	0	0	0	0	0	0	0	0	0	0	0	0	0	0	0	0	0
hsa-miR-4506	MIMAT0019042	0	0	0	0	0	0	0	0	0	0	0	0	0	0	0	0	0	0	0	0	0	0	0	0	0	0	1	0	0	0	0	0	0	0	0	0	0	0	0	0	0	0	0	0	0	0	0	0
hsa-miR-2392	MIMAT0019043	0	0	0	0	0	0	0	0	0	0	0	0	0	0	0	0	0	0	0	0	0	0	0	0	0	0	0	0	0	0	0	0	0	0	0	0	0	0	0	0	0	0	0	0	0	0	0	0
hsa-miR-4507	MIMAT0019044	0	0	0	0	0	0	0	0	0	0	2	0	0	0	0	0	0	0	0	0	0	0	0	1	0	0	0	0	0	0	0	0	0	0	0	0	0	0	0	0	0	0	0	0	0	0	0	0
hsa-miR-4508	MIMAT0019045	75	111	23	127	66	60	45	87	80	59	43	64	150	33	21	53	47	44	82	33	85	73	114	86	23	160	241	85	9	105	44	172	83	28	43	39	26	134	109	56	97	21	26	60	40	129	143	154
hsa-miR-4509	MIMAT0019046	0	0	0	0	0	0	0	0	0	0	0	0	0	0	0	0	0	0	0	0	0	0	0	0	0	0	0	0	0	0	0	0	0	0	0	0	0	0	0	0	0	0	0	0	0	0	0	0
hsa-miR-4510	MIMAT0019047	0	0	0	0	0	0	0	0	0	0	0	0	0	0	0	0	0	0	0	0	0	0	0	0	0	0	0	0	0	0	0	0	0	0	0	0	0	0	0	0	0	0	0	0	0	0	0	0
hsa-miR-4511	MIMAT0019048	0	1	0	0	0	0	0	0	0	0	0	0	0	0	3	0	1	0	1	0	0	0	0	0	1	0	1	1	0	0	2	1	3	0	1	0	0	0	0	0	0	0	0	0	0	0	0	0
hsa-miR-4512	MIMAT0019049	0	0	0	0	0	0	0	0	0	0	0	0	0	0	0	0	0	0	1	0	0	0	0	0	0	0	0	0	0	1	0	0	0	0	0	0	0	0	0	0	0	0	0	0	0	0	0	0
hsa-miR-4513	MIMAT0019050	0	0	0	0	0	0	0	0	0	0	0	0	0	0	0	0	0	0	0	0	0	0	0	0	0	0	0	0	0	0	0	0	0	0	0	0	0	0	0	0	0	0	0	0	0	0	0	0
hsa-miR-4514	MIMAT0019051	0	0	0	0	0	0	0	0	0	0	0	0	0	0	0	0	0	0	0	0	0	0	0	0	0	0	0	0	0	0	0	0	0	0	0	0	0	0	0	0	0	0	0	0	0	0	0	0
hsa-miR-4515	MIMAT0019052	0	0	0	0	0	0	0	0	0	0	0	0	0	0	0	0	0	0	0	0	0	0	0	0	0	0	0	0	0	0	0	0	0	0	0	0	0	0	0	0	0	0	0	0	0	0	0	0
hsa-miR-4516	MIMAT0019053	25	474	21	62	39	24	3	48	34	40	19	10	34	7	14	27	24	50	44	28	27	23	16	33	19	54	84	85	7	39	28	1159	220	15	11	14	1	12	6	11	8	5	7	13	14	15	31	176
hsa-miR-4517	MIMAT0019054	2	0	1	0	0	0	6	0	2	0	0	1	3	0	1	0	2	0	0	0	0	0	0	0	4	0	2	0	3	0	1	0	0	0	0	2	0	0	0	0	0	1	3	0	1	0	2	0
hsa-miR-4518	MIMAT0019055	0	0	0	0	0	0	0	0	0	0	0	0	1	0	0	0	0	0	0	0	0	0	0	0	0	0	0	0	0	0	0	0	0	0	0	0	0	0	0	0	0	0	0	0	0	0	0	0
hsa-miR-4519	MIMAT0019056	0	1	0	0	0	0	1	0	1	0	1	1	0	0	0	0	2	0	2	0	2	0	0	0	3	0	0	0	2	0	0	0	1	0	0	1	0	0	0	0	0	2	0	1	2	0	0	0
hsa-miR-4520a-5p	MIMAT0019235	0	0	0	0	0	0	0	0	0	0	0	0	0	0	0	0	0	0	0	0	0	0	0	0	0	0	0	0	0	0	0	0	0	0	0	0	0	0	0	0	0	0	0	0	0	0	0	0
hsa-miR-4520a-3p	MIMAT0019057	0	0	0	0	0	0	0	0	0	0	1	0	0	0	0	0	0	0	0	0	0	0	0	0	0	0	0	0	0	0	0	0	0	0	0	0	0	0	0	0	0	0	0	0	0	0	0	0
hsa-miR-4521	MIMAT0019058	0	1	1	0	0	0	1	0	0	0	1	2	2	0	0	0	0	1	0	1	0	0	1	0	1	0	0	0	2	0	2	0	0	0	0	0	0	1	0	1	0	2	0	0	1	0	0	0
hsa-miR-1269b	MIMAT0019059	329	0	0	0	0	0	0	0	0	0	0	0	0	3	1	6	529	0	0	0	0	2	0	8	23	0	0	15	0	0	0	0	25	19	0	4	0	0	1	0	0	0	0	0	236	0	64	0
hsa-miR-4522	MIMAT0019060	0	0	0	0	0	0	0	0	0	0	0	0	0	0	0	0	0	0	1	0	0	0	0	0	0	0	1	0	0	0	0	0	1	0	0	0	0	0	0	0	0	0	0	0	0	0	0	0
hsa-miR-4523	MIMAT0019061	2	1	0	0	0	0	0	0	1	0	0	0	2	0	0	0	0	0	3	0	0	0	0	1	0	0	0	0	0	0	2	0	0	0	0	0	0	0	0	0	0	0	0	0	1	0	0	1
hsa-miR-4524a-5p	MIMAT0019062	0	0	0	0	0	0	0	0	0	0	0	0	0	0	0	0	1	1	0	0	0	0	0	0	0	0	0	0	0	0	0	0	0	0	0	0	0	0	0	0	0	0	0	0	0	0	0	0
hsa-miR-4524a-3p	MIMAT0019063	0	0	0	0	0	1	0	0	0	0	0	0	0	0	0	0	0	0	0	0	0	0	0	0	0	0	0	0	0	0	0	0	0	0	0	0	0	0	0	0	0	0	0	0	0	0	0	0
hsa-miR-4525	MIMAT0019064	0	0	0	0	0	1	0	0	0	0	0	0	0	0	0	0	0	0	0	0	0	1	0	0	0	0	0	0	0	0	0	0	0	1	0	0	0	0	0	0	0	0	0	0	0	0	0	0
hsa-miR-4526	MIMAT0019065	0	0	0	1	0	0	0	0	0	0	0	0	0	0	5	0	0	0	0	0	1	0	0	0	1	0	0	0	0	0	0	0	0	0	0	0	0	0	0	0	0	0	0	0	0	0	0	0
hsa-miR-4527	MIMAT0019066	0	0	0	0	0	0	0	0	0	0	0	0	0	0	0	0	0	0	0	0	0	0	0	0	0	0	0	0	0	0	0	0	0	0	0	0	0	0	0	0	0	0	0	0	0	0	0	0
hsa-miR-4528	MIMAT0019067	0	0	0	0	0	0	0	0	0	0	0	0	0	0	0	0	0	0	0	0	0	0	0	0	0	0	0	0	0	0	0	0	0	0	0	0	0	0	0	0	0	0	0	0	0	0	0	0
hsa-miR-4529-5p	MIMAT0019236	0	0	0	0	0	0	0	0	0	0	0	0	0	0	0	0	0	0	0	0	0	0	0	0	0	0	0	0	0	0	0	0	0	0	0	0	0	0	0	0	0	0	0	0	0	0	0	0
hsa-miR-4529-3p	MIMAT0019068	0	0	0	0	0	0	0	0	0	0	0	0	0	0	0	0	0	0	1	0	0	0	0	0	0	0	1	0	0	0	1	0	0	0	0	0	0	0	0	0	0	0	0	0	0	0	0	0
hsa-miR-4530	MIMAT0019069	0	0	0	0	0	0	0	0	0	0	0	0	0	0	0	0	0	0	0	0	1	0	0	0	0	0	0	0	0	0	0	0	0	0	0	0	0	0	0	0	0	0	0	0	0	0	0	0
hsa-miR-4531	MIMAT0019070	0	0	0	0	0	0	0	0	0	0	0	0	0	0	0	0	0	0	0	0	0	0	0	0	0	0	0	0	0	0	0	0	0	0	0	0	0	0	0	0	0	0	0	0	0	0	0	0
hsa-miR-4532	MIMAT0019071	193	243	131	92	216	46	19	105	193	47	102	64	144	101	115	57	71	179	479	25	425	53	61	313	29	80	335	59	56	294	151	293	185	31	75	170	58	140	140	79	164	58	39	66	46	104	69	350
hsa-miR-4533	MIMAT0019072	0	0	0	0	0	0	0	0	0	0	0	0	0	0	0	0	0	0	0	0	0	0	0	0	0	0	0	0	0	0	0	0	1	0	0	0	0	0	0	0	0	0	0	0	0	0	0	0
hsa-miR-4534	MIMAT0019073	0	0	0	0	0	0	0	0	0	0	0	0	0	0	0	0	0	0	0	0	0	0	0	0	0	0	0	0	0	0	0	0	0	0	0	0	0	0	0	0	0	0	0	0	0	0	0	0
hsa-miR-378i	MIMAT0019074	4	15	4	8	2	6	6	5	5	9	1	1	5	2	8	4	3	18	9	5	0	0	1	3	1	8	4	7	3	4	7	8	2	5	4	1	0	0	1	0	2	1	1	0	1	2	2	1
hsa-miR-4535	MIMAT0019075	0	0	0	0	0	0	0	0	0	0	0	0	0	0	0	0	0	0	0	0	0	0	0	0	0	0	0	0	0	0	0	0	0	0	0	0	0	0	0	0	0	0	0	0	0	0	0	0
hsa-miR-548am-5p	MIMAT0022740	1	0	0	0	0	0	1	0	0	0	0	1	0	0	1	1	0	1	0	0	0	0	0	0	0	0	1	0	0	2	0	1	1	1	1	1	1	0	2	0	0	2	1	0	1	0	0	0
hsa-miR-548am-3p	MIMAT0019076	0	0	0	0	0	0	0	0	0	0	0	0	0	0	0	0	0	0	0	1	0	0	0	0	0	0	0	0	0	0	0	0	0	1	0	1	0	0	0	1	0	0	0	0	0	0	0	0
hsa-miR-1587	MIMAT0019077	0	0	0	0	0	0	0	0	0	0	1	0	0	0	0	0	0	0	0	0	0	0	0	0	0	0	0	0	0	0	0	0	0	0	0	0	0	0	0	0	0	0	0	0	0	0	0	0
hsa-miR-4536-5p	MIMAT0019078	0	0	0	0	0	0	0	0	1	0	0	0	0	0	0	0	1	0	0	1	0	0	0	0	0	0	0	0	1	0	0	0	1	0	0	0	0	0	0	0	0	0	0	0	0	0	0	0
hsa-miR-4536-3p	MIMAT0020959	0	0	2	1	1	0	0	0	3	1	1	0	0	0	2	0	0	1	2	0	0	0	0	0	0	0	0	1	1	1	1	0	0	1	0	0	1	0	1	0	0	0	0	1	3	0	1	1
hsa-miR-548an	MIMAT0019079	0	0	0	0	0	0	0	0	2	0	0	0	0	0	2	0	0	0	0	0	1	0	0	0	0	0	1	0	0	0	0	0	0	0	0	0	0	0	0	0	0	0	0	0	0	0	0	0
hsa-miR-4537	MIMAT0019080	0	0	0	0	0	0	0	0	0	0	0	0	0	0	0	0	0	0	0	0	0	0	0	0	0	0	0	0	0	0	0	0	0	0	0	0	0	0	0	0	0	0	0	0	0	0	0	0
hsa-miR-4538	MIMAT0019081	0	0	0	0	0	0	0	0	0	0	0	0	0	0	0	0	0	0	0	0	0	0	0	0	0	0	0	0	0	0	0	0	0	0	0	0	0	0	0	0	0	0	0	0	0	0	0	0
hsa-miR-4539	MIMAT0019082	0	0	0	0	0	0	0	0	0	0	0	0	0	0	0	0	0	0	0	0	0	0	0	0	0	0	0	0	0	0	0	0	0	0	0	0	0	0	0	0	0	0	0	0	0	0	0	0
hsa-miR-4540	MIMAT0019083	0	0	0	0	0	0	0	0	0	0	0	0	0	0	0	0	0	0	0	0	0	0	0	0	0	0	0	0	0	0	0	0	0	0	0	0	0	0	0	0	0	0	0	0	0	0	0	0
hsa-miR-3960	MIMAT0019337	0	0	1	0	0	0	0	0	0	0	0	0	0	0	0	0	0	0	0	0	0	0	0	0	0	0	0	0	0	0	0	0	0	0	0	0	0	0	0	0	0	0	0	0	0	0	0	0
hsa-miR-3972	MIMAT0019357	0	0	0	0	0	0	0	0	0	0	0	0	0	0	0	0	0	0	0	0	0	0	0	0	0	0	0	0	0	0	0	0	0	0	0	0	0	0	0	0	0	0	0	0	0	0	0	0
hsa-miR-3973	MIMAT0019358	0	0	0	0	0	0	0	0	0	0	0	0	0	0	0	0	0	0	0	0	0	0	0	0	0	0	0	0	0	0	0	0	0	0	0	0	0	0	0	0	0	0	0	0	0	0	0	0
hsa-miR-3974	MIMAT0019359	0	0	0	0	0	0	0	0	0	0	0	0	0	0	0	0	0	0	0	0	0	0	0	0	0	0	0	0	0	0	0	0	0	0	0	0	0	0	0	0	0	0	0	0	0	0	0	0
hsa-miR-3975	MIMAT0019360	0	0	0	0	0	0	0	0	0	0	0	0	0	0	0	0	0	0	0	0	0	0	0	0	0	0	0	0	0	0	0	0	0	0	0	0	0	0	0	0	0	0	0	0	0	0	0	0
hsa-miR-3976	MIMAT0019361	0	0	0	0	0	0	0	0	0	0	0	0	0	0	0	0	0	0	0	0	0	0	0	0	0	0	0	0	0	0	0	0	0	0	0	0	0	0	0	0	0	0	0	0	0	0	0	0
hsa-miR-3977	MIMAT0019362	0	0	0	0	0	0	0	0	0	0	0	0	0	0	0	0	0	0	0	0	0	0	0	0	0	0	0	0	0	0	0	0	0	0	0	0	0	0	0	0	0	0	0	0	0	0	0	0
hsa-miR-3978	MIMAT0019363	0	0	0	0	0	0	0	0	0	0	0	0	0	0	0	0	0	0	0	0	0	0	0	0	0	0	0	0	0	0	0	0	0	0	0	0	0	0	0	0	0	0	0	0	0	0	0	0
hsa-miR-4632-5p	MIMAT0022977	0	0	0	0	0	0	0	0	0	0	0	0	0	0	0	0	0	0	0	0	0	0	0	0	0	0	0	0	0	0	0	0	0	0	0	0	0	0	0	0	0	0	0	0	0	0	0	0
hsa-miR-4632-3p	MIMAT0019688	0	0	0	0	0	0	0	0	0	0	0	0	0	0	0	0	0	0	1	0	0	0	0	0	0	0	0	3	0	0	0	0	0	1	0	0	0	0	0	0	0	0	0	0	0	0	0	0
hsa-miR-4633-5p	MIMAT0019689	0	0	0	0	0	0	0	0	0	0	0	0	0	0	0	0	0	0	0	0	0	0	0	0	0	0	0	0	0	0	0	0	0	0	0	0	0	0	0	0	0	0	0	0	0	0	0	0
hsa-miR-4633-3p	MIMAT0019690	0	0	0	0	0	0	0	0	0	0	0	0	0	0	0	0	0	0	0	0	0	0	0	0	0	0	0	0	0	0	0	0	0	0	0	0	0	0	0	0	0	0	0	0	0	0	0	0
hsa-miR-4634	MIMAT0019691	0	0	0	0	0	0	0	0	0	0	0	1	0	0	0	0	0	0	0	0	0	0	0	0	0	0	0	0	0	0	0	0	0	0	0	0	0	0	0	0	0	0	0	0	0	0	0	0
hsa-miR-4635	MIMAT0019692	0	0	0	0	0	0	0	0	0	0	0	0	0	0	0	0	0	0	1	0	0	0	0	0	0	0	0	0	0	0	0	0	0	0	0	0	0	0	0	0	0	0	0	0	0	0	0	0
hsa-miR-4636	MIMAT0019693	0	0	4	0	3	0	0	1	1	0	1	3	0	0	1	1	0	0	5	0	3	0	0	0	0	1	0	0	1	3	0	1	0	2	3	3	1	0	0	0	4	4	3	1	0	0	1	0
hsa-miR-4637	MIMAT0019694	0	0	0	0	0	0	0	0	0	0	0	0	0	0	0	0	0	0	0	0	0	0	0	0	0	0	0	0	0	0	0	0	0	0	0	0	0	0	0	0	0	0	0	0	0	0	0	0
hsa-miR-4638-5p	MIMAT0019695	0	0	0	0	0	0	0	0	0	1	0	0	0	0	0	0	0	0	0	0	0	0	0	0	0	0	0	0	0	0	0	0	0	0	0	1	0	0	0	0	1	0	0	0	0	0	0	0
hsa-miR-4638-3p	MIMAT0019696	0	0	1	0	0	1	0	0	0	0	0	0	0	0	0	0	0	1	0	0	0	0	0	0	0	0	0	0	0	0	0	0	0	0	0	0	0	0	0	0	0	0	0	0	0	0	0	0
hsa-miR-4639-5p	MIMAT0019697	0	0	0	0	0	0	0	0	1	0	0	0	0	0	0	0	0	0	1	0	0	0	0	0	0	0	0	0	0	0	0	0	0	0	0	1	0	0	0	0	0	0	0	0	0	0	0	0
hsa-miR-4639-3p	MIMAT0019698	0	0	0	0	0	0	0	0	0	0	0	0	0	0	1	0	0	0	0	0	1	0	0	0	0	0	0	0	0	0	0	0	0	0	1	0	0	0	0	0	0	0	0	0	0	0	0	0
hsa-miR-4640-5p	MIMAT0019699	0	0	0	0	0	0	0	0	0	0	0	0	0	0	0	0	0	0	0	0	0	0	0	0	0	0	0	0	0	0	0	0	0	0	0	0	0	0	0	0	0	0	0	0	0	0	0	0
hsa-miR-4640-3p	MIMAT0019700	0	0	0	0	0	0	1	0	0	0	1	1	1	0	0	0	1	0	1	0	1	0	0	0	0	0	0	0	3	0	0	0	0	1	1	0	0	0	0	0	1	1	0	0	0	0	0	0
hsa-miR-4641	MIMAT0019701	0	0	0	0	0	0	0	0	0	0	0	0	0	0	0	0	0	0	0	0	0	0	0	0	0	0	0	0	0	0	0	0	0	0	0	0	0	0	0	0	0	0	0	1	0	0	0	0
hsa-miR-4642	MIMAT0019702	0	0	0	0	0	0	1	0	0	0	0	0	1	0	0	0	0	0	0	0	0	0	0	0	1	0	0	0	0	0	0	0	2	0	1	0	0	0	0	0	0	0	0	0	0	0	0	0
hsa-miR-4643	MIMAT0019703	0	0	0	0	0	0	0	0	0	0	0	0	0	0	0	0	0	0	0	0	0	0	0	0	0	0	0	0	0	0	0	0	0	0	0	0	0	0	0	0	0	0	0	0	0	0	0	0
hsa-miR-4644	MIMAT0019704	0	0	0	0	0	0	0	0	0	0	0	0	0	0	0	0	0	0	0	0	0	0	0	0	0	0	0	0	0	0	0	0	0	0	0	0	0	0	0	0	0	0	0	0	0	0	0	0
hsa-miR-4645-5p	MIMAT0019705	0	0	0	0	0	0	0	0	0	0	0	0	0	0	0	0	0	0	0	0	0	0	0	0	0	0	0	0	0	0	0	0	0	0	0	1	0	0	0	0	0	1	0	0	0	0	0	0
hsa-miR-4645-3p	MIMAT0019706	4	2	4	0	2	0	1	2	4	1	4	1	8	2	1	1	4	1	14	2	7	0	1	2	7	1	6	1	8	4	2	5	3	0	1	3	3	0	1	0	3	1	3	0	7	0	0	3
hsa-miR-4646-5p	MIMAT0019707	0	0	0	1	0	0	0	0	0	0	0	0	0	0	0	1	0	0	0	0	0	0	0	1	0	0	0	0	0	0	0	0	0	0	0	0	0	0	0	0	0	0	0	0	0	0	0	0
hsa-miR-4646-3p	MIMAT0019708	1	0	0	0	0	1	0	0	0	0	2	0	1	0	1	0	0	0	0	0	0	0	0	0	0	0	0	0	0	0	0	0	0	0	0	0	1	0	0	0	0	0	1	0	0	0	0	0
hsa-miR-4647	MIMAT0019709	0	0	0	0	0	0	1	0	0	0	0	0	0	0	0	0	0	0	0	0	0	0	0	0	0	0	1	0	0	0	0	0	0	0	0	0	0	0	0	0	0	0	0	0	0	0	0	0
hsa-miR-4648	MIMAT0019710	0	0	0	0	0	0	0	0	0	0	0	0	0	0	0	1	0	0	0	0	0	0	0	0	0	0	0	0	0	0	0	0	0	0	0	0	0	0	0	0	0	0	0	0	0	0	0	0
hsa-miR-4649-5p	MIMAT0019711	0	0	0	0	0	0	0	0	0	0	0	0	0	0	0	0	0	0	0	0	0	0	0	0	0	0	0	0	0	0	0	0	1	0	0	0	0	0	0	0	0	0	0	0	0	0	0	0
hsa-miR-4649-3p	MIMAT0019712	0	0	0	0	0	0	0	0	0	0	0	0	0	0	0	0	0	0	1	0	1	0	0	0	0	0	0	0	0	0	0	0	0	0	0	1	0	1	0	0	0	0	0	1	0	0	0	0
hsa-miR-4650-5p	MIMAT0019713	0	0	0	0	0	0	0	0	0	0	0	0	0	0	0	0	0	0	0	0	0	0	0	0	1	0	0	0	0	0	0	0	0	0	0	0	0	0	0	0	0	0	0	0	0	0	0	0
hsa-miR-4650-3p	MIMAT0019714	0	0	0	0	0	0	0	0	0	0	0	0	0	0	0	0	0	0	0	0	0	0	0	0	0	0	0	0	0	0	0	0	0	0	0	0	0	0	0	0	0	0	0	0	0	0	0	0
hsa-miR-4651	MIMAT0019715	0	0	1	0	0	0	0	0	0	0	0	0	0	0	0	0	1	0	0	0	0	0	0	0	1	0	0	0	1	0	0	0	0	0	0	0	0	0	0	0	0	0	0	0	0	0	0	0
hsa-miR-4652-5p	MIMAT0019716	0	0	0	0	0	0	0	0	0	0	0	0	0	0	0	0	1	0	0	1	0	0	0	1	0	0	0	0	1	0	0	0	1	0	0	0	0	0	0	0	0	0	0	0	0	0	0	0
hsa-miR-4652-3p	MIMAT0019717	0	0	0	0	0	0	0	0	0	0	0	0	0	0	0	0	2	0	0	0	0	0	0	0	0	0	0	0	0	0	3	0	0	0	0	0	0	0	0	0	0	0	0	0	0	0	0	0
hsa-miR-4653-5p	MIMAT0019718	0	0	0	0	0	0	0	0	0	0	0	0	0	0	0	0	0	0	0	0	0	0	0	0	0	0	0	0	0	0	0	0	0	0	0	0	0	0	0	0	0	0	0	0	0	0	0	0
hsa-miR-4653-3p	MIMAT0019719	0	0	0	0	0	0	0	0	0	0	0	0	0	0	0	0	0	0	0	0	0	0	0	0	0	0	0	0	0	0	0	0	0	0	0	0	0	0	0	0	0	0	0	0	0	0	0	0
hsa-miR-4654	MIMAT0019720	0	0	0	0	0	0	0	0	0	0	0	0	0	0	0	0	0	0	0	0	0	0	0	0	0	0	1	0	0	0	0	0	1	0	0	1	0	0	0	0	0	0	0	1	0	0	0	0
hsa-miR-4655-5p	MIMAT0019721	0	0	0	0	0	0	0	0	0	0	0	0	0	0	0	0	0	0	0	0	0	0	0	0	0	0	0	0	0	0	0	0	0	0	0	0	0	0	0	0	0	0	0	0	0	0	0	0
hsa-miR-4655-3p	MIMAT0019722	0	0	0	0	0	0	0	0	0	0	0	0	0	0	0	0	0	0	0	0	0	0	0	0	0	0	0	0	0	0	0	0	0	0	0	0	0	0	0	0	0	0	0	0	0	0	0	0
hsa-miR-4656	MIMAT0019723	0	0	0	0	0	0	0	0	0	0	0	0	0	0	0	0	0	0	0	0	0	0	0	0	0	0	0	0	0	0	0	0	0	0	0	0	0	0	0	0	0	0	0	0	0	0	0	0
hsa-miR-4657	MIMAT0019724	0	0	0	0	0	0	0	0	0	0	0	0	0	0	0	0	0	1	0	0	0	0	0	0	0	0	0	0	1	0	1	0	0	0	0	0	0	0	0	0	0	0	0	0	0	0	0	0
hsa-miR-4658	MIMAT0019725	0	0	0	0	0	0	0	0	0	0	0	0	0	0	0	0	0	0	0	0	0	0	0	0	0	0	0	0	0	0	0	0	0	0	0	0	0	0	0	0	0	0	0	0	0	0	0	0
hsa-miR-4659a-5p	MIMAT0019726	0	0	0	0	0	0	0	0	0	0	0	0	0	0	0	0	0	0	0	0	0	0	0	0	0	0	0	0	0	0	0	0	0	0	0	0	0	0	0	0	0	0	0	0	0	0	0	0
hsa-miR-4659a-3p	MIMAT0019727	1	0	0	0	0	0	0	0	0	0	0	0	0	0	0	1	0	0	0	0	0	0	0	0	0	1	0	0	0	0	1	0	0	0	1	0	0	0	0	0	0	0	2	0	0	0	0	0
hsa-miR-4660	MIMAT0019728	0	0	0	0	0	0	0	0	0	0	0	0	0	0	0	0	0	0	0	0	0	0	0	0	0	0	0	0	0	0	0	0	0	0	0	0	0	0	0	0	0	0	0	0	0	0	0	0
hsa-miR-4661-5p	MIMAT0019729	0	0	7	0	0	0	0	0	1	2	0	0	4	0	4	1	3	1	1	0	0	0	2	0	2	0	4	0	1	0	0	2	0	0	0	1	0	0	0	2	0	0	1	1	0	0	1	0
hsa-miR-4661-3p	MIMAT0019730	0	0	0	0	0	0	0	0	0	0	0	0	0	0	0	0	0	0	0	0	0	0	0	0	0	0	0	0	0	0	0	0	0	0	0	0	0	0	0	0	0	0	0	0	0	0	0	0
hsa-miR-4662a-5p	MIMAT0019731	6	1	2	4	13	7	0	7	1	10	12	2	2	0	15	1	7	3	4	13	19	1	0	3	3	1	0	6	5	11	4	18	3	8	25	10	6	1	10	1	6	48	8	1	9	1	0	3
hsa-miR-4662a-3p	MIMAT0019732	0	0	0	0	2	3	0	0	0	1	0	0	0	0	1	1	0	0	0	0	0	0	0	1	0	0	0	0	0	0	0	0	0	1	2	0	0	0	1	0	0	2	0	1	0	0	0	0
hsa-miR-4659b-5p	MIMAT0019733	0	0	0	0	0	0	0	0	0	0	0	0	0	0	0	0	0	0	0	0	0	0	0	0	0	0	0	0	0	0	0	0	0	0	0	0	0	0	0	0	0	0	0	0	0	0	0	0
hsa-miR-4659b-3p	MIMAT0019734	0	0	0	0	0	0	0	0	0	0	0	0	0	0	0	0	0	0	0	0	0	0	0	0	0	0	0	0	0	0	0	0	0	0	0	0	0	0	1	0	0	0	0	0	0	0	0	0
hsa-miR-4663	MIMAT0019735	0	0	0	0	0	0	0	0	0	0	0	0	0	0	0	0	0	0	0	0	0	0	0	0	0	0	0	0	0	0	0	0	0	0	0	0	0	0	0	0	0	0	0	0	0	0	0	0
hsa-miR-4662b	MIMAT0019736	0	0	0	0	1	2	0	0	0	0	0	0	0	0	0	0	0	0	0	0	0	0	0	0	0	1	0	0	0	0	0	0	1	0	1	0	0	0	0	0	0	0	0	0	0	0	0	0
hsa-miR-4664-5p	MIMAT0019737	0	0	0	0	0	0	1	0	0	0	0	0	1	0	1	0	0	0	1	0	0	0	0	0	0	0	0	0	0	0	0	0	0	0	0	0	0	0	0	0	0	0	0	0	0	0	0	0
hsa-miR-4664-3p	MIMAT0019738	1	0	0	0	0	1	2	1	0	0	0	0	1	0	0	0	0	0	0	1	0	0	0	1	2	0	1	0	2	0	0	0	0	0	0	0	0	1	0	0	0	0	0	0	0	0	0	0
hsa-miR-4665-5p	MIMAT0019739	0	0	0	0	0	0	0	0	0	0	0	0	0	0	0	0	0	0	0	0	0	0	0	0	0	0	0	0	0	0	0	0	0	0	0	0	0	0	0	1	0	0	0	0	1	0	0	0
hsa-miR-4665-3p	MIMAT0019740	0	0	0	0	0	0	0	0	0	0	0	0	0	0	0	0	0	0	0	0	0	0	0	0	0	0	0	0	0	0	0	0	0	0	0	0	0	0	0	0	0	0	0	0	0	0	0	0
hsa-miR-4666a-5p	MIMAT0019741	0	0	0	0	0	0	0	0	0	0	0	0	0	0	0	0	0	0	2	0	0	0	0	0	0	0	0	0	0	0	0	0	0	0	0	0	0	0	0	0	0	0	0	0	0	0	0	0
hsa-miR-4666a-3p	MIMAT0019742	0	0	0	0	0	0	0	0	0	0	0	0	0	0	0	0	0	0	0	0	0	0	0	0	0	0	0	0	0	0	0	0	0	0	0	0	0	0	0	0	0	0	0	0	0	0	0	0
hsa-miR-4667-5p	MIMAT0019743	0	0	1	1	0	0	0	0	0	0	0	0	0	0	0	0	0	1	1	1	0	0	0	0	0	0	0	0	0	0	0	1	0	0	1	0	0	0	0	0	0	0	0	0	0	0	0	0
hsa-miR-4667-3p	MIMAT0019744	0	0	0	0	0	0	0	0	0	0	0	0	0	0	0	0	0	0	0	0	0	0	0	0	0	1	0	0	0	0	0	0	0	0	0	0	0	0	0	0	0	1	0	0	0	0	0	0
hsa-miR-4668-5p	MIMAT0019745	0	1	1	2	0	0	0	0	0	1	0	0	0	1	0	4	1	1	1	0	0	0	0	3	0	2	2	0	0	2	0	0	0	1	0	0	0	0	0	0	0	0	0	0	0	0	0	1
hsa-miR-4668-3p	MIMAT0019746	0	0	0	0	0	0	0	0	0	0	0	0	0	0	0	0	0	0	1	0	0	0	0	0	0	0	0	0	0	0	0	0	0	0	0	0	0	0	0	0	0	0	0	0	0	0	0	0
hsa-miR-219b-5p	MIMAT0019747	0	0	0	0	0	0	0	0	1	0	0	0	0	0	0	0	0	0	0	0	0	0	0	0	0	0	0	0	2	1	0	0	0	0	0	1	1	0	0	0	0	0	0	0	1	0	0	0
hsa-miR-219b-3p	MIMAT0019748	0	0	2	0	0	1	1	0	0	0	0	0	0	0	1	0	1	1	1	0	0	0	0	0	1	0	1	0	4	0	1	1	0	0	0	0	0	0	0	0	0	0	0	0	2	0	0	0
hsa-miR-4669	MIMAT0019749	0	0	0	0	0	0	0	0	0	0	0	0	0	0	0	0	0	0	0	0	0	0	0	0	0	0	0	0	0	0	0	0	0	0	0	0	0	0	0	0	0	0	0	0	0	0	0	0
hsa-miR-4670-5p	MIMAT0019750	0	0	0	0	0	0	0	0	0	0	0	0	0	0	0	0	0	0	0	0	0	0	0	0	0	0	0	0	0	0	0	0	0	0	0	0	0	0	0	0	0	0	0	0	0	0	0	0
hsa-miR-4670-3p	MIMAT0019751	0	0	0	0	0	0	0	0	0	0	0	0	1	0	2	0	0	0	0	0	0	0	0	1	0	0	1	0	0	0	0	0	1	0	1	0	0	0	1	1	0	0	0	0	0	0	0	0
hsa-miR-4671-5p	MIMAT0019752	2	0	0	0	0	0	0	0	0	0	0	0	0	0	0	0	2	0	0	0	1	0	0	0	0	1	0	0	1	0	0	0	0	0	1	0	0	0	0	0	0	0	0	0	0	0	0	0
hsa-miR-4671-3p	MIMAT0019753	7	0	1	0	0	0	0	0	0	0	0	0	2	0	1	1	5	0	1	0	1	0	0	0	0	0	0	0	2	0	0	0	0	1	2	0	0	0	0	0	0	0	0	0	0	1	1	0
hsa-miR-4672	MIMAT0019754	0	0	0	0	0	0	0	0	0	0	0	0	0	0	0	1	0	0	0	0	0	0	0	0	0	0	0	0	0	0	0	0	0	0	0	0	0	0	0	0	0	0	0	0	0	0	0	0
hsa-miR-4673	MIMAT0019755	0	0	0	0	0	0	0	0	0	0	0	0	0	0	0	0	0	0	0	0	0	0	0	0	0	0	0	0	0	0	0	0	0	0	0	0	0	0	0	0	0	0	0	0	0	0	0	0
hsa-miR-4674	MIMAT0019756	0	0	0	0	0	0	0	0	0	0	0	0	0	0	0	0	0	0	0	0	0	0	0	0	0	0	1	0	0	0	0	0	0	0	0	0	0	0	0	0	0	0	0	0	0	0	0	0
hsa-miR-4675	MIMAT0019757	0	0	0	0	0	0	0	0	0	0	0	0	0	0	0	0	0	0	0	0	0	0	0	0	0	0	0	0	0	0	0	0	0	0	0	0	0	0	0	0	0	0	0	0	0	0	0	0
hsa-miR-4676-5p	MIMAT0019758	0	0	0	0	0	0	0	0	0	0	0	0	0	0	0	0	0	0	0	0	0	0	0	0	0	0	0	0	0	0	0	0	0	0	0	0	0	0	0	0	0	0	0	0	0	0	0	0
hsa-miR-4676-3p	MIMAT0019759	0	0	1	0	0	0	0	0	0	0	0	0	1	0	0	0	1	0	1	0	0	0	0	0	0	0	0	0	0	0	0	0	0	0	0	1	0	0	0	0	0	0	0	0	0	0	0	0
hsa-miR-4677-5p	MIMAT0019760	0	0	0	0	0	0	0	0	0	0	0	0	0	0	0	0	1	0	0	0	0	0	0	0	0	0	0	0	0	0	0	0	0	0	0	0	0	0	0	0	0	0	0	0	0	0	0	0
hsa-miR-4677-3p	MIMAT0019761	23	4	14	3	11	5	10	2	14	8	25	9	17	2	28	5	26	1	34	1	24	2	3	1	39	3	17	2	44	11	30	12	9	16	22	11	5	0	9	0	10	10	15	3	14	4	6	6
hsa-miR-4678	MIMAT0019762	0	0	0	0	0	0	0	0	0	0	0	0	0	0	0	0	0	0	0	0	0	0	0	0	0	0	0	0	0	0	0	0	0	0	0	0	0	0	0	0	0	0	0	0	0	0	0	0
hsa-miR-4679	MIMAT0019763	0	0	0	0	0	0	0	0	0	1	0	0	0	0	0	0	0	0	0	0	0	0	0	0	0	0	0	0	0	3	0	0	0	0	0	5	0	0	1	1	0	5	0	0	0	0	0	0
hsa-miR-4680-5p	MIMAT0019764	0	0	0	0	0	0	0	0	0	0	0	0	0	0	0	0	0	0	0	0	0	0	0	0	0	0	0	0	0	0	0	0	0	0	0	0	0	0	0	0	0	0	0	0	0	0	0	0
hsa-miR-4680-3p	MIMAT0019765	0	0	0	0	0	0	0	0	0	0	0	0	0	0	0	0	0	0	0	0	0	0	0	0	0	0	0	0	0	0	0	0	0	0	0	0	0	0	1	0	0	0	0	0	0	0	0	0
hsa-miR-4681	MIMAT0019766	0	0	0	0	0	0	0	0	0	0	0	0	0	0	0	0	0	0	0	0	0	0	0	0	0	0	0	0	0	0	0	0	0	0	0	0	0	0	0	0	0	0	0	0	0	0	0	0
hsa-miR-4682	MIMAT0019767	0	0	0	0	0	0	0	1	1	0	0	0	0	0	0	0	0	0	0	0	0	0	0	0	0	0	0	0	0	0	0	0	0	0	1	0	1	1	0	0	0	0	1	1	0	0	0	0
hsa-miR-4683	MIMAT0019768	0	0	0	0	0	0	0	0	1	0	0	0	0	0	1	0	0	0	0	0	3	0	0	0	0	0	0	0	0	0	0	0	0	0	0	0	0	0	0	0	1	1	0	1	0	0	0	0
hsa-miR-4684-5p	MIMAT0019769	0	0	0	0	0	0	0	0	0	0	0	0	0	0	0	0	0	0	0	0	0	0	0	0	0	0	0	0	0	0	0	0	0	0	0	0	0	0	0	0	0	0	0	0	0	0	0	0
hsa-miR-4684-3p	MIMAT0019770	0	0	0	0	0	0	0	0	0	0	0	0	0	0	0	0	0	0	0	0	0	0	0	0	0	0	0	0	0	0	0	0	0	0	0	0	0	0	0	0	0	0	0	0	0	0	0	0
hsa-miR-4685-5p	MIMAT0019771	0	0	0	0	0	0	0	0	0	0	0	0	0	0	0	0	0	0	0	0	0	0	0	0	0	0	0	0	0	0	0	0	0	0	0	0	0	0	0	0	0	0	0	0	0	0	0	0
hsa-miR-4685-3p	MIMAT0019772	0	0	0	1	0	2	0	1	0	1	0	0	0	1	1	4	2	1	3	0	1	0	0	0	1	2	2	2	0	0	1	0	0	4	2	1	0	0	0	0	0	0	2	2	5	0	0	2
hsa-miR-4686	MIMAT0019773	0	0	0	0	0	0	0	0	0	0	0	0	0	0	0	0	0	0	0	0	0	0	0	0	0	0	0	0	0	0	0	0	0	0	0	0	0	0	0	0	0	0	0	0	0	0	0	0
hsa-miR-4687-5p	MIMAT0019774	1	0	0	0	0	0	0	0	0	0	1	1	0	0	0	0	2	1	0	0	0	0	1	0	3	0	1	1	0	0	0	0	1	1	0	1	0	0	0	0	0	1	0	0	0	0	0	0
hsa-miR-4687-3p	MIMAT0019775	0	0	0	0	0	0	0	0	1	0	0	0	1	0	0	0	0	0	0	0	0	0	0	0	1	0	0	0	0	0	0	2	0	0	0	0	0	0	0	0	1	0	0	0	0	0	0	0
hsa-miR-1343-5p	MIMAT0027038	0	0	0	0	0	0	0	0	0	0	0	0	0	0	0	0	0	0	0	0	0	0	0	0	0	0	0	0	1	0	0	0	0	0	0	0	0	0	0	0	0	0	0	0	0	0	0	0
hsa-miR-1343-3p	MIMAT0019776	1	0	0	1	0	1	0	0	1	0	0	0	0	1	0	0	0	2	1	0	1	0	0	0	0	0	0	0	0	2	0	1	0	2	1	1	0	0	0	0	1	1	3	2	2	1	0	1
hsa-miR-4688	MIMAT0019777	0	0	0	0	0	0	0	0	0	0	0	0	0	0	0	0	0	0	0	0	0	0	0	0	0	0	0	0	0	0	0	0	0	0	0	0	0	0	0	0	1	0	0	0	0	0	0	0
hsa-miR-4689	MIMAT0019778	0	0	0	0	0	0	0	0	0	0	0	0	0	0	0	0	0	0	1	0	0	0	0	0	0	0	0	0	0	0	0	1	0	0	1	0	0	0	0	0	0	0	0	0	0	0	0	0
hsa-miR-4690-5p	MIMAT0019779	0	0	0	0	0	0	0	0	0	0	0	0	0	0	0	0	0	0	0	0	0	0	0	0	0	0	0	0	0	0	0	0	0	0	0	0	0	0	0	0	0	0	0	0	0	0	0	0
hsa-miR-4690-3p	MIMAT0019780	0	0	0	0	0	1	0	1	0	0	0	0	4	1	1	1	0	0	5	0	0	0	0	0	2	0	1	0	0	1	2	0	1	0	0	0	0	0	0	0	0	0	0	0	0	0	1	0
hsa-miR-4691-5p	MIMAT0019781	0	0	0	0	0	0	0	0	0	0	0	0	0	0	0	0	0	0	0	0	0	0	0	0	0	0	0	0	0	0	0	0	0	0	0	0	0	0	0	0	0	0	0	0	0	0	0	0
hsa-miR-4691-3p	MIMAT0019782	0	0	0	0	0	0	0	0	0	0	0	0	0	0	0	0	0	0	0	0	0	0	0	0	0	0	0	0	0	0	0	0	0	0	0	0	0	0	0	0	0	0	0	0	0	0	0	0
hsa-miR-4692	MIMAT0019783	0	0	0	0	0	0	0	0	0	0	0	0	0	0	0	0	0	0	0	0	0	0	0	0	0	0	0	0	0	0	0	0	0	0	0	0	0	0	0	0	0	0	0	0	0	0	0	0
hsa-miR-4693-5p	MIMAT0019784	0	0	0	0	0	0	0	0	0	0	0	0	0	0	0	0	0	0	0	0	0	0	0	0	0	0	0	0	0	0	0	0	0	0	0	0	0	0	0	0	0	0	0	0	0	0	0	0
hsa-miR-4693-3p	MIMAT0019785	0	0	0	0	0	0	0	0	0	0	0	0	0	0	0	0	0	0	0	0	0	0	0	0	0	0	0	0	0	0	0	0	0	0	0	0	0	0	0	0	0	0	0	0	0	0	0	0
hsa-miR-4694-5p	MIMAT0019786	0	0	0	0	0	0	0	0	0	0	0	0	0	0	0	0	0	0	0	0	0	0	0	0	0	0	0	0	0	0	0	0	0	0	0	0	0	0	0	0	0	0	0	0	0	0	0	0
hsa-miR-4694-3p	MIMAT0019787	0	0	0	0	0	0	0	0	0	0	0	0	0	0	0	0	0	0	0	0	0	0	0	0	0	0	0	0	0	0	0	0	0	0	0	0	0	0	0	0	0	0	0	0	0	0	0	0
hsa-miR-4695-5p	MIMAT0019788	0	0	0	0	0	0	0	0	0	0	0	0	0	0	1	0	0	2	1	0	0	0	0	0	0	1	0	0	0	0	0	0	0	0	0	0	0	0	0	0	0	0	0	0	0	0	0	0
hsa-miR-4695-3p	MIMAT0019789	0	0	0	0	0	0	1	0	0	1	0	0	0	0	0	0	0	2	1	2	0	0	0	2	0	0	0	1	0	0	0	2	1	0	0	0	0	0	0	0	0	0	0	1	0	0	0	1
hsa-miR-4696	MIMAT0019790	0	0	0	0	0	0	0	0	0	0	0	0	0	0	0	0	0	0	0	0	0	0	0	0	0	0	0	0	0	0	0	0	0	0	0	0	0	0	0	0	0	1	0	0	0	0	0	0
hsa-miR-4697-5p	MIMAT0019791	0	0	0	0	0	0	0	0	0	0	0	0	0	0	0	0	0	0	0	0	0	0	0	0	0	0	0	0	0	0	0	0	0	0	0	0	0	0	0	0	0	0	0	0	0	0	0	0
hsa-miR-4697-3p	MIMAT0019792	1	0	1	0	0	0	0	0	0	0	0	0	0	0	0	0	0	0	0	0	0	0	0	0	2	0	0	0	0	0	0	0	0	0	0	0	1	0	0	0	0	0	0	0	0	0	0	0
hsa-miR-4698	MIMAT0019793	0	0	0	0	0	0	0	0	0	0	0	0	0	0	0	0	0	0	0	0	0	0	0	0	0	0	0	0	0	0	0	0	0	0	0	0	0	0	0	0	0	0	0	0	0	0	0	0
hsa-miR-4699-5p	MIMAT0019794	0	0	0	1	0	0	0	0	0	0	0	0	0	0	0	0	0	0	0	0	0	0	0	0	0	0	0	0	0	0	0	0	0	0	0	0	1	0	0	0	0	0	0	0	0	0	0	0
hsa-miR-4699-3p	MIMAT0019795	0	0	0	0	0	0	2	0	0	0	0	0	0	0	0	0	0	0	0	1	0	0	0	0	0	0	0	0	1	0	0	0	0	0	0	0	0	0	0	0	0	0	0	0	0	0	0	0
hsa-miR-4700-5p	MIMAT0019796	0	0	0	0	0	0	0	0	0	0	0	0	0	0	0	0	0	0	0	0	0	0	0	0	0	0	0	0	0	0	0	0	0	0	0	0	0	0	0	0	0	0	0	0	0	0	0	0
hsa-miR-4700-3p	MIMAT0019797	0	0	0	0	0	0	0	0	2	0	0	0	0	0	0	0	1	0	0	0	0	0	0	0	0	0	0	0	0	0	0	0	0	0	0	0	0	0	0	0	0	0	0	0	0	0	0	0
hsa-miR-4701-5p	MIMAT0019798	0	0	0	0	0	0	1	0	0	0	0	0	0	0	0	1	0	0	1	0	0	0	0	0	0	2	0	0	0	0	0	1	0	0	0	0	0	0	0	0	0	0	0	0	0	0	0	1
hsa-miR-4701-3p	MIMAT0019799	0	0	0	0	0	0	0	0	0	0	0	0	0	0	0	0	2	0	0	0	0	0	0	0	0	0	0	0	0	0	0	0	0	0	0	0	0	0	0	0	0	0	0	0	0	0	0	0
hsa-miR-4703-5p	MIMAT0019801	0	0	0	0	0	0	0	0	0	1	0	0	0	0	0	0	0	0	0	0	0	0	0	0	0	0	0	0	0	0	0	0	0	0	0	0	0	0	0	0	0	0	0	0	0	0	0	0
hsa-miR-4703-3p	MIMAT0019802	0	0	0	0	0	0	1	0	0	1	0	0	0	0	0	0	0	0	0	0	0	0	0	0	0	0	0	0	0	1	0	0	0	1	0	0	0	0	0	0	0	0	0	0	0	0	0	0
hsa-miR-4704-5p	MIMAT0019803	0	0	0	0	0	0	0	0	0	0	0	0	0	0	0	0	0	0	0	0	0	0	0	0	0	0	0	0	0	0	0	0	0	0	0	0	0	0	0	0	0	1	0	0	0	0	0	0
hsa-miR-4704-3p	MIMAT0019804	0	0	0	0	0	0	0	0	0	0	0	0	0	0	0	0	0	0	0	0	0	0	0	0	0	0	0	0	0	0	0	0	0	0	0	0	0	0	0	0	0	0	0	0	0	0	0	0
hsa-miR-4705	MIMAT0019805	0	0	0	0	10	0	0	0	8	0	0	0	1	0	1	0	4	0	8	0	3	0	0	0	0	0	0	0	0	0	0	0	0	1	0	1	0	0	3	0	3	0	0	0	1	1	0	0
hsa-miR-4706	MIMAT0019806	0	0	0	0	0	0	0	0	0	0	0	0	0	0	0	0	0	0	0	0	0	0	0	0	0	0	0	0	0	0	0	0	0	0	0	0	0	0	0	0	0	0	0	0	0	0	0	0
hsa-miR-4707-5p	MIMAT0019807	0	0	0	0	0	0	0	0	0	0	0	0	0	0	0	0	0	0	0	0	0	0	0	0	0	0	0	0	0	0	0	0	0	0	0	0	0	0	0	0	0	0	0	0	0	0	0	0
hsa-miR-4707-3p	MIMAT0019808	0	0	0	1	0	3	0	0	2	1	5	2	2	0	3	0	1	2	0	0	2	0	1	0	2	0	0	0	0	0	3	0	0	3	0	0	0	0	0	0	0	0	0	0	0	0	2	2
hsa-miR-4708-5p	MIMAT0019809	0	0	0	0	0	0	0	0	0	0	0	0	0	0	0	0	0	0	0	0	0	0	0	0	0	0	0	0	0	0	0	0	0	0	0	0	0	0	0	0	0	0	0	0	0	0	0	0
hsa-miR-4708-3p	MIMAT0019810	0	0	0	0	0	0	0	0	0	0	0	0	0	0	0	0	0	0	0	0	0	0	0	0	0	0	0	0	0	0	0	0	0	0	0	0	0	0	0	0	0	0	0	0	0	0	0	0
hsa-miR-4709-5p	MIMAT0019811	0	0	0	0	0	0	0	0	0	1	0	0	0	0	0	0	1	0	1	0	0	0	0	1	0	0	0	0	1	0	0	0	0	0	0	0	0	0	0	0	0	0	0	0	1	0	0	0
hsa-miR-4709-3p	MIMAT0019812	0	0	0	0	0	0	0	1	0	0	0	0	0	0	1	0	0	2	2	0	1	0	0	0	0	1	0	0	0	1	0	0	0	0	0	0	0	0	0	0	0	0	0	0	0	0	1	1
hsa-miR-203b-5p	MIMAT0019813	0	0	0	0	0	0	0	0	0	0	0	0	0	0	0	0	0	0	0	0	0	0	0	0	0	0	0	0	1	0	0	0	0	0	0	0	0	0	0	0	0	0	0	0	0	0	0	0
hsa-miR-203b-3p	MIMAT0019814	0	1	0	0	2	0	0	0	0	2	0	6	0	1	0	1	0	0	0	0	1	0	0	0	1	0	0	0	4	1	0	0	0	0	0	0	0	0	0	0	0	0	0	5	0	1	0	1
hsa-miR-4710	MIMAT0019815	0	0	1	0	0	0	0	0	0	0	0	0	0	0	1	1	1	0	0	0	0	0	0	0	0	0	0	0	0	0	0	1	0	0	0	0	0	0	0	0	0	0	0	0	0	0	0	0
hsa-miR-4711-5p	MIMAT0019816	0	0	0	0	0	0	0	0	0	0	0	0	0	0	0	0	0	0	0	0	0	0	0	0	0	0	0	0	0	0	0	0	0	0	0	0	0	0	0	0	0	0	0	0	0	0	0	0
hsa-miR-4711-3p	MIMAT0019817	0	0	0	0	0	0	0	0	0	0	0	0	0	0	0	0	0	0	0	0	0	0	0	0	0	0	0	0	0	0	0	0	0	0	0	0	0	0	0	0	0	0	0	0	0	0	0	0
hsa-miR-4712-5p	MIMAT0019818	0	0	0	0	0	0	0	0	0	0	0	0	0	0	0	0	0	0	0	0	0	0	0	0	0	0	0	0	0	0	0	0	0	0	0	0	0	0	0	0	0	0	0	0	0	0	0	0
hsa-miR-4712-3p	MIMAT0019819	0	0	0	0	0	0	0	0	0	0	0	0	0	0	0	0	0	0	0	1	0	0	0	0	0	0	0	0	0	0	0	0	0	0	0	0	0	0	0	0	0	0	0	0	0	0	0	0
hsa-miR-4713-5p	MIMAT0019820	0	0	0	0	0	0	0	0	0	0	0	0	0	0	0	0	0	0	0	0	0	0	0	0	0	0	0	0	0	0	0	0	0	0	0	0	0	0	0	0	0	0	0	0	0	0	0	0
hsa-miR-4713-3p	MIMAT0019821	0	0	0	0	0	0	0	0	0	0	0	0	0	0	0	0	0	0	0	0	0	0	0	0	0	0	0	0	0	0	0	0	0	0	0	0	0	0	0	0	0	0	0	0	0	0	0	0
hsa-miR-4714-5p	MIMAT0019822	0	0	0	0	0	0	0	0	0	0	0	1	0	0	0	0	0	0	0	0	2	0	0	0	0	0	0	0	0	0	0	1	0	0	0	0	0	0	0	0	0	0	0	0	0	0	0	0
hsa-miR-4714-3p	MIMAT0019823	2	0	0	0	0	0	0	0	0	0	0	0	0	0	0	0	1	0	0	0	0	0	0	0	0	0	0	0	0	0	0	0	0	0	0	0	0	0	1	0	0	0	1	0	0	0	0	0
hsa-miR-4715-5p	MIMAT0019824	0	0	0	0	0	0	0	0	0	0	0	0	0	0	0	0	0	0	0	0	0	0	0	0	0	0	0	0	0	0	0	0	0	0	0	0	0	0	0	0	0	0	0	0	0	0	0	0
hsa-miR-4715-3p	MIMAT0019825	0	0	0	0	0	0	0	0	0	0	0	0	0	0	0	0	0	0	0	0	0	0	0	0	0	0	0	0	0	0	0	0	0	0	0	0	0	0	0	0	0	0	0	0	0	0	0	0
hsa-miR-4716-5p	MIMAT0019826	0	0	0	0	0	0	0	0	0	0	0	0	0	0	0	0	0	0	0	0	0	0	0	0	0	0	0	0	0	0	0	0	0	0	0	0	0	0	0	0	0	1	0	0	0	0	0	0
hsa-miR-4716-3p	MIMAT0019827	0	0	0	0	0	0	0	0	0	0	0	0	0	0	0	0	0	0	0	0	0	0	0	0	0	0	0	0	0	0	0	0	0	0	0	0	0	0	0	0	0	0	0	0	0	0	0	0
hsa-miR-3529-5p	MIMAT0019828	0	0	0	0	0	0	0	0	0	0	0	0	1	0	0	0	0	0	0	0	0	0	0	0	0	0	0	0	2	1	0	0	0	0	0	0	0	0	0	0	0	0	0	0	0	0	0	0
hsa-miR-3529-3p	MIMAT0022741	0	0	0	0	0	0	0	0	0	0	0	0	0	0	0	0	0	0	0	0	0	0	0	0	0	0	0	0	0	0	0	0	0	0	0	0	0	0	0	0	0	0	0	0	0	0	0	0
hsa-miR-4717-5p	MIMAT0019829	0	0	0	0	0	0	0	0	0	0	0	0	0	0	0	0	0	0	0	0	0	0	0	0	0	0	0	0	0	0	0	0	0	0	0	0	0	0	0	0	0	0	0	0	0	0	0	0
hsa-miR-4717-3p	MIMAT0019830	0	0	0	0	0	0	0	0	0	0	0	0	0	0	1	0	0	0	2	0	1	0	0	0	1	0	2	0	0	0	0	0	0	0	2	0	0	0	0	0	0	0	1	0	0	0	0	0
hsa-miR-4718	MIMAT0019831	0	0	0	0	0	0	0	0	0	0	0	0	0	0	0	0	0	0	0	0	0	0	0	0	0	0	0	0	0	0	0	0	0	0	0	0	0	0	0	0	0	0	0	0	0	0	0	0
hsa-miR-4719	MIMAT0019832	0	0	0	0	0	0	0	0	0	0	0	0	0	0	0	0	0	0	0	0	0	0	0	0	0	0	0	0	0	0	0	0	0	0	0	0	0	0	0	0	0	0	0	0	0	0	0	0
hsa-miR-4720-5p	MIMAT0019833	0	0	0	0	0	0	0	0	0	0	1	0	0	0	0	0	0	0	0	0	0	0	0	0	0	0	0	0	0	0	0	0	0	0	0	0	0	0	0	0	0	0	0	0	0	0	0	0
hsa-miR-4720-3p	MIMAT0019834	0	0	0	0	0	0	0	0	0	0	0	0	0	0	0	0	0	0	0	0	0	0	0	0	0	0	0	0	0	0	0	0	0	0	0	0	0	0	0	0	0	0	0	0	0	0	0	0
hsa-miR-4721	MIMAT0019835	0	0	0	0	0	0	0	0	0	0	0	0	0	0	0	0	0	0	0	0	0	0	0	0	0	0	0	0	0	0	0	0	0	0	0	0	0	0	0	0	0	0	1	0	0	0	0	0
hsa-miR-4722-5p	MIMAT0019836	0	0	0	0	0	0	0	0	0	0	0	0	0	0	0	0	0	0	0	0	0	0	0	0	0	0	0	0	0	0	0	0	0	0	0	0	0	0	0	0	0	0	0	0	0	0	0	0
hsa-miR-4722-3p	MIMAT0019837	0	0	0	0	0	0	0	0	0	0	0	0	0	0	0	0	0	0	0	0	0	0	0	0	0	0	0	0	0	0	0	0	0	0	0	0	0	0	0	0	0	0	0	0	0	0	0	0
hsa-miR-4520b-5p	MIMAT0020299	0	0	0	0	0	0	0	0	0	0	0	0	0	0	0	0	0	0	0	0	0	0	0	0	0	0	0	0	0	0	0	0	0	0	0	0	0	0	0	0	0	0	0	0	0	0	0	0
hsa-miR-4520b-3p	MIMAT0020300	0	0	0	0	0	0	0	0	0	0	0	0	0	0	0	0	0	0	0	0	0	0	0	0	0	0	0	0	0	0	0	0	0	0	0	0	0	0	0	0	0	0	0	0	0	0	0	0
hsa-miR-4723-5p	MIMAT0019838	0	0	0	0	0	0	0	0	0	0	0	0	0	0	0	0	0	0	0	0	0	0	0	0	0	0	0	0	0	0	0	0	0	0	0	0	0	0	0	0	0	0	0	0	0	0	0	0
hsa-miR-4723-3p	MIMAT0019839	0	0	0	0	0	0	0	0	0	0	0	0	0	0	0	0	0	0	0	0	0	0	0	0	0	0	0	1	0	0	0	0	0	0	0	0	0	0	0	0	0	0	0	0	0	0	0	0
hsa-miR-451b	MIMAT0019840	0	0	0	0	0	0	0	0	0	0	0	0	0	0	0	0	0	0	0	0	0	0	0	0	0	0	0	0	0	0	0	0	0	0	0	0	0	0	0	0	0	0	0	0	0	0	0	0
hsa-miR-4724-5p	MIMAT0019841	0	0	0	0	0	0	0	0	0	0	0	0	0	0	1	0	0	0	0	0	0	0	0	0	0	0	1	0	0	0	0	0	0	0	0	0	0	0	0	0	0	0	0	0	0	0	0	0
hsa-miR-4724-3p	MIMAT0019842	0	0	0	0	0	0	0	0	0	0	0	0	0	0	0	0	0	0	0	0	0	0	0	0	0	0	0	0	0	0	0	0	0	0	0	0	0	0	0	0	0	0	0	0	0	0	0	0
hsa-miR-4725-5p	MIMAT0019843	0	0	0	0	0	0	1	0	0	0	0	0	0	0	0	0	0	0	1	0	0	0	0	0	0	0	0	0	0	0	0	0	1	0	0	0	0	0	0	0	0	0	0	0	2	0	0	0
hsa-miR-4725-3p	MIMAT0019844	0	0	0	0	0	0	1	0	0	0	0	0	0	0	1	0	0	0	0	0	0	0	0	0	0	0	0	0	0	0	0	0	0	0	0	0	0	0	0	0	0	0	0	0	0	0	0	0
hsa-miR-4726-5p	MIMAT0019845	1	0	1	0	0	0	0	0	0	0	1	1	0	0	0	0	0	0	0	0	0	0	0	0	0	0	1	0	0	0	0	0	0	0	0	0	0	0	0	0	0	0	0	0	0	0	0	0
hsa-miR-4726-3p	MIMAT0019846	0	0	0	0	0	1	0	0	0	0	1	0	0	0	0	0	0	0	0	0	0	0	0	0	0	0	0	0	0	1	0	0	0	0	0	0	0	0	0	0	0	0	0	0	0	0	0	0
hsa-miR-4727-5p	MIMAT0019847	0	0	0	0	0	0	0	0	0	0	2	0	0	0	0	0	0	0	0	0	0	0	0	0	1	0	0	0	0	0	0	0	0	0	0	0	0	0	1	0	0	0	0	0	0	0	0	0
hsa-miR-4727-3p	MIMAT0019848	0	0	0	0	2	0	0	0	0	0	0	0	0	0	0	0	0	0	0	0	1	0	0	0	1	0	0	0	0	0	0	0	0	1	0	0	0	0	1	0	0	0	0	0	0	0	0	0
hsa-miR-4728-5p	MIMAT0019849	0	0	0	0	0	0	0	0	0	0	0	0	0	0	0	0	0	1	0	0	0	0	0	0	0	0	0	0	0	0	0	0	0	0	0	0	0	0	0	0	0	0	0	0	0	0	0	0
hsa-miR-4728-3p	MIMAT0019850	0	0	0	1	1	2	0	1	1	1	2	3	0	0	1	1	1	1	1	1	3	1	0	0	0	1	0	3	0	3	0	0	0	4	0	1	2	0	0	0	0	1	1	1	0	2	0	1
hsa-miR-4729	MIMAT0019851	0	0	0	0	0	0	0	0	0	0	0	0	1	0	0	0	0	0	0	0	0	0	0	0	0	0	0	0	0	0	0	1	0	0	0	0	0	0	0	0	0	0	0	0	0	0	0	0
hsa-miR-4730	MIMAT0019852	0	0	0	0	0	0	1	0	0	0	0	0	0	0	0	0	0	0	0	0	0	0	0	0	0	0	0	0	0	0	0	0	0	0	0	0	0	0	0	0	0	0	0	0	1	0	0	0
hsa-miR-4731-5p	MIMAT0019853	0	0	0	0	0	0	0	0	0	0	0	0	0	0	0	0	0	0	0	0	0	0	0	0	0	0	0	0	0	0	0	0	0	0	0	0	0	0	0	0	0	0	0	0	0	0	0	0
hsa-miR-4731-3p	MIMAT0019854	0	0	0	0	0	0	0	0	0	0	0	0	0	0	0	0	0	0	0	0	0	0	0	0	0	0	0	0	0	0	0	0	0	0	0	1	0	0	0	0	0	0	0	0	0	0	0	0
hsa-miR-4732-5p	MIMAT0019855	0	0	0	0	0	0	0	0	0	0	0	0	1	0	0	0	0	0	0	0	0	0	0	0	0	0	0	0	0	0	0	0	0	0	0	0	0	0	0	0	0	0	0	0	0	0	0	0
hsa-miR-4732-3p	MIMAT0019856	0	0	0	0	0	0	0	0	0	0	0	0	1	0	0	1	0	1	0	0	0	0	0	0	0	0	1	2	0	0	0	0	0	0	0	0	1	0	0	1	0	1	0	0	0	0	0	0
hsa-miR-4733-5p	MIMAT0019857	0	0	0	0	0	0	0	0	0	0	0	0	0	0	0	0	0	0	0	0	1	0	0	0	0	0	0	0	0	0	0	0	0	0	0	0	0	0	0	0	0	0	0	0	0	0	0	0
hsa-miR-4733-3p	MIMAT0019858	0	0	0	0	0	0	0	0	0	0	0	0	0	0	0	0	0	0	0	0	0	0	0	0	0	0	0	0	0	0	0	0	0	0	0	0	0	0	0	0	0	0	0	0	0	0	0	0
hsa-miR-4734	MIMAT0019859	0	0	0	0	0	1	0	0	0	0	0	0	0	0	0	0	0	0	1	0	0	0	0	0	0	0	0	0	0	0	0	0	0	0	0	1	0	0	0	0	0	0	0	0	0	0	0	0
hsa-miR-4735-5p	MIMAT0019860	0	0	0	0	0	0	0	0	0	0	0	0	0	0	0	0	0	0	0	0	0	0	0	0	0	0	0	0	0	0	0	0	0	0	0	0	0	0	0	0	0	0	0	0	0	0	0	0
hsa-miR-4735-3p	MIMAT0019861	0	0	0	0	0	0	0	0	0	0	0	0	0	0	0	0	0	0	0	0	0	0	0	0	0	0	0	0	0	0	0	0	0	0	0	0	0	0	0	0	0	0	0	0	0	0	0	0
hsa-miR-4736	MIMAT0019862	0	0	0	0	0	0	0	0	0	0	0	0	0	0	0	0	0	0	0	0	0	0	0	0	0	0	0	0	0	0	0	0	0	0	0	0	0	0	0	0	0	0	0	0	0	0	0	0
hsa-miR-4737	MIMAT0019863	0	0	0	0	0	0	0	0	0	0	0	0	0	0	0	0	0	0	0	0	0	0	0	0	0	0	0	0	0	0	0	0	0	0	0	0	0	0	0	0	0	0	0	0	0	0	0	0
hsa-miR-3064-5p	MIMAT0019864	0	0	0	0	2	1	0	0	0	0	0	0	0	0	1	1	1	1	1	1	0	0	0	1	1	1	0	0	1	0	0	1	1	0	0	0	0	0	0	0	0	0	0	0	2	0	0	1
hsa-miR-3064-3p	MIMAT0019865	0	0	0	0	0	0	0	0	2	0	0	0	0	0	0	0	0	0	0	0	0	0	0	0	0	0	0	0	0	0	0	0	1	0	0	1	0	0	0	0	0	0	1	0	0	0	0	0
hsa-miR-4738-5p	MIMAT0019866	0	0	0	0	0	0	0	0	0	0	0	0	0	0	0	0	0	0	0	0	0	0	0	0	0	0	0	0	0	0	0	0	1	0	0	0	0	0	0	0	0	0	0	0	0	0	0	0
hsa-miR-4738-3p	MIMAT0019867	0	0	0	0	0	0	0	0	0	0	0	0	0	0	0	0	1	0	1	0	0	0	0	0	0	0	0	0	0	1	0	0	0	0	0	0	0	0	0	0	0	0	0	0	0	0	0	1
hsa-miR-4739	MIMAT0019868	2	0	0	0	0	1	0	0	0	0	0	0	0	0	0	1	0	0	0	0	0	0	0	0	0	2	0	0	0	0	0	0	0	0	0	0	0	0	0	0	0	0	0	0	0	0	0	0
hsa-miR-4740-5p	MIMAT0019869	0	0	0	0	0	0	0	0	0	0	0	0	0	0	0	0	0	0	0	0	0	0	0	0	0	0	0	0	0	0	0	0	0	0	0	0	0	0	0	0	0	0	0	0	0	0	0	0
hsa-miR-4740-3p	MIMAT0019870	0	0	0	0	0	0	0	0	0	0	0	0	0	0	0	0	0	0	0	0	0	0	0	0	0	0	0	0	0	0	0	0	0	0	0	0	0	0	0	0	0	0	0	0	0	0	0	0
hsa-miR-4741	MIMAT0019871	0	0	0	0	0	0	0	0	0	0	0	0	0	0	0	0	0	0	0	0	0	0	0	0	1	0	0	0	0	0	0	0	0	0	0	0	0	0	0	0	0	0	0	0	0	0	0	0
hsa-miR-4742-5p	MIMAT0019872	0	0	0	0	0	0	0	0	0	0	1	0	0	0	0	0	0	0	0	0	0	0	0	0	0	0	0	0	0	0	0	0	0	0	0	0	1	0	0	0	0	0	0	0	0	0	0	0
hsa-miR-4742-3p	MIMAT0019873	0	0	1	0	0	0	0	0	0	1	0	0	0	0	0	1	1	0	0	0	0	0	0	0	0	0	0	0	0	0	0	0	0	0	0	0	0	0	0	0	0	0	0	0	1	0	0	0
hsa-miR-4743-5p	MIMAT0019874	0	0	0	0	0	0	0	0	0	0	0	0	0	0	0	0	0	0	0	0	0	0	0	0	0	0	0	0	0	0	0	0	0	0	0	0	0	0	0	0	0	0	0	0	0	0	0	0
hsa-miR-4743-3p	MIMAT0022978	0	0	0	0	0	0	0	0	0	0	0	0	0	0	0	0	0	0	0	0	0	0	0	0	0	0	0	0	0	0	0	0	0	0	0	0	0	0	0	0	0	0	0	0	0	0	0	0
hsa-miR-4744	MIMAT0019875	0	0	0	0	0	0	0	0	0	0	0	0	0	0	0	0	0	0	0	0	0	0	0	0	0	0	0	0	0	0	0	0	0	0	0	0	0	0	0	0	0	0	0	0	0	0	0	0
hsa-miR-3591-5p	MIMAT0019876	0	0	0	0	0	0	0	0	0	0	1	0	0	0	1	0	0	0	0	0	3	0	0	0	0	0	1	0	0	1	0	0	0	0	5	0	0	0	1	0	0	0	1	0	0	0	0	0
hsa-miR-3591-3p	MIMAT0019877	0	0	0	0	0	0	0	0	0	0	0	0	0	0	0	0	0	0	0	0	0	0	0	0	0	0	0	0	0	0	0	0	0	0	0	0	0	0	0	0	0	0	0	0	0	0	0	0
hsa-miR-4745-5p	MIMAT0019878	3	0	0	0	0	0	0	0	0	1	0	0	0	0	1	0	1	0	1	0	0	0	0	0	2	0	0	0	0	1	0	2	0	0	0	0	0	0	0	0	0	0	0	0	2	0	0	0
hsa-miR-4745-3p	MIMAT0019879	0	0	0	0	0	0	0	0	0	0	0	0	0	0	0	0	0	0	0	0	0	0	0	0	0	0	0	1	0	0	0	0	0	0	0	0	0	0	0	0	0	0	0	0	0	0	0	0
hsa-miR-4746-5p	MIMAT0019880	0	0	0	0	1	0	0	0	1	1	1	1	0	0	1	0	0	0	0	2	0	0	0	0	2	0	0	0	3	0	2	0	1	0	1	0	0	0	0	0	0	0	0	0	1	1	0	0
hsa-miR-4746-3p	MIMAT0019881	0	0	0	0	0	0	0	0	0	0	0	0	0	0	0	0	0	0	0	0	0	0	0	0	0	0	0	0	0	0	0	0	0	0	0	0	0	0	0	0	0	0	0	0	0	0	0	0
hsa-miR-4747-5p	MIMAT0019882	0	0	0	0	0	0	0	0	0	0	1	0	0	0	0	0	0	0	0	0	0	0	0	0	0	0	0	0	0	0	0	0	0	0	0	0	0	0	0	0	0	0	0	0	0	0	0	0
hsa-miR-4747-3p	MIMAT0019883	0	0	0	0	0	0	0	0	0	0	0	0	0	0	1	0	0	0	0	0	0	0	0	0	0	0	0	0	0	0	1	0	0	0	0	0	0	0	0	0	0	0	0	0	0	0	0	0
hsa-miR-4748	MIMAT0019884	0	0	0	0	0	0	0	0	0	0	0	0	0	0	0	0	0	0	0	0	0	0	0	0	0	0	0	0	0	0	0	0	0	0	0	0	0	0	0	0	0	0	0	0	0	0	0	0
hsa-miR-4749-5p	MIMAT0019885	0	0	0	0	0	0	0	0	0	0	0	0	0	0	0	1	0	0	0	0	0	0	0	0	1	1	0	0	0	0	0	0	0	0	0	1	0	0	0	0	0	0	0	0	0	0	0	0
hsa-miR-4749-3p	MIMAT0019886	0	0	1	0	0	0	0	0	0	0	0	0	0	0	0	0	0	0	0	0	2	0	1	0	0	0	1	0	2	0	0	0	0	0	0	0	0	0	0	0	0	0	0	0	0	1	0	0
hsa-miR-4750-5p	MIMAT0019887	0	0	1	0	0	2	0	0	0	0	0	0	0	0	0	2	3	0	0	0	0	0	0	0	0	0	0	0	0	0	0	0	0	0	0	0	0	0	0	0	0	0	1	1	0	0	0	0
hsa-miR-4750-3p	MIMAT0022979	0	0	0	0	0	0	0	0	0	0	0	0	0	0	0	0	0	0	0	0	0	0	0	0	0	0	0	0	0	0	0	0	0	0	0	0	0	0	0	0	0	0	0	0	0	0	0	0
hsa-miR-4751	MIMAT0019888	0	0	0	0	0	0	0	0	0	0	0	0	0	0	0	0	0	0	0	0	0	0	0	0	0	0	0	0	0	0	0	0	0	0	0	0	0	0	0	0	0	0	0	0	0	0	0	0
hsa-miR-4752	MIMAT0019889	0	0	0	0	0	0	0	0	0	0	0	0	0	0	0	0	0	0	0	0	0	0	0	0	0	0	0	0	0	0	0	0	0	0	0	0	0	0	0	0	0	0	0	0	0	0	0	0
hsa-miR-4753-5p	MIMAT0019890	0	0	0	0	0	0	0	0	0	0	0	0	0	0	0	0	0	0	0	0	0	0	0	0	0	0	0	0	0	0	0	0	0	0	1	0	0	0	0	0	0	0	0	0	0	0	0	0
hsa-miR-4753-3p	MIMAT0019891	0	0	0	0	0	0	0	0	0	0	0	0	0	0	0	0	0	0	0	0	0	0	0	0	0	0	0	0	0	0	0	0	0	0	0	0	0	0	0	0	0	0	0	0	0	0	0	0
hsa-miR-371b-5p	MIMAT0019892	0	0	2	0	2	0	0	0	0	0	1	0	0	0	0	0	0	0	1	0	0	0	0	0	0	0	0	0	0	2	1	0	0	0	0	1	0	0	0	0	3	0	1	0	0	0	1	0
hsa-miR-371b-3p	MIMAT0019893	0	0	0	0	0	0	0	0	0	0	0	0	0	0	0	0	0	0	0	0	0	0	0	0	0	0	0	0	0	0	0	0	0	0	0	0	0	0	0	0	0	0	0	0	0	0	0	0
hsa-miR-4754	MIMAT0019894	0	0	0	0	0	0	0	0	0	0	0	0	0	0	0	0	0	0	0	0	0	0	0	0	0	0	0	0	0	0	0	0	0	0	0	0	0	0	0	0	0	0	0	0	0	0	0	0
hsa-miR-4755-5p	MIMAT0019895	1	0	0	0	0	0	0	0	0	0	0	0	1	0	0	0	0	0	0	0	1	0	0	0	0	0	1	0	1	0	0	0	0	0	0	0	0	0	0	0	0	0	0	0	0	0	0	0
hsa-miR-4755-3p	MIMAT0019896	0	0	0	0	0	0	0	0	0	0	0	0	0	0	0	0	0	0	0	0	0	0	0	0	0	0	0	0	0	0	0	0	0	0	0	0	0	0	0	0	0	0	0	0	0	0	0	0
hsa-miR-499b-5p	MIMAT0019897	0	0	0	0	0	0	0	0	0	0	0	0	0	0	0	0	0	0	0	0	0	0	0	0	0	0	0	0	0	0	0	0	0	0	0	0	0	0	0	0	0	0	0	0	0	0	0	0
hsa-miR-499b-3p	MIMAT0019898	0	0	0	0	0	0	0	0	0	0	0	0	0	0	0	0	0	0	0	0	0	0	0	0	0	0	0	0	0	0	0	0	0	0	0	0	0	0	0	0	0	0	0	0	0	0	0	0
hsa-miR-4756-5p	MIMAT0019899	0	0	0	0	0	0	0	0	0	0	0	0	0	0	0	0	0	0	0	0	0	0	0	0	0	0	0	0	0	0	0	0	0	0	0	0	0	0	0	0	0	0	0	0	0	0	0	0
hsa-miR-4756-3p	MIMAT0019900	0	0	0	0	0	0	0	0	0	0	0	0	0	0	0	0	0	0	0	0	0	0	0	0	0	0	0	0	0	0	0	0	0	0	0	0	0	0	0	0	0	0	0	0	0	0	0	0
hsa-miR-4757-5p	MIMAT0019901	0	0	0	0	0	0	0	0	0	0	0	0	0	0	1	0	0	0	0	0	0	0	0	0	0	0	0	0	0	0	0	0	0	1	0	0	0	0	0	0	0	0	0	0	0	0	0	0
hsa-miR-4757-3p	MIMAT0019902	0	0	0	0	0	0	0	0	0	0	0	0	0	0	0	0	0	0	2	0	0	0	0	0	0	0	0	0	0	0	0	0	0	0	0	0	0	0	0	0	0	0	0	0	0	0	0	0
hsa-miR-4758-5p	MIMAT0019903	0	0	0	0	0	0	0	0	0	0	0	0	0	0	0	0	0	0	0	0	0	0	0	0	0	0	0	0	0	0	0	0	0	0	0	0	0	0	0	0	0	0	0	0	0	0	0	0
hsa-miR-4758-3p	MIMAT0019904	0	0	0	0	0	0	0	0	0	0	0	0	0	0	0	0	0	0	2	0	0	0	0	0	0	1	0	0	0	0	0	0	0	0	0	0	0	0	0	0	0	0	0	0	0	0	0	0
hsa-miR-4759	MIMAT0019905	0	0	0	0	0	0	0	0	0	0	0	0	0	0	0	0	0	0	0	0	0	0	0	0	0	0	0	0	0	0	0	0	0	0	0	0	0	0	0	0	0	0	0	0	0	0	0	0
hsa-miR-4760-5p	MIMAT0019906	0	0	0	0	0	0	0	0	0	0	0	0	0	0	0	0	0	0	0	0	0	0	0	0	0	0	0	0	0	0	0	0	0	0	0	0	0	0	0	0	0	0	0	0	0	0	0	0
hsa-miR-4760-3p	MIMAT0019907	0	0	0	0	0	0	0	0	0	0	0	0	0	0	0	0	0	0	0	0	0	0	0	0	0	0	0	0	0	0	0	0	0	0	0	0	0	0	0	0	0	0	0	0	0	0	0	0
hsa-miR-4761-5p	MIMAT0019908	0	0	0	0	0	0	0	0	0	0	0	0	0	0	0	0	0	0	0	0	0	0	0	0	0	0	0	1	0	0	0	0	0	0	0	0	0	0	0	0	0	0	0	0	0	0	0	0
hsa-miR-4761-3p	MIMAT0019909	0	0	0	0	0	0	0	0	0	0	0	0	0	0	0	0	0	0	0	0	0	0	0	0	0	0	0	0	0	0	0	0	1	0	0	0	0	0	0	0	0	0	0	0	0	0	0	0
hsa-miR-4762-5p	MIMAT0019910	0	0	0	0	0	0	0	0	0	0	0	0	0	0	0	0	0	0	0	0	0	0	0	0	1	0	0	0	0	0	0	0	1	0	0	0	0	0	1	0	1	0	1	0	0	0	0	0
hsa-miR-4762-3p	MIMAT0019911	0	0	0	0	0	0	0	0	0	0	0	0	0	0	0	0	1	0	0	0	0	0	0	0	0	0	0	0	0	0	0	0	0	0	0	0	0	0	0	0	0	0	0	0	0	0	0	0
hsa-miR-4763-5p	MIMAT0019912	0	0	0	0	0	0	0	0	0	0	0	0	0	0	0	0	0	0	1	0	1	0	0	0	0	0	0	0	0	0	0	0	0	0	0	0	0	0	0	1	0	0	0	0	0	0	0	0
hsa-miR-4763-3p	MIMAT0019913	0	0	0	0	0	0	0	0	0	0	0	0	1	0	0	0	0	0	0	0	1	0	0	0	0	0	0	0	0	0	0	0	0	0	0	0	0	0	0	0	1	0	0	0	0	0	0	0
hsa-miR-4764-5p	MIMAT0019914	0	0	0	0	0	0	0	0	0	0	0	0	0	0	0	0	0	0	0	0	0	0	0	0	0	0	0	0	0	0	0	0	0	0	0	0	0	0	0	0	0	0	0	0	0	0	0	0
hsa-miR-4764-3p	MIMAT0019915	0	0	0	0	0	0	0	0	0	0	0	0	0	0	0	0	0	0	0	0	0	0	0	0	0	0	0	0	0	0	0	0	0	0	0	0	0	0	0	0	0	0	0	0	0	0	0	0
hsa-miR-4765	MIMAT0019916	0	0	0	0	0	0	0	0	0	0	0	0	0	0	0	0	0	0	0	0	0	0	0	0	0	0	0	0	0	0	0	0	0	0	0	0	0	0	0	0	0	0	0	0	0	0	0	0
hsa-miR-4766-5p	MIMAT0019917	0	0	0	0	0	1	0	0	0	0	0	0	0	0	0	0	0	0	0	0	0	0	0	0	0	0	0	0	0	0	0	1	0	0	0	0	0	0	0	0	0	0	0	0	0	0	0	0
hsa-miR-4766-3p	MIMAT0019918	0	1	0	0	0	0	0	0	0	0	1	0	0	0	2	0	0	0	0	0	0	0	0	0	1	0	0	0	2	0	2	0	0	0	0	0	1	0	0	0	0	0	3	0	0	0	0	0
hsa-miR-4767	MIMAT0019919	1	0	0	0	1	0	0	0	0	0	0	0	1	0	1	0	1	0	3	0	0	0	0	0	5	0	0	0	0	0	0	0	0	0	1	0	0	0	0	0	0	0	0	0	0	0	0	0
hsa-miR-4768-5p	MIMAT0019920	1	0	5	0	1	0	0	3	0	3	1	0	2	1	1	2	6	4	6	3	6	1	0	2	9	1	0	0	5	2	7	3	0	4	3	2	0	1	0	0	3	0	5	1	2	0	1	0
hsa-miR-4768-3p	MIMAT0019921	0	0	0	0	0	0	0	0	0	0	0	0	0	0	0	0	0	0	0	0	0	0	0	0	0	0	0	0	0	0	0	0	0	0	0	0	0	0	0	0	0	0	0	0	0	0	0	0
hsa-miR-4769-5p	MIMAT0019922	0	0	0	0	0	0	0	0	0	0	0	0	0	0	0	0	0	0	0	0	0	0	0	0	0	0	0	0	0	0	0	0	0	0	0	0	0	0	0	0	0	0	0	0	0	0	0	0
hsa-miR-4769-3p	MIMAT0019923	0	0	0	0	0	0	0	0	0	0	0	0	0	0	0	0	0	0	0	0	0	0	0	0	0	0	0	0	1	0	0	0	0	0	0	0	0	0	0	0	0	0	0	0	0	0	0	0
hsa-miR-4770	MIMAT0019924	6	3	12	1	8	3	0	1	10	1	5	2	2	0	8	4	6	2	8	1	24	0	7	0	2	1	1	4	0	3	2	2	5	6	6	6	1	0	5	1	5	10	5	2	1	1	1	6
hsa-miR-4771	MIMAT0019925	0	0	0	0	0	0	0	0	0	0	0	0	0	0	0	0	0	0	0	0	0	0	0	0	0	0	0	0	0	0	0	0	0	0	0	0	0	0	0	0	0	0	0	0	0	0	0	0
hsa-miR-4772-5p	MIMAT0019926	5	0	0	0	0	1	0	0	1	0	0	0	1	0	0	0	3	0	0	0	0	0	0	0	1	0	0	0	0	0	0	0	0	1	1	1	0	0	0	0	0	0	0	0	0	0	0	0
hsa-miR-4772-3p	MIMAT0019927	3	0	0	0	0	0	0	0	1	0	2	0	2	1	1	0	0	0	1	0	0	0	1	0	1	0	2	0	0	0	1	0	0	0	0	1	2	1	0	0	0	0	0	0	1	0	0	0
hsa-miR-4773	MIMAT0019928	0	0	0	0	0	0	0	0	1	0	0	0	0	0	0	0	6	0	1	0	0	0	0	0	0	0	1	0	1	0	0	0	0	0	0	0	0	0	1	0	0	0	0	0	1	0	0	0
hsa-miR-4774-5p	MIMAT0019929	0	0	0	0	0	0	0	0	0	0	0	0	0	0	0	0	0	0	0	0	0	0	0	0	0	0	0	0	0	0	0	0	0	0	0	0	0	0	0	0	0	0	0	0	0	0	0	0
hsa-miR-4774-3p	MIMAT0019930	0	0	0	0	0	0	0	0	0	0	0	0	0	0	0	0	0	0	0	0	0	0	0	0	0	0	0	0	0	0	0	0	1	0	0	0	0	0	0	0	0	0	0	0	0	0	0	0
hsa-miR-4775	MIMAT0019931	8	2	9	0	5	1	1	3	4	2	5	2	8	0	3	3	2	1	18	0	6	0	2	1	13	1	1	1	4	3	5	1	2	2	0	1	2	3	3	2	0	0	4	0	6	1	0	4
hsa-miR-4776-5p	MIMAT0019932	0	0	0	0	0	0	0	0	0	0	0	0	0	0	0	0	0	0	0	0	0	0	0	0	0	0	0	0	0	0	0	0	0	0	0	0	0	0	0	0	0	0	0	0	0	0	0	0
hsa-miR-4776-3p	MIMAT0019933	0	0	0	0	0	0	0	0	0	0	0	0	0	0	0	0	0	0	0	0	0	0	0	0	0	0	0	0	0	0	0	0	0	0	0	0	0	0	0	0	0	0	0	0	0	0	0	0
hsa-miR-4777-5p	MIMAT0019934	0	0	0	0	0	0	0	0	0	0	0	0	0	0	0	0	0	0	0	0	0	0	0	0	0	0	0	0	0	0	0	0	0	0	0	0	0	0	0	0	0	0	0	0	0	0	0	0
hsa-miR-4777-3p	MIMAT0019935	0	0	0	0	0	0	0	0	0	0	0	0	0	0	0	0	0	0	0	0	0	0	0	0	2	0	0	0	2	0	0	0	0	0	0	0	0	0	1	0	0	0	0	0	0	0	0	0
hsa-miR-4778-5p	MIMAT0019936	0	0	0	0	0	0	0	0	0	0	0	0	0	0	0	0	0	0	0	0	0	0	0	0	0	0	0	0	0	0	0	0	0	0	0	0	0	0	0	0	0	0	0	0	0	0	0	0
hsa-miR-4778-3p	MIMAT0019937	0	0	0	0	0	0	0	0	0	0	0	0	0	0	0	0	0	0	0	0	0	0	0	0	0	0	0	0	0	0	0	0	0	0	0	0	0	0	0	0	0	0	0	0	0	0	0	0
hsa-miR-4779	MIMAT0019938	0	0	0	0	0	0	0	0	0	0	0	0	0	0	0	0	0	0	0	0	0	0	0	0	0	0	0	0	0	0	0	0	0	0	0	0	0	0	0	0	0	0	0	0	0	0	0	0
hsa-miR-4780	MIMAT0019939	0	0	0	0	0	0	0	0	0	0	0	0	0	0	0	0	0	0	0	0	0	0	0	0	0	0	0	0	0	0	0	0	0	0	0	0	0	0	0	0	0	0	0	0	0	0	0	0
hsa-miR-4436b-5p	MIMAT0019940	0	0	0	0	0	0	0	0	0	0	0	0	0	0	0	0	0	0	0	0	0	0	0	0	0	0	0	0	0	0	0	0	0	0	0	0	0	0	0	0	0	0	0	0	0	0	0	0
hsa-miR-4436b-3p	MIMAT0019941	0	0	0	0	0	0	0	0	0	0	0	0	0	0	0	0	0	0	0	0	0	0	0	0	0	0	0	0	0	0	0	0	0	0	0	0	0	0	0	0	0	0	0	0	0	0	0	0
hsa-miR-4781-5p	MIMAT0019942	0	0	0	0	0	0	0	0	0	0	0	0	0	0	0	0	0	0	0	0	0	0	0	0	0	0	0	0	0	0	0	0	0	0	0	0	0	0	0	0	0	0	0	0	0	0	0	0
hsa-miR-4781-3p	MIMAT0019943	0	3	1	1	0	1	1	1	0	1	2	1	2	0	3	0	1	1	3	0	2	0	1	2	0	2	2	0	0	0	0	0	2	1	2	0	0	0	1	0	0	1	0	1	0	1	0	1
hsa-miR-4782-5p	MIMAT0019944	0	0	0	0	0	0	0	0	0	0	0	0	0	0	0	0	0	0	0	0	0	0	0	0	0	0	0	0	0	0	1	0	0	0	0	0	0	0	0	0	0	0	0	0	0	0	0	0
hsa-miR-4782-3p	MIMAT0019945	0	0	0	0	0	0	0	0	0	0	0	0	0	0	0	0	0	0	0	0	0	0	0	0	0	0	0	0	0	0	0	0	0	0	0	0	0	0	0	0	0	0	0	0	0	0	0	0
hsa-miR-4783-5p	MIMAT0019946	0	0	0	0	0	0	0	0	0	0	0	0	0	0	0	0	0	0	0	0	0	0	0	0	0	0	0	0	0	0	0	0	0	0	0	0	0	0	0	0	0	0	0	0	0	0	0	0
hsa-miR-4783-3p	MIMAT0019947	1	0	0	0	0	1	0	0	0	0	0	0	0	0	0	0	1	0	1	0	0	0	0	0	0	0	0	0	0	0	0	1	0	0	0	0	0	0	0	0	0	0	0	0	1	1	0	0
hsa-miR-4784	MIMAT0019948	0	0	0	0	0	0	0	0	0	0	0	0	0	0	0	0	0	0	0	0	0	0	0	0	0	0	0	0	0	0	0	0	0	0	0	0	0	0	0	0	0	0	0	0	0	0	0	0
hsa-miR-4785	MIMAT0019949	0	1	0	0	0	1	0	1	0	0	0	1	1	0	1	0	1	2	2	1	0	0	0	2	0	0	3	0	1	4	5	0	1	0	0	0	0	0	0	0	1	0	0	0	2	1	0	0
hsa-miR-1245b-5p	MIMAT0019950	1	0	0	0	0	0	0	0	0	0	0	0	0	0	0	0	0	0	0	0	0	0	0	0	0	0	0	0	0	0	0	0	0	0	0	1	0	0	0	0	0	0	0	0	0	0	0	0
hsa-miR-1245b-3p	MIMAT0019951	0	0	0	0	0	0	0	0	0	0	0	0	0	0	0	0	0	0	0	0	0	0	0	0	1	0	0	0	0	0	0	0	0	0	0	0	0	0	0	0	0	0	0	0	0	0	0	0
hsa-miR-2467-5p	MIMAT0019952	10	4	1	1	2	3	7	3	2	0	4	1	1	2	1	5	3	0	4	1	7	0	0	8	5	1	4	0	5	6	3	0	2	1	3	2	1	0	1	1	1	0	1	1	4	1	0	1
hsa-miR-2467-3p	MIMAT0019953	0	0	0	0	0	0	0	0	0	0	0	0	0	0	0	0	0	0	0	0	0	0	0	0	1	0	0	0	0	0	0	0	0	0	0	0	0	0	0	0	0	0	0	0	0	0	0	0
hsa-miR-4786-5p	MIMAT0019954	0	1	1	0	0	0	0	0	0	0	1	0	0	0	0	0	0	1	0	0	0	0	0	0	1	0	2	0	0	0	0	0	0	0	0	0	1	0	0	0	0	0	0	0	0	0	0	0
hsa-miR-4786-3p	MIMAT0019955	0	0	0	0	0	0	0	0	0	0	0	0	0	0	0	0	0	0	0	0	0	0	0	0	0	0	0	0	0	0	0	0	0	0	0	0	0	0	0	0	0	0	0	0	0	0	0	0
hsa-miR-4787-5p	MIMAT0019956	0	0	0	0	0	0	0	0	0	0	0	0	0	0	0	0	0	0	0	0	0	0	0	0	0	0	0	0	0	0	0	0	0	0	0	0	0	0	0	0	0	0	0	0	0	0	0	0
hsa-miR-4787-3p	MIMAT0019957	3	1	0	0	0	0	0	0	1	0	0	0	1	1	0	0	0	0	3	1	1	0	0	1	0	0	4	0	2	2	0	0	1	0	2	0	0	1	0	0	0	0	1	0	0	0	0	0
hsa-miR-4788	MIMAT0019958	0	0	0	0	0	0	0	0	0	0	0	0	0	0	0	0	0	0	0	0	0	0	0	0	0	0	0	0	0	0	0	0	0	0	0	0	0	0	0	0	0	0	0	0	0	0	0	0
hsa-miR-4789-5p	MIMAT0019959	0	0	0	0	0	0	0	0	0	0	0	0	0	0	0	0	0	0	0	0	0	0	0	0	0	0	0	0	0	0	0	0	0	0	0	0	0	0	0	0	0	0	0	0	0	0	0	0
hsa-miR-4789-3p	MIMAT0019960	0	0	0	0	0	0	0	0	0	0	0	0	0	0	0	0	0	0	0	0	0	0	0	0	0	0	0	0	0	0	0	0	0	0	0	0	0	0	0	0	0	0	0	0	0	0	0	0
hsa-miR-4790-5p	MIMAT0019961	0	0	0	0	0	0	0	0	0	0	0	0	0	0	0	0	0	0	0	0	0	0	0	0	0	0	0	0	0	0	0	0	0	0	0	0	0	0	0	0	0	0	0	0	0	0	0	0
hsa-miR-4790-3p	MIMAT0019962	0	0	0	0	0	0	0	0	0	0	0	0	0	0	0	0	0	0	0	0	0	0	0	0	0	0	0	0	0	0	0	0	0	0	0	0	0	0	0	0	0	0	0	0	0	0	0	0
hsa-miR-4791	MIMAT0019963	0	0	1	0	0	0	0	0	0	0	0	0	0	0	0	0	0	0	1	0	0	0	0	0	0	0	0	0	0	0	0	0	0	0	0	1	0	0	0	0	0	0	0	0	0	0	0	0
hsa-miR-4792	MIMAT0019964	0	0	0	1	1	0	0	0	1	0	0	0	2	0	1	0	0	0	0	0	4	2	0	0	0	0	2	1	0	0	3	0	0	1	1	0	0	1	0	1	0	0	0	0	0	0	2	0
hsa-miR-4793-5p	MIMAT0019965	0	0	0	0	0	0	0	0	0	0	0	0	0	0	0	0	0	0	0	0	0	0	0	0	0	0	0	0	0	0	0	0	0	0	0	0	0	0	0	0	0	0	0	0	0	0	0	0
hsa-miR-4793-3p	MIMAT0019966	0	0	0	0	0	0	0	0	0	0	0	0	0	0	0	0	0	0	0	0	0	0	0	0	0	0	0	0	0	0	0	0	0	0	0	0	0	0	0	0	0	0	0	0	0	0	0	0
hsa-miR-4794	MIMAT0019967	0	0	0	0	0	1	0	0	0	0	0	0	0	0	0	0	0	0	0	0	0	0	0	0	0	0	0	0	0	0	0	0	0	0	0	0	0	0	0	0	0	0	0	0	0	0	0	0
hsa-miR-4795-5p	MIMAT0019968	0	0	0	0	0	0	0	0	0	0	0	0	0	0	0	0	0	0	0	0	0	0	0	0	0	0	0	0	0	0	0	0	0	0	0	0	0	0	0	0	0	0	0	0	0	0	0	0
hsa-miR-4795-3p	MIMAT0019969	0	0	0	0	0	0	0	0	0	0	0	0	0	0	0	0	0	0	0	0	0	0	0	0	0	0	0	0	0	0	0	0	0	0	0	0	0	0	0	0	0	0	0	0	0	0	0	0
hsa-miR-4796-5p	MIMAT0019970	1	0	0	0	1	0	0	0	0	0	0	0	0	0	1	2	0	0	2	0	0	0	0	0	1	0	1	0	0	0	0	0	0	0	1	0	1	0	1	0	0	0	1	0	1	0	0	0
hsa-miR-4796-3p	MIMAT0019971	0	0	0	0	0	0	0	0	0	0	0	0	0	0	0	0	0	1	0	0	0	0	0	0	1	0	2	1	0	0	0	1	0	0	0	1	0	0	0	0	0	0	0	0	0	0	0	0
hsa-miR-4797-5p	MIMAT0019972	0	0	0	0	0	0	0	0	0	0	0	0	0	0	0	0	0	0	0	0	0	0	0	0	0	0	0	0	0	0	0	0	0	0	0	0	0	0	0	0	0	0	0	0	0	0	0	0
hsa-miR-4797-3p	MIMAT0019973	0	0	0	0	0	0	0	0	1	0	0	0	0	0	0	0	0	0	0	0	0	0	0	0	0	0	0	0	0	0	0	0	0	0	0	0	0	0	0	0	0	0	0	0	0	0	0	0
hsa-miR-4798-5p	MIMAT0019974	0	0	0	0	0	0	0	0	0	0	0	0	0	0	1	0	1	0	0	0	0	0	0	0	0	0	0	0	0	0	1	0	0	0	1	0	0	0	0	0	0	0	0	0	0	0	0	0
hsa-miR-4798-3p	MIMAT0019975	0	0	0	0	0	0	0	0	0	0	0	0	0	0	0	0	0	0	0	0	0	0	0	0	0	0	0	0	0	0	0	0	0	0	0	0	0	0	0	0	0	0	0	0	0	0	0	0
hsa-miR-4799-5p	MIMAT0019976	0	0	0	0	0	0	0	0	0	0	0	0	0	0	0	0	0	0	0	0	0	0	0	0	0	0	1	0	0	0	0	0	0	0	0	0	0	0	0	0	0	0	0	0	0	0	0	0
hsa-miR-4799-3p	MIMAT0019977	0	0	0	0	0	0	0	0	0	0	0	0	0	0	0	0	0	0	0	0	0	0	0	0	0	0	0	0	0	0	0	0	0	0	0	0	0	0	0	0	0	0	0	0	0	0	0	0
hsa-miR-4800-5p	MIMAT0019978	0	0	0	0	0	0	0	1	0	0	0	0	0	0	0	1	0	0	1	0	0	0	0	1	0	0	0	1	0	1	0	0	0	0	0	1	0	0	0	0	0	2	0	1	1	0	0	0
hsa-miR-4800-3p	MIMAT0019979	0	0	0	0	3	0	0	0	0	0	0	0	0	0	0	1	0	0	0	1	1	0	0	0	0	1	0	1	0	0	1	6	0	0	0	2	0	1	0	0	0	0	0	0	0	0	0	1
hsa-miR-4801	MIMAT0019980	0	0	0	0	0	0	0	0	0	0	0	0	0	0	0	0	0	0	0	0	0	0	0	0	0	0	0	0	0	0	0	0	0	0	0	0	0	0	0	0	0	0	0	0	0	0	0	0
hsa-miR-4802-5p	MIMAT0019981	1	1	1	0	1	0	1	0	0	1	4	0	1	0	0	0	0	1	2	0	1	0	0	1	0	0	1	0	2	0	1	1	0	1	1	1	1	1	1	0	0	0	2	0	1	1	1	0
hsa-miR-4802-3p	MIMAT0019982	0	1	0	2	1	1	0	0	3	3	2	2	0	1	1	7	2	3	4	2	2	0	0	1	3	1	0	2	1	2	0	4	0	2	1	1	0	0	0	0	1	0	2	2	1	1	1	1
hsa-miR-4803	MIMAT0019983	0	0	0	0	0	0	0	0	0	0	0	0	0	0	0	0	0	0	0	0	2	0	0	0	0	0	0	0	0	0	0	0	0	0	0	0	0	0	0	0	0	1	0	0	0	0	0	0
hsa-miR-4804-5p	MIMAT0019984	0	0	0	0	0	0	0	0	0	0	0	0	0	0	0	0	0	0	0	0	0	0	0	0	0	0	0	0	0	0	0	0	0	0	0	0	0	0	0	0	0	0	0	0	0	0	0	0
hsa-miR-4804-3p	MIMAT0019985	0	0	0	0	0	0	0	1	1	1	0	0	0	0	0	0	0	0	0	0	0	0	0	0	0	0	2	0	0	0	0	0	0	0	0	0	1	0	0	0	0	0	0	0	0	0	0	0
hsa-miR-4999-5p	MIMAT0021017	0	0	0	0	2	0	1	0	1	0	0	0	2	0	0	0	0	0	2	0	1	0	0	0	0	1	0	0	0	0	0	0	0	1	1	1	0	0	1	1	2	0	0	2	0	0	0	0
hsa-miR-4999-3p	MIMAT0021018	0	0	0	0	1	0	0	0	1	0	0	0	0	0	1	0	0	0	0	0	0	0	0	0	0	0	0	0	0	0	0	0	0	0	0	0	0	0	0	0	0	0	0	0	0	0	0	0
hsa-miR-5000-5p	MIMAT0021019	0	0	1	0	0	0	0	0	1	0	0	0	0	0	0	1	0	0	0	0	0	0	0	0	0	0	0	0	0	0	0	0	0	0	0	0	0	0	0	0	0	0	0	0	1	0	0	0
hsa-miR-5000-3p	MIMAT0021020	1	1	4	0	2	1	3	1	3	1	8	0	3	0	8	0	5	1	2	0	8	0	2	0	2	0	0	3	3	5	1	0	1	0	2	1	0	0	1	0	2	1	1	1	2	0	1	1
hsa-miR-5001-5p	MIMAT0021021	0	0	0	0	0	0	0	0	0	0	0	0	1	1	0	0	0	0	0	2	0	0	0	0	0	0	0	0	1	0	0	0	0	0	1	0	0	0	0	0	1	0	0	0	0	0	0	1
hsa-miR-5001-3p	MIMAT0021022	4	1	2	1	0	0	1	1	1	0	2	2	5	0	2	0	2	2	3	0	3	0	0	1	13	1	1	1	3	3	6	1	2	1	0	2	0	0	1	0	1	0	1	0	7	0	0	0
hsa-miR-5002-5p	MIMAT0021023	0	0	0	0	0	1	0	0	0	0	0	0	0	1	0	0	1	0	0	1	0	0	0	0	0	0	1	0	0	0	0	0	0	0	0	1	0	0	0	0	0	1	0	0	0	0	0	0
hsa-miR-5002-3p	MIMAT0021024	0	0	0	0	1	0	0	0	0	0	0	0	0	0	0	0	0	0	0	0	0	0	0	0	0	0	0	0	1	0	0	0	1	0	0	0	0	0	0	0	0	0	0	0	0	0	0	0
hsa-miR-5003-5p	MIMAT0021025	0	0	0	0	0	0	0	0	0	0	0	0	0	0	0	0	0	0	0	0	0	0	0	0	0	0	0	0	0	0	0	0	0	0	0	0	0	0	0	0	0	0	0	0	0	0	0	0
hsa-miR-5003-3p	MIMAT0021026	0	0	0	1	0	0	0	0	2	0	0	0	0	0	0	0	0	0	0	0	1	0	0	0	0	0	0	0	0	0	0	0	0	0	1	0	0	0	0	0	0	0	0	0	0	0	0	0
hsa-miR-5004-5p	MIMAT0021027	0	0	0	0	0	0	0	0	0	0	0	0	0	0	0	0	0	0	0	0	0	0	0	0	0	0	0	0	0	0	0	0	0	0	0	0	0	0	0	0	0	0	0	0	0	0	0	0
hsa-miR-5004-3p	MIMAT0021028	0	0	0	0	0	0	0	0	0	0	0	0	0	0	0	0	0	0	0	0	0	0	0	0	0	0	0	0	0	0	0	0	0	0	0	0	0	0	0	0	0	0	0	0	0	0	0	0
hsa-miR-548ao-5p	MIMAT0021029	0	0	0	0	0	0	0	0	0	0	0	0	0	0	0	0	0	0	0	0	0	0	0	0	0	0	0	0	0	1	0	0	0	0	0	0	0	0	0	0	0	0	0	0	0	0	0	0
hsa-miR-548ao-3p	MIMAT0021030	0	0	0	0	0	0	0	0	0	0	0	0	0	0	0	0	0	0	0	0	0	0	0	0	0	0	0	0	0	0	0	0	0	0	0	0	0	0	0	0	0	0	0	0	0	0	0	0
hsa-miR-5006-5p	MIMAT0021033	1	0	0	1	0	0	0	1	0	0	0	0	0	0	0	0	0	0	0	0	0	0	0	0	0	0	0	0	0	0	0	0	0	0	0	0	0	0	0	0	0	0	0	0	0	0	0	0
hsa-miR-5006-3p	MIMAT0021034	0	1	4	2	2	3	0	3	0	4	0	2	0	1	2	2	0	1	2	4	0	1	1	0	1	1	0	0	0	3	0	2	0	5	0	1	0	0	1	0	0	2	1	2	4	2	1	0
hsa-miR-5007-5p	MIMAT0021035	0	0	0	0	0	0	0	0	0	0	0	0	0	0	0	0	0	0	0	0	0	0	0	0	0	0	0	0	0	0	0	0	0	0	0	0	0	0	0	0	0	0	0	0	0	0	0	0
hsa-miR-5007-3p	MIMAT0021036	0	0	0	0	0	0	0	0	0	0	0	0	0	0	0	0	0	0	0	0	0	0	0	0	0	0	0	0	0	0	0	0	0	0	0	0	0	0	0	0	0	0	0	0	0	0	0	0
hsa-miR-548ap-5p	MIMAT0021037	11	1	1	0	1	2	1	2	1	0	0	0	8	1	5	0	1	2	3	0	2	1	1	0	2	1	0	0	1	5	2	0	3	1	2	5	2	1	0	1	1	3	0	0	2	0	1	0
hsa-miR-548ap-3p	MIMAT0021038	0	0	0	0	0	1	0	0	1	0	1	0	0	0	1	0	1	1	1	0	0	0	0	0	0	0	0	0	0	0	0	0	0	1	1	2	0	0	0	0	0	0	0	0	0	1	0	0
hsa-miR-5008-5p	MIMAT0021039	0	0	0	0	0	0	0	0	0	0	0	0	0	0	0	0	0	0	0	0	0	0	0	0	0	0	0	0	0	0	0	0	0	0	0	0	0	0	0	0	0	0	0	0	0	0	0	0
hsa-miR-5008-3p	MIMAT0021040	0	0	0	0	0	0	0	0	0	0	1	0	0	0	0	0	0	0	0	0	0	0	0	0	0	0	0	0	0	0	0	0	0	0	0	0	0	0	0	0	0	0	0	0	0	0	0	0
hsa-miR-5009-5p	MIMAT0021041	0	0	0	0	0	0	0	0	0	0	0	0	0	0	0	0	1	0	0	0	0	0	0	0	0	0	0	1	0	0	0	0	0	1	0	0	0	0	0	0	0	0	0	0	0	0	0	0
hsa-miR-5009-3p	MIMAT0021042	0	0	0	0	0	0	0	0	0	0	0	0	0	0	0	0	0	0	0	0	0	0	0	0	0	0	0	0	0	0	0	0	0	0	0	0	0	0	0	0	0	0	0	0	0	0	0	0
hsa-miR-5010-5p	MIMAT0021043	1	0	0	0	0	0	0	0	0	0	1	0	1	0	1	0	0	0	1	0	0	0	0	0	0	0	0	0	0	0	1	0	0	0	0	0	0	0	0	0	0	0	0	0	0	0	0	0
hsa-miR-5010-3p	MIMAT0021044	13	2	16	4	16	12	37	9	10	10	26	7	8	3	27	5	24	10	35	16	14	6	1	1	62	3	7	11	46	8	13	13	13	25	14	11	4	0	6	0	11	5	21	2	24	4	3	1
hsa-miR-5011-5p	MIMAT0021045	0	0	0	0	0	0	0	0	0	0	0	0	0	0	0	0	0	0	0	0	0	0	0	0	0	0	0	0	0	0	0	0	0	0	0	0	0	0	0	0	0	0	0	0	0	0	0	0
hsa-miR-5011-3p	MIMAT0021046	0	0	0	0	0	0	0	0	0	0	0	0	0	0	0	0	0	0	0	0	0	0	0	0	0	0	0	0	0	0	0	0	0	0	0	0	0	0	0	0	0	0	0	0	0	0	0	0
hsa-miR-5047	MIMAT0020541	0	0	0	0	0	0	0	0	0	0	0	0	0	0	0	0	0	0	0	0	0	0	0	0	0	0	0	0	0	0	0	0	0	0	0	0	0	0	0	0	0	0	0	0	0	0	0	0
hsa-miR-5087	MIMAT0021079	0	0	0	0	0	0	0	0	0	0	0	0	0	0	0	0	0	0	0	0	0	0	0	0	0	0	0	0	0	0	0	0	0	0	0	0	0	0	0	0	0	0	0	0	0	0	0	0
hsa-miR-5088-5p	MIMAT0021080	0	0	0	0	0	0	0	0	0	0	0	0	0	0	0	0	0	0	0	0	0	0	0	0	0	0	0	0	0	0	0	0	0	0	0	0	0	0	0	0	0	0	0	0	0	0	0	0
hsa-miR-5088-3p	MIMAT0027041	0	0	0	0	0	0	0	0	0	0	0	0	0	0	0	0	0	0	0	0	0	0	0	0	0	0	0	0	0	0	0	0	0	0	0	0	0	0	0	0	0	0	0	0	0	0	0	0
hsa-miR-5089-5p	MIMAT0021081	0	0	0	0	0	0	0	0	0	0	0	0	0	0	0	0	0	0	0	0	0	0	0	0	0	0	0	0	0	0	0	0	0	0	0	0	0	0	0	0	0	0	0	0	0	0	0	0
hsa-miR-5089-3p	MIMAT0022984	0	0	0	0	0	0	0	0	0	0	0	0	0	0	0	0	0	0	0	0	0	0	0	0	0	0	0	0	0	0	0	0	0	0	0	0	0	0	0	0	0	0	0	0	0	0	0	0
hsa-miR-5090	MIMAT0021082	0	0	0	0	0	0	0	0	1	0	0	0	0	0	0	0	0	0	0	0	0	0	0	0	0	0	0	0	0	0	0	0	0	0	0	0	0	0	0	0	0	0	0	0	0	0	0	0
hsa-miR-5091	MIMAT0021083	0	0	0	0	0	0	0	0	0	0	0	0	0	0	0	0	0	0	0	0	0	0	0	0	0	0	0	0	0	0	0	0	0	0	0	0	0	0	0	0	0	0	0	0	0	0	0	0
hsa-miR-5092	MIMAT0021084	0	0	0	0	0	0	0	0	0	0	0	0	0	0	0	0	0	0	0	0	0	0	0	0	0	0	0	0	0	0	2	0	0	0	1	0	0	0	0	0	0	0	0	0	0	0	0	0
hsa-miR-5093	MIMAT0021085	0	0	0	0	0	0	0	0	0	0	0	0	0	0	0	0	0	0	0	0	0	0	0	0	0	0	0	0	0	0	0	0	0	0	0	0	0	0	0	0	0	0	0	0	0	0	0	0
hsa-miR-5094	MIMAT0021086	0	0	0	0	0	0	0	0	0	0	1	0	0	0	0	0	0	0	0	0	0	0	0	0	0	0	0	0	0	0	1	0	0	0	0	0	0	0	0	0	0	1	0	0	2	0	0	0
hsa-miR-5095	MIMAT0020600	0	0	0	0	0	0	0	0	0	0	0	0	0	0	0	0	0	0	0	0	0	0	0	0	0	0	0	0	0	0	0	0	0	0	0	0	0	0	0	0	0	0	0	0	0	0	0	0
hsa-miR-1273f	MIMAT0020601	0	0	0	0	0	0	0	0	0	0	0	0	0	0	0	0	0	0	0	0	0	1	0	0	0	0	4	0	0	0	0	1	0	0	0	0	0	0	0	0	1	0	0	0	0	0	0	0
hsa-miR-1273g-5p	MIMAT0020602	0	0	0	0	0	0	0	0	0	0	0	0	0	0	0	0	0	0	0	0	0	0	0	0	0	0	0	0	0	0	0	0	0	0	0	0	0	0	0	0	0	0	0	0	0	0	0	0
hsa-miR-1273g-3p	MIMAT0022742	0	0	0	0	1	0	0	0	0	1	1	1	0	0	0	0	0	0	0	0	0	0	0	0	0	0	1	0	1	0	0	1	0	0	0	0	1	0	1	0	2	0	0	1	0	0	1	0
hsa-miR-5096	MIMAT0020603	2	1	0	1	0	0	2	0	2	1	3	0	0	0	0	0	0	0	0	0	0	0	1	0	0	0	2	1	0	0	0	5	1	2	3	0	1	1	3	2	0	1	1	0	1	0	0	1
hsa-miR-5186	MIMAT0021116	0	0	0	0	0	0	0	0	0	0	0	0	0	0	0	0	0	0	0	0	0	0	0	0	0	0	0	0	0	0	0	0	0	0	0	0	0	0	0	0	0	0	0	0	0	0	0	0
hsa-miR-5187-5p	MIMAT0021117	0	1	0	0	0	0	0	0	0	0	0	0	0	0	0	1	0	0	0	0	0	0	0	0	0	0	0	0	0	0	0	0	0	1	0	0	0	0	0	0	0	1	0	0	0	0	0	0
hsa-miR-5187-3p	MIMAT0021118	0	1	0	1	1	2	1	1	0	0	0	2	1	1	1	0	1	0	0	0	0	0	0	1	0	0	3	0	0	1	1	0	0	0	0	0	0	0	0	1	0	0	0	0	1	1	0	0
hsa-miR-5188	MIMAT0021119	0	0	0	0	0	0	0	0	0	0	0	0	0	0	0	0	0	0	0	0	0	0	0	0	0	0	0	0	0	0	0	0	0	0	0	0	0	0	0	0	0	0	0	0	0	0	0	0
hsa-miR-5189-5p	MIMAT0021120	0	0	0	0	0	0	0	0	0	0	0	0	0	0	0	0	0	0	0	0	0	0	0	0	0	0	0	0	0	0	0	0	0	0	0	0	0	0	0	0	0	0	0	0	0	0	0	0
hsa-miR-5189-3p	MIMAT0027088	0	0	0	0	0	0	0	0	0	0	0	0	0	0	0	0	0	0	0	0	0	0	0	0	0	0	0	0	0	0	0	0	0	0	0	0	0	0	0	1	0	0	0	0	0	0	0	0
hsa-miR-5190	MIMAT0021121	0	0	0	0	0	0	0	0	0	0	0	0	0	0	0	0	0	0	0	0	0	0	0	0	0	0	0	0	0	0	0	0	0	0	0	0	0	0	0	0	0	0	0	0	0	0	0	0
hsa-miR-5191	MIMAT0021122	0	0	0	0	0	0	0	0	0	0	0	0	0	0	0	0	0	0	0	0	0	0	0	0	0	0	0	0	0	0	0	0	0	0	0	0	0	0	0	0	0	0	0	0	0	0	0	0
hsa-miR-5192	MIMAT0021123	0	0	0	0	0	0	0	0	0	0	0	0	0	0	0	0	0	0	1	0	0	0	0	0	0	0	0	0	1	0	0	0	0	0	0	0	0	0	0	0	0	0	0	0	0	0	0	0
hsa-miR-5193	MIMAT0021124	0	0	1	0	0	0	0	0	0	0	0	0	0	0	0	0	1	0	0	0	1	0	0	0	0	0	0	0	0	1	0	0	0	0	0	0	0	0	0	0	0	0	0	0	0	0	0	0
hsa-miR-5194	MIMAT0021125	0	0	0	0	0	0	0	0	0	0	0	0	0	0	0	0	0	0	0	0	0	0	0	0	0	0	0	0	0	0	0	0	0	0	0	0	0	0	0	0	0	0	0	0	0	0	0	0
hsa-miR-5195-5p	MIMAT0021126	0	0	0	0	0	0	0	0	0	0	0	0	0	0	0	0	0	0	0	0	0	0	0	0	0	0	0	0	0	0	0	0	0	0	0	0	0	0	0	0	0	0	0	0	0	0	0	0
hsa-miR-5195-3p	MIMAT0021127	0	0	0	0	0	0	0	0	0	0	0	0	0	0	0	0	0	0	0	0	0	0	0	0	0	0	0	0	0	0	0	0	0	0	0	0	0	0	0	0	0	0	0	0	0	0	0	0
hsa-miR-5196-5p	MIMAT0021128	0	0	0	0	0	0	0	0	0	0	0	0	0	0	0	0	0	0	0	0	0	0	0	0	0	0	0	0	0	0	0	0	0	0	0	0	0	0	0	0	0	0	0	0	0	0	0	0
hsa-miR-5196-3p	MIMAT0021129	0	0	0	0	0	0	0	0	0	0	0	0	0	0	0	0	0	0	0	0	0	0	0	0	0	0	0	0	0	0	0	0	0	0	0	0	0	0	0	0	0	0	0	0	0	0	0	0
hsa-miR-5197-5p	MIMAT0021130	0	0	0	0	0	0	0	0	0	0	0	0	0	0	0	0	0	0	0	0	0	0	0	0	0	0	0	0	0	0	0	0	0	0	0	0	0	0	0	0	0	0	0	0	0	0	0	0
hsa-miR-5197-3p	MIMAT0021131	0	0	0	0	0	0	0	0	0	0	0	0	0	0	0	0	0	0	0	0	0	0	0	0	0	0	0	0	0	0	0	0	0	0	0	0	0	0	0	0	0	0	0	0	0	0	0	0
hsa-miR-4524b-5p	MIMAT0022255	0	0	0	0	0	0	0	0	0	0	0	0	0	0	0	0	0	0	0	0	0	0	0	0	0	0	0	0	0	0	0	0	0	0	0	0	0	0	0	0	0	0	0	0	0	0	0	0
hsa-miR-4524b-3p	MIMAT0022256	0	0	0	0	0	0	0	0	0	0	0	0	0	0	0	0	0	0	0	0	0	0	0	0	0	0	0	0	0	0	0	0	0	0	0	0	0	0	0	0	0	0	0	0	0	0	0	0
hsa-miR-5571-5p	MIMAT0022257	0	0	0	0	0	0	0	0	0	0	0	0	0	0	0	0	0	0	0	0	0	0	0	0	0	0	0	0	0	0	0	0	0	0	0	0	0	0	0	0	0	0	0	0	0	0	0	0
hsa-miR-5571-3p	MIMAT0022258	0	0	0	0	0	0	0	0	0	0	0	0	0	0	0	0	0	0	0	0	0	0	0	0	0	0	0	0	0	0	0	0	0	0	0	0	0	0	0	0	0	0	0	0	0	0	0	0
hsa-miR-5100	MIMAT0022259	0	0	0	0	0	0	0	0	0	0	0	0	0	0	0	0	0	0	0	0	0	0	0	0	0	0	0	0	0	0	0	0	0	0	0	0	0	0	0	0	0	0	0	0	0	0	0	0
hsa-miR-5572	MIMAT0022260	0	0	0	0	0	0	0	0	0	0	0	0	0	0	0	0	0	0	0	0	0	0	0	0	0	0	0	0	0	0	0	0	0	0	0	0	0	0	0	0	0	0	0	0	0	0	0	0
hsa-miR-548aq-5p	MIMAT0022263	0	0	0	0	0	0	0	0	0	0	0	0	0	0	0	0	1	0	0	0	0	0	0	0	0	0	0	0	0	0	0	0	0	1	0	0	0	0	0	0	0	0	0	0	0	0	0	0
hsa-miR-548aq-3p	MIMAT0022264	2	0	0	0	0	0	1	0	0	0	0	0	0	0	1	0	0	0	1	0	0	0	0	0	1	0	0	0	0	0	2	0	0	0	1	0	0	0	0	0	1	2	1	1	2	0	1	0
hsa-miR-548ar-5p	MIMAT0022265	1	0	0	1	0	0	0	0	1	0	0	0	0	0	0	0	0	0	0	0	0	0	0	0	0	0	0	0	0	1	0	0	0	0	2	0	0	0	0	0	0	0	0	0	0	0	0	0
hsa-miR-548ar-3p	MIMAT0022266	0	0	0	0	0	0	0	0	0	0	3	0	1	0	0	0	0	0	0	0	0	0	0	0	0	0	0	0	0	0	0	0	0	0	0	0	0	0	0	0	0	0	0	0	0	0	0	0
hsa-miR-548as-5p	MIMAT0022267	0	0	0	0	0	0	0	0	0	0	0	0	0	0	0	0	0	0	0	0	0	0	0	0	0	0	0	0	0	0	0	0	0	0	0	0	0	0	0	0	0	0	0	0	0	0	0	0
hsa-miR-548as-3p	MIMAT0022268	0	0	0	0	0	0	0	0	0	0	1	0	0	0	0	0	0	0	0	0	0	0	0	0	0	0	0	0	0	0	0	0	0	0	0	0	0	0	0	0	0	0	0	0	0	0	0	0
hsa-miR-5579-5p	MIMAT0022269	0	0	0	0	0	0	0	0	0	0	1	0	1	0	0	0	0	0	0	0	0	0	0	0	0	0	0	0	0	0	1	0	0	0	0	0	0	0	0	0	0	0	0	0	0	0	0	0
hsa-miR-5579-3p	MIMAT0022270	0	0	0	0	0	0	0	0	0	0	0	0	0	0	0	0	0	0	0	0	0	0	0	0	0	0	0	0	0	0	0	0	1	0	0	0	0	0	0	0	0	0	0	0	0	0	0	0
hsa-miR-664b-5p	MIMAT0022271	0	0	0	0	0	0	0	0	0	0	0	0	0	0	0	0	0	0	1	0	0	0	0	0	0	0	0	0	1	0	0	0	0	0	0	0	0	0	0	0	0	0	0	0	0	0	0	1
hsa-miR-664b-3p	MIMAT0022272	7	0	5	8	5	6	8	3	6	2	8	13	9	2	9	9	13	6	23	1	15	1	5	0	11	2	7	6	7	13	20	7	11	10	7	16	7	1	11	2	4	17	12	8	20	1	4	1
hsa-miR-5580-5p	MIMAT0022273	0	0	0	0	0	0	0	0	0	0	0	0	0	0	0	0	0	0	0	0	0	0	0	0	0	0	0	0	0	0	0	0	0	0	0	0	0	0	0	0	0	0	0	0	0	0	0	0
hsa-miR-5580-3p	MIMAT0022274	0	0	0	0	0	0	0	0	0	0	0	0	0	0	0	0	0	0	0	0	0	0	0	0	0	0	0	0	0	0	0	0	0	0	0	0	0	0	0	0	0	0	0	0	0	0	0	0
hsa-miR-5581-5p	MIMAT0022275	0	0	0	0	0	0	0	0	0	0	0	0	0	0	0	0	0	0	0	0	0	0	0	0	0	0	0	0	0	0	0	0	0	0	0	0	0	0	0	0	0	0	0	0	0	0	0	0
hsa-miR-5581-3p	MIMAT0022276	1	0	0	0	0	0	0	1	0	1	1	2	0	0	0	0	1	0	0	0	0	0	0	0	1	0	0	0	0	1	0	0	2	1	0	0	0	0	0	0	0	1	0	1	0	0	0	0
hsa-miR-548at-5p	MIMAT0022277	0	0	1	0	0	0	0	0	0	0	0	0	4	1	1	0	0	0	1	0	1	0	0	0	4	1	0	0	1	0	1	0	0	0	3	1	0	0	0	0	0	0	0	1	1	1	1	0
hsa-miR-548at-3p	MIMAT0022278	0	0	0	0	0	0	0	0	0	0	0	0	0	0	0	0	0	0	0	0	0	0	0	0	0	0	0	0	0	0	0	0	0	0	0	0	0	0	0	0	0	0	0	0	0	0	0	0
hsa-miR-5582-5p	MIMAT0022279	0	0	0	0	0	0	0	0	0	0	0	0	0	0	0	0	0	0	0	0	0	0	0	0	0	0	0	0	0	0	0	0	0	0	0	0	0	0	0	0	0	0	0	0	0	0	0	0
hsa-miR-5582-3p	MIMAT0022280	0	0	0	0	0	0	0	0	0	0	0	1	1	0	0	0	0	0	0	0	0	0	0	0	0	0	0	0	0	0	0	0	0	0	0	0	0	0	0	0	0	0	0	0	2	0	0	0
hsa-miR-5583-5p	MIMAT0022281	0	0	0	0	0	0	0	0	0	0	0	0	0	0	0	0	0	0	0	0	0	0	0	0	0	0	0	0	0	0	0	0	0	0	0	0	0	0	0	0	0	0	0	0	0	0	0	0
hsa-miR-5583-3p	MIMAT0022282	0	0	0	0	0	0	0	0	0	0	0	0	0	0	0	0	0	0	0	0	0	0	0	0	0	0	0	0	0	0	0	0	0	0	0	0	0	0	0	0	0	0	0	0	0	0	0	0
hsa-miR-5584-5p	MIMAT0022283	0	0	0	0	0	0	0	0	0	0	0	0	0	0	0	0	1	0	0	0	0	0	0	0	0	0	0	0	0	0	0	0	0	0	0	0	0	0	0	0	0	0	0	0	0	0	0	0
hsa-miR-5584-3p	MIMAT0022284	0	0	0	0	0	0	0	0	0	0	1	0	0	0	0	0	0	0	0	0	0	0	0	0	0	0	0	0	0	0	0	0	0	0	0	0	0	0	0	0	0	0	0	0	0	0	0	0
hsa-miR-5585-5p	MIMAT0022285	0	0	0	0	0	0	0	0	0	0	0	0	0	0	0	0	0	0	0	0	0	0	0	0	0	0	0	0	0	0	0	0	0	0	0	0	0	0	0	0	0	0	0	0	0	0	0	0
hsa-miR-5585-3p	MIMAT0022286	0	0	0	0	0	1	0	0	0	0	0	0	0	0	0	0	0	0	0	0	0	0	0	0	0	0	1	0	0	0	0	0	0	0	0	0	0	0	0	0	0	0	0	0	0	0	0	0
hsa-miR-5586-5p	MIMAT0022287	0	0	0	0	0	0	0	0	0	0	0	0	0	0	0	0	0	0	0	0	0	0	0	0	1	0	0	0	0	0	0	0	0	0	0	1	0	0	0	0	0	0	0	0	0	0	0	0
hsa-miR-5586-3p	MIMAT0022288	0	0	0	0	0	0	0	0	0	0	1	0	1	0	0	0	1	0	0	0	0	0	0	0	0	0	0	0	0	0	0	0	0	0	0	0	0	0	0	0	0	0	0	0	0	0	0	0
hsa-miR-5587-5p	MIMAT0022289	0	1	0	0	0	1	0	1	0	0	0	0	1	0	0	0	1	0	0	0	0	0	1	1	1	0	1	0	1	0	0	0	0	0	0	0	0	0	0	0	0	0	0	0	0	0	0	0
hsa-miR-5587-3p	MIMAT0022290	0	0	1	0	0	0	0	0	0	0	0	0	0	0	0	0	0	0	1	0	3	0	0	0	0	0	0	1	0	0	0	0	0	1	0	0	0	0	0	0	0	0	1	0	0	0	0	0
hsa-miR-548au-5p	MIMAT0022291	3	0	2	0	0	2	2	1	0	4	2	3	4	1	2	1	4	1	3	1	1	0	0	2	4	0	9	0	1	3	2	4	3	1	5	7	5	0	5	0	0	3	2	1	1	0	1	0
hsa-miR-548au-3p	MIMAT0022292	0	0	0	0	0	0	0	0	0	0	0	0	0	0	0	0	0	0	0	0	0	0	0	0	0	0	0	0	0	0	0	0	0	0	0	0	0	0	0	0	0	0	0	0	0	0	0	0
hsa-miR-1295b-5p	MIMAT0022293	1	0	0	0	0	0	0	0	0	0	0	0	0	0	0	0	0	0	0	0	0	0	0	0	0	0	0	0	0	1	0	1	0	0	0	0	0	0	0	0	0	0	0	0	0	0	1	0
hsa-miR-1295b-3p	MIMAT0022294	0	0	0	0	0	0	0	0	0	0	0	0	0	0	0	0	0	0	0	0	0	0	0	0	0	0	0	0	0	0	0	0	0	0	0	0	0	0	0	0	0	0	0	0	0	0	0	0
hsa-miR-5588-5p	MIMAT0022295	1	2	4	1	3	2	3	1	8	2	1	2	0	0	10	5	23	9	24	1	13	1	1	4	3	4	0	2	4	3	2	10	2	4	1	1	1	1	1	0	6	0	5	3	0	1	0	0
hsa-miR-5588-3p	MIMAT0022296	0	0	4	0	3	0	0	1	1	0	3	1	0	0	0	0	3	0	2	0	8	0	0	0	0	2	0	2	1	0	1	0	0	1	2	1	1	0	1	0	0	0	3	0	2	0	1	0
hsa-miR-5589-5p	MIMAT0022297	0	0	0	0	0	0	0	0	0	0	0	1	0	0	0	0	0	0	0	0	0	0	0	0	0	0	0	0	0	0	0	0	0	0	0	0	0	0	0	0	0	0	0	0	0	0	0	0
hsa-miR-5589-3p	MIMAT0022298	0	0	0	0	0	0	4	0	0	0	0	0	0	0	0	0	0	0	0	0	0	0	0	0	0	0	0	0	0	0	0	0	0	0	0	0	0	0	0	0	0	0	0	0	0	0	0	0
hsa-miR-5590-5p	MIMAT0022299	2	1	1	0	2	0	1	0	0	0	0	0	0	0	2	0	0	0	4	0	4	0	0	0	0	0	1	1	0	0	0	0	0	0	0	3	0	0	1	0	0	0	1	0	0	0	0	2
hsa-miR-5590-3p	MIMAT0022300	1	0	0	1	2	0	0	0	0	0	0	1	1	0	0	0	3	0	7	1	2	0	0	0	1	0	3	0	0	0	1	1	1	1	0	0	0	0	1	0	1	0	2	0	0	0	0	0
hsa-miR-5591-5p	MIMAT0022301	0	0	0	0	0	0	0	0	0	0	0	0	0	0	0	0	0	0	0	0	0	0	0	0	0	0	0	0	0	0	0	0	0	0	0	0	0	0	0	0	0	0	0	0	0	0	0	0
hsa-miR-5591-3p	MIMAT0022302	0	0	0	0	0	0	0	0	0	0	0	0	0	0	0	0	0	1	0	0	0	0	0	0	0	0	0	0	0	0	0	0	0	0	0	0	0	0	0	0	0	0	0	0	0	0	0	0
hsa-miR-548av-5p	MIMAT0022303	68	23	68	11	27	16	33	20	20	22	116	24	62	11	73	22	49	28	109	15	64	11	15	39	67	19	54	16	37	39	61	29	17	25	67	10	23	12	12	8	23	18	28	16	56	9	16	32
hsa-miR-548av-3p	MIMAT0022304	4	2	7	3	12	8	4	3	8	10	11	4	7	1	9	8	23	12	12	1	11	1	2	5	14	0	7	3	10	12	3	10	3	4	11	18	1	1	4	4	1	11	7	3	13	1	1	7
hsa-miR-5680	MIMAT0022468	0	0	1	0	0	0	0	0	0	1	1	1	0	0	0	0	2	0	0	0	0	0	0	0	1	0	0	0	0	2	0	0	0	0	1	0	0	0	0	0	0	0	0	0	0	0	0	0
hsa-miR-5681a	MIMAT0022469	0	0	0	0	0	0	0	0	0	0	0	0	0	0	0	0	0	0	0	0	0	0	0	0	0	0	0	0	0	0	0	0	0	0	0	0	0	0	0	0	0	0	0	0	0	0	0	0
hsa-miR-5682	MIMAT0022470	0	0	0	0	0	0	0	0	0	0	0	0	0	0	0	0	0	0	0	0	0	0	0	0	0	0	0	0	0	0	0	0	0	0	0	0	0	0	0	0	0	0	0	0	0	0	0	0
hsa-miR-548aw	MIMAT0022471	2	0	0	0	0	0	0	0	0	1	0	0	0	0	0	0	2	0	0	0	2	0	0	0	0	1	0	0	0	1	1	0	0	1	3	1	0	0	0	0	0	1	0	0	0	0	0	0
hsa-miR-5683	MIMAT0022472	1	0	2	1	3	1	5	2	5	1	2	0	0	0	8	0	0	2	0	2	12	0	0	0	1	1	0	2	0	3	43	6	0	0	3	1	1	0	1	0	5	3	2	1	1	0	0	0
hsa-miR-5684	MIMAT0022473	0	0	0	0	0	0	0	0	0	0	0	0	0	0	0	0	0	0	0	0	0	0	0	0	1	0	0	0	0	0	0	0	0	0	0	0	0	0	0	0	0	0	0	0	0	0	0	0
hsa-miR-548ax	MIMAT0022474	0	0	0	0	0	0	0	1	0	0	0	0	0	1	1	0	0	0	2	0	1	0	0	0	0	0	0	0	0	1	0	0	0	0	0	0	1	0	0	0	0	0	0	0	0	0	0	0
[truncated: 580 more rows]
[truncated: 29 more columns]
