# Supplementary material for: MiR-99b-5p expression and response to tyrosine kinase inhibitor treatment in clear cell renal cell carcinoma patients
Source: Oncotarget. 2016 Oct 12;7(48):78433–47. doi: 10.18632/oncotarget.12618 (PMC5346651; doi:10.18632/oncotarget.12618)
Supplement: Supplementary file 4 [file oncotarget-07-78433-s004.xlsx]

## Sheet: Q
Patient	11T	12T	13T	15T	16T	17T	18T	19T	1T	20T	21T	23T	2T	3T	4T	6T	8T	9T	30T	31T	33T	34T	35T	36T	46T	47T	48T	49T	51T	52T	53T	56T	57T	59T	60T	64T	66T	67T	68T
RECIST	PD	PD	PD	PD	PD	(CR)	na	PD	PD	PD	PD	na	PD	PD	PD	PD	PD	PD	PR	SD	SD	PR	PR	PR	PR	PR	CR	SD	PR	SD	CR	PR	SD	PR	PR	CR	PR	SD	PR
PFS	9.52459	7.46	7.36	6.2	7.87	na	na	9.49	13.1639	14.6557	13.3	na	2.06557	4.39344	7.19672	16.6885	7.16393	12.4262	17.53	10	19.74	16.74	8.42	23.68	45.26	n.A.	48.03	14.93	20.63	11.32	26.18	66.09	27.04	18.59	34.24	47.89	27.5	47.4	11.25
hsa-let-7a-3p	68.2308	111.231	77.0256	45.4744	40.0256	64.5	41.7692	65.1538	72.3718	106.667	77.0256	76.0513	34.2308	20.8205	57.7692	31.6154	31.2436	143.769	105.462	86.5641	83.1538	79.9744	45.8462	46.4359	81.0513	39.1154	45.4744	69.4359	59.0513	60.9744	68.8333	91.1923	68.2308	97.2051	101.513	57.2179	101.513	65.859	53.3333
hsa-let-7a-5p	7328.95	12796.1	12796.1	10695	19504.6	15063.6	10695	10695	10695	10695	15063.6	17137.3	7877.33	9199.97	7328.95	6831.18	13920.5	15063.6	5874.05	9199.97	9857.97	15063.6	8566.51	7877.33	12796.1	17137.3	10695	24152.8	17137.3	32362.4	8566.51	15063.6	19504.6	12796.1	9199.97	21276.8	15063.6	15063.6	9199.97
hsa-let-7b-5p	3477.31	5077.08	4434.28	2703.26	6831.18	4187.1	3978.49	2799.08	4709	4709	5874.05	7328.95	4434.28	5077.08	2799.08	3063.56	3978.49	3391.69	1822.85	2799.08	4709	7328.95	2581.9	3014.83	8566.51	3761.67	3761.67	5460.77	5460.77	4434.28	3761.67	4434.28	6383.85	4571.64	3643.87	3978.49	4187.1	4709	3643.87
hsa-let-7c-5p	571.359	3063.56	2276.41	2966.1	3477.31	3978.49	1312.87	1595.13	1414.85	2966.1	3063.56	1269.21	549.462	1822.85	248.59	269.128	1414.85	1269.21	578.551	992.769	1269.21	2703.26	2483.44	1180	1722.46	2379.9	1051.6	2379.9	1368.95	185.077	1466.15	3761.67	875.718	900.128	2181.69	2966.1	3152.77	1908.36	992.769
hsa-let-7d-3p	121.628	248.59	176.359	129.154	129.154	181.051	97.2051	221.795	176.359	216.846	176.359	132.615	126.128	117.256	210.128	135.872	82.1282	292.538	118.795	105.462	113.013	114.795	224.564	98.6154	124.526	109.551	84.1795	82.1282	61.7308	73.4103	272.051	143.769	98.6154	139.769	127.641	171.615	159.744	76.0513	120.333
hsa-let-7d-5p	424.513	601.615	615.949	364.256	601.615	549.462	665.462	531.923	531.923	531.923	585.744	585.744	682.897	287.538	531.923	438.256	424.513	769.333	238.487	470.128	531.923	518.513	900.128	703.692	373.179	714.385	387.256	355.897	282.231	560.41	355.897	585.744	601.615	635	485.564	725.077	549.462	343.667	682.897
hsa-let-7e-5p	963.359	852.667	824.564	518.513	769.333	458.923	560.41	1534.59	1269.21	824.564	875.718	1036.23	284.885	297.538	682.897	549.462	571.359	875.718	254.692	585.744	601.615	795.41	725.077	404.077	852.667	992.769	635	992.769	795.41	875.718	492.846	824.564	1152.67	939.462	725.077	852.667	758.538	518.513	769.333
hsa-let-7f-5p	12796.1	15063.6	17137.3	13920.5	13920.5	24152.8	19504.6	15063.6	11597.2	17137.3	17137.3	19504.6	15063.6	10695	11597.2	15063.6	10695	17137.3	11597.2	15063.6	15063.6	11597.2	17137.3	12796.1	10695	21276.8	17137.3	15063.6	21276.8	15063.6	9199.97	24152.8	21276.8	17137.3	27862.3	27862.3	17137.3	21276.8	9857.97
hsa-let-7g-5p	5077.08	4434.28	4709	2276.41	3978.49	5460.77	4187.1	3643.87	3643.87	3978.49	4434.28	3978.49	5874.05	3477.31	2703.26	4187.1	3643.87	4434.28	1722.46	2703.26	3152.77	2276.41	3152.77	4187.1	2379.9	4187.1	4709	3761.67	3063.56	2086.51	2966.1	3063.56	3152.77	3152.77	4709	4709	3978.49	7877.33	2581.9
hsa-let-7i-3p	92.5897	85.7179	50.359	26.3205	109.551	47.0256	117.256	120.333	163.974	121.628	72.3718	68.8333	185.077	143.769	152.051	518.513	59.0513	41.3333	39.7821	65.1538	50.359	69.4359	71.3333	85.7179	75.0769	45.4744	55.2564	58.4103	139.769	27.2308	64.5	66.5641	89.7949	124.526	50.8846	35.9872	70.3846	100.026	87.4103
hsa-let-7i-5p	37491.4	9199.97	7877.33	6383.85	12796.1	7877.33	43360.4	13920.5	15063.6	11597.2	7877.33	9857.97	24152.8	27862.3	13920.5	43360.4	6383.85	8566.51	5077.08	8566.51	9199.97	4187.1	6831.18	13920.5	9199.97	5874.05	9857.97	7877.33	24152.8	5077.08	7877.33	9857.97	8566.51	7877.33	9857.97	9857.97	8566.51	32362.4	19504.6
hsa-miR-100-5p	1822.85	2276.41	1180	887.923	2181.69	1466.15	747.744	747.744	824.564	3152.77	1534.59	417.359	152.051	674.179	292.538	500.128	601.615	1595.13	13920.5	24152.8	21276.8	12796.1	27862.3	5460.77	11597.2	7877.33	43360.4	88465.9	6831.18	88465.9	19504.6	7877.33	12796.1	10695	5460.77	17137.3	13920.5	4187.1	7877.33
hsa-miR-101-3p	2799.08	8566.51	9857.97	3063.56	5077.08	4434.28	3477.31	11597.2	6383.85	8566.51	9199.97	6383.85	3978.49	1180	3643.87	3761.67	4187.1	9199.97	6383.85	5460.77	5874.05	3761.67	2966.1	3643.87	3978.49	4434.28	3152.77	3477.31	5077.08	1269.21	2799.08	7328.95	5077.08	8566.51	7328.95	2181.69	5077.08	5460.77	2703.26
hsa-miR-103a-3p	4187.1	3306.08	3306.08	3477.31	3063.56	3643.87	4434.28	2483.44	3761.67	3643.87	3477.31	2799.08	5077.08	3063.56	3978.49	3306.08	5874.05	2581.9	3063.56	3108.17	3014.83	1968.08	3063.56	3761.67	2799.08	2703.26	3643.87	3978.49	2379.9	2276.41	1659.9	2581.9	3063.56	2276.41	3063.56	4187.1	1659.9	2799.08	2966.1
hsa-miR-106b-5p	410.718	470.128	332.026	251.641	585.744	297.538	769.333	549.462	615.949	518.513	364.256	392.154	852.667	1014.5	875.718	725.077	382.359	500.128	343.667	343.667	404.077	282.231	404.077	635	571.359	485.564	585.744	438.256	458.923	682.897	242.154	382.359	485.564	323.897	355.897	282.231	254.692	282.231	373.179
hsa-miR-107	35.4872	122.923	238.487	500.128	25.4872	25.4872	30.4872	122.923	43.3333	198.538	82.1282	143.769	32.9487	24.7051	52.7179	39.7821	77.0256	163.974	53.9487	193.795	139.769	176.359	107.872	22.4359	16.6538	143.769	14.0769	11.2051	19.2308	47.0256	79.9744	117.256	84.1795	64.5	73.4103	45.1026	74.2436	43.3333	30.1026
hsa-miR-10a-5p	24152.8	19504.6	15063.6	50566	17137.3	19504.6	3761.67	19504.6	19504.6	19504.6	19504.6	10695	12796.1	32362.4	17137.3	4709	21276.8	27862.3	15063.6	17137.3	7877.33	17137.3	13920.5	21276.8	17137.3	15063.6	12796.1	9199.97	8566.51	9199.97	32362.4	21276.8	5460.77	21276.8	21276.8	6383.85	24152.8	7328.95	11597.2
hsa-miR-10b-5p	50566	24152.8	21276.8	32362.4	37491.4	43360.4	24152.8	50566	43360.4	58599.3	58599.3	24152.8	9857.97	37491.4	27862.3	24152.8	58599.3	88465.9	50566	37491.4	24152.8	50566	32362.4	32362.4	50566	50566	27862.3	50566	12796.1	4187.1	58599.3	32362.4	13920.5	50566	43360.4	24152.8	50566	10695	32362.4
hsa-miR-1246	314.308	238.487	181.051	404.077	97.2051	152.051	382.359	47.5128	87.4103	85.7179	100.026	156.077	97.2051	2379.9	120.333	233.436	417.359	364.256	262.308	258.5	227.333	65.859	105.462	615.949	185.077	355.897	305.154	305.154	84.1795	585.744	189.282	139.769	42.2051	75.0769	615.949	200.513	135.872	111.231	132.615
hsa-miR-125a-5p	824.564	549.462	571.359	458.923	500.128	615.949	163.974	518.513	963.359	332.026	601.615	464.526	470.128	438.256	1152.67	332.026	585.744	1098.05	233.436	227.333	323.897	549.462	470.128	272.051	795.41	373.179	549.462	852.667	417.359	323.897	703.692	248.59	549.462	438.256	183.064	824.564	282.231	248.59	458.923
hsa-miR-125b-5p	1036.23	1312.87	852.667	2086.51	2086.51	1368.95	332.026	635	1312.87	1368.95	1180	485.564	248.59	1066.97	135.872	198.538	875.718	1036.23	3306.08	3978.49	3014.83	4434.28	2799.08	1269.21	2966.1	1466.15	2483.44	4434.28	1722.46	3978.49	5077.08	1659.9	2086.51	1414.85	1312.87	2276.41	3477.31	1659.9	2799.08
hsa-miR-126-3p	2581.9	2086.51	5460.77	1968.08	2483.44	2086.51	2703.26	4434.28	2181.69	3761.67	4709	3152.77	747.744	518.513	963.359	1066.97	1534.59	5460.77	3978.49	4709	3978.49	2483.44	2181.69	2328.15	1968.08	3477.31	2086.51	1066.97	635	747.744	2581.9	4709	1968.08	5460.77	4434.28	1368.95	2966.1	1440.5	1908.36
hsa-miR-126-5p	15063.6	27862.3	58599.3	15063.6	24152.8	27862.3	27862.3	58599.3	17137.3	32362.4	27862.3	27862.3	7328.95	1722.46	5874.05	21276.8	15063.6	24152.8	37491.4	43360.4	27862.3	19504.6	11597.2	19504.6	21276.8	24152.8	24152.8	5874.05	7877.33	6383.85	12796.1	43360.4	15063.6	37491.4	32362.4	10695	37491.4	27862.3	17137.3
hsa-miR-127-3p	1722.46	129.154	665.462	1822.85	1968.08	287.538	1180	665.462	364.256	364.256	185.077	747.744	89.7949	2581.9	92.5897	1534.59	2799.08	305.154	682.897	875.718	939.462	337.846	171.615	1152.67	2086.51	230.385	373.179	132.615	15063.6	824.564	9857.97	438.256	1659.9	852.667	1129.77	1082.51	1595.13	4434.28	5460.77
hsa-miR-128-3p	135.872	282.231	135.872	163.974	227.333	1595.13	171.615	181.051	248.59	185.077	181.051	181.051	221.795	171.615	132.615	147.154	101.513	181.051	98.6154	139.769	104.231	615.949	248.59	196.167	141.769	269.128	176.359	127.641	105.462	167.744	156.077	1152.67	132.615	269.128	132.615	191.538	309.731	106.667	117.256
hsa-miR-1307-3p	139.769	156.077	129.154	137.821	64.5	221.795	147.154	143.769	103	117.256	129.154	187.179	193.795	167.744	221.795	210.128	117.256	98.6154	84.9487	45.1026	74.2436	139.769	137.821	147.154	81.0513	139.769	127.641	73.4103	76.0513	143.769	147.154	69.4359	73.4103	111.231	47.5128	86.5641	54.6026	93.7564	100.026
hsa-miR-1307-5p	1152.67	2181.69	1229.03	373.179	485.564	1312.87	1466.15	1968.08	470.128	1908.36	824.564	1180	1466.15	1098.05	549.462	2276.41	189.282	585.744	601.615	392.154	500.128	458.923	939.462	392.154	601.615	1312.87	1968.08	242.154	373.179	769.333	492.846	725.077	769.333	615.949	216.846	1534.59	458.923	682.897	355.897
hsa-miR-130a-3p	665.462	824.564	1036.23	1180	1722.46	992.769	2581.9	1152.67	3477.31	1312.87	1152.67	549.462	1534.59	2181.69	1269.21	1229.03	1152.67	1312.87	2581.9	1659.9	1312.87	824.564	992.769	992.769	769.333	531.923	1368.95	518.513	1229.03	703.692	1229.03	900.128	1229.03	1180	1414.85	963.359	1466.15	1269.21	1066.97
hsa-miR-130b-3p	332.026	100.026	48	83.1538	71.3333	103	269.128	189.282	189.282	97.2051	43.3333	91.1923	242.154	210.128	233.436	227.333	152.051	94.9231	70.3846	50.8846	60.9744	54.6026	100.026	287.538	163.974	50.359	167.744	178.705	113.013	305.154	26.8077	52.0641	56.6667	39.7821	101.513	143.769	74.2436	145.462	143.769
hsa-miR-132-3p	39.1154	44.6923	45.8462	25.2179	45.4744	41.3333	77.0256	85.7179	52.7179	50.8846	47.5128	39.7821	64.5	57.7692	62.4872	28.9744	44.6923	59.0513	27.4103	48.5769	39.5385	60.0128	35.1282	65.1538	103	34.2308	52.7179	41.7692	85.7179	82.1282	23.9744	66.5641	32.9487	30.4872	59.0513	81.0513	57.2179	55.2564	38.6923
hsa-miR-140-3p	1129.77	939.462	1066.97	615.949	1180	1180	1269.21	1312.87	2086.51	1534.59	1269.21	1466.15	1414.85	571.359	900.128	852.667	725.077	1066.97	1036.23	1368.95	1098.05	1152.67	549.462	963.359	939.462	1229.03	795.41	1466.15	3152.77	635	852.667	1466.15	795.41	1466.15	992.769	2703.26	1152.67	747.744	1036.23
hsa-miR-140-5p	248.59	126.128	167.744	132.615	143.769	126.128	121.628	269.128	274.974	262.308	189.282	171.615	156.077	89.7949	94.9231	139.769	86.5641	120.333	173.987	305.154	181.051	135.872	50.359	103	120.333	149.603	81.0513	167.744	424.513	84.9487	129.154	305.154	126.128	248.59	191.538	287.538	173.987	103	122.923
hsa-miR-142-3p	343.667	117.256	92.5897	19.4231	79.9744	305.154	323.897	53.9487	97.2051	63.8462	171.615	53.3333	585.744	137.821	48.5769	117.256	79.9744	24.7051	269.128	210.128	176.359	103	224.564	1036.23	159.744	176.359	682.897	109.551	87.4103	196.167	171.615	135.872	191.538	147.154	183.064	111.231	332.026	181.051	262.308
hsa-miR-142-5p	5874.05	3761.67	2483.44	852.667	3643.87	9199.97	13920.5	852.667	2483.44	1595.13	3761.67	1659.9	17137.3	3643.87	3477.31	3978.49	5460.77	939.462	4434.28	3643.87	4434.28	2086.51	3761.67	37491.4	3063.56	2276.41	9199.97	1908.36	2276.41	2379.9	2181.69	1722.46	2703.26	2483.44	2703.26	1822.85	5460.77	3152.77	6607.51
hsa-miR-143-3p	88465.9	88465.9	88465.9	88465.9	170719	37491.4	88465.9	88465.9	32362.4	170719	170719	170719	10695	50566	19504.6	37491.4	50566	170719	88465.9	170719	170719	170719	21276.8	27862.3	88465.9	88465.9	58599.3	17137.3	43360.4	6831.18	170719	170719	88465.9	170719	170719	58599.3	170719	88465.9	88465.9
hsa-miR-144-3p	84.9487	89.7949	104.231	35.1282	132.615	66.5641	852.667	262.308	7.12821	35.4872	147.154	248.59	120.333	23	10.1282	60.9744	12.0256	171.615	875.718	233.436	163.974	189.282	52.7179	53.3333	269.128	682.897	48.5769	23.5385	66.5641	1066.97	56.6667	343.667	60.9744	169.679	795.41	24.2179	242.154	216.846	191.538
hsa-miR-144-5p	45.8462	38.3333	61.7308	28.2692	57.7692	23.5385	470.128	139.769	7.85897	19.4231	139.769	98.6154	64.5	19.0769	13.3462	24.9487	10.4872	185.077	382.359	129.154	67.3974	96.0641	47.0256	25.4872	65.1538	332.026	8.82051	17.4359	39.1154	377.769	41.7692	117.256	45.1026	103	238.487	7.12821	105.462	61.7308	97.2051
hsa-miR-145-5p	2379.9	1595.13	2703.26	5874.05	5460.77	1908.36	900.128	2966.1	1722.46	1822.85	5077.08	4434.28	297.538	769.333	747.744	571.359	2276.41	3063.56	3477.31	5077.08	4187.1	5460.77	1166.33	560.41	4709	2799.08	1908.36	615.949	1180	216.846	3306.08	1595.13	2581.9	4571.64	4187.1	2086.51	3761.67	1368.95	3978.49
hsa-miR-146a-5p	3978.49	3643.87	2581.9	601.615	1152.67	3761.67	2966.1	1180	747.744	2581.9	2483.44	601.615	4187.1	19504.6	2181.69	2966.1	2966.1	2276.41	1595.13	4187.1	2181.69	1534.59	1722.46	4709	1269.21	3978.49	2379.9	6383.85	470.128	615.949	2276.41	1066.97	1066.97	3477.31	635	424.513	4434.28	795.41	3063.56
hsa-miR-146b-5p	27862.3	5874.05	6831.18	7328.95	9199.97	11597.2	6383.85	7328.95	12796.1	1968.08	5460.77	1595.13	19504.6	9857.97	32362.4	10695	32362.4	2799.08	8566.51	2483.44	2483.44	1659.9	5460.77	11597.2	4187.1	19504.6	15063.6	21276.8	3761.67	27862.3	3643.87	939.462	24152.8	2799.08	3477.31	88465.9	6831.18	6831.18	24152.8
hsa-miR-148a-3p	17137.3	11597.2	10695	17137.3	9857.97	8566.51	7877.33	27862.3	21276.8	13920.5	9857.97	12796.1	6383.85	5460.77	4709	32362.4	7328.95	6831.18	4709	11597.2	11597.2	7877.33	10695	6831.18	24152.8	5460.77	5460.77	32362.4	10695	1466.15	5874.05	12796.1	10695	6831.18	17137.3	3152.77	6383.85	11597.2	12796.1
hsa-miR-148b-3p	852.667	703.692	1152.67	1908.36	939.462	1098.05	992.769	601.615	1036.23	747.744	1098.05	1129.77	1368.95	531.923	1722.46	665.462	900.128	852.667	963.359	900.128	963.359	1098.05	1595.13	1129.77	1368.95	1269.21	900.128	1229.03	875.718	1414.85	382.359	682.897	1466.15	1229.03	703.692	1229.03	852.667	769.333	1180
hsa-miR-150-5p	549.462	189.282	227.333	85.7179	470.128	1036.23	1152.67	60.9744	185.077	103	500.128	129.154	900.128	852.667	129.154	176.359	355.897	124.526	332.026	274.974	258.5	485.564	458.923	3152.77	424.513	213.487	1534.59	87.4103	66.5641	79.9744	417.359	181.051	156.077	287.538	165.859	45.1026	992.769	163.974	1098.05
hsa-miR-151a-3p	5460.77	5460.77	5077.08	7877.33	3306.08	3063.56	5460.77	9199.97	3978.49	6383.85	4187.1	5460.77	3477.31	6831.18	3306.08	8566.51	4434.28	5077.08	2966.1	3108.17	3643.87	2966.1	3978.49	2703.26	3306.08	2966.1	3306.08	2703.26	2483.44	3643.87	4709	5077.08	2483.44	4187.1	3152.77	3761.67	2703.26	3978.49	3152.77
hsa-miR-151a-5p	1180	2379.9	3978.49	2483.44	1466.15	3152.77	1534.59	2181.69	1534.59	1659.9	2703.26	3477.31	2799.08	900.128	1822.85	1269.21	1659.9	3643.87	2086.51	2181.69	2799.08	4709	4434.28	2086.51	2483.44	3306.08	2799.08	2799.08	1968.08	2483.44	1129.77	3306.08	2966.1	3643.87	1595.13	3477.31	2581.9	2483.44	1822.85
hsa-miR-151b	1312.87	2581.9	4187.1	2799.08	1534.59	3306.08	1659.9	2276.41	1595.13	1722.46	3152.77	3761.67	2966.1	963.359	1908.36	1312.87	1968.08	3978.49	2276.41	2276.41	3306.08	5077.08	4709	2181.69	2581.9	3643.87	2966.1	3014.83	2181.69	2581.9	1180	3643.87	3306.08	3978.49	1722.46	3643.87	2799.08	2581.9	1968.08
hsa-miR-152-3p	355.897	152.051	438.256	438.256	665.462	682.897	404.077	314.308	1098.05	470.128	314.308	500.128	233.436	424.513	254.692	1414.85	531.923	747.744	549.462	769.333	571.359	500.128	382.359	314.308	210.128	615.949	531.923	274.974	900.128	939.462	404.077	210.128	470.128	531.923	332.026	500.128	608.782	424.513	939.462
hsa-miR-155-5p	1908.36	1368.95	343.667	355.897	1036.23	5077.08	5874.05	725.077	1129.77	500.128	2276.41	332.026	43360.4	11597.2	1659.9	2799.08	2181.69	424.513	1312.87	795.41	747.744	939.462	1968.08	10695	282.231	635	4434.28	703.692	585.744	2703.26	635	181.051	1036.23	377.769	227.333	1180	470.128	364.256	1414.85
hsa-miR-15a-5p	368.718	571.359	485.564	382.359	417.359	1229.03	725.077	373.179	181.051	355.897	747.744	852.667	1269.21	176.359	571.359	278.603	242.154	725.077	852.667	635	635	992.769	424.513	1312.87	470.128	665.462	725.077	585.744	601.615	963.359	75.0769	795.41	585.744	665.462	769.333	438.256	682.897	615.949	665.462
hsa-miR-15b-5p	73.4103	73.4103	97.2051	92.5897	109.551	193.795	202.487	39.7821	94.9231	89.7949	159.744	163.974	216.846	103	392.154	62.4872	57.7692	152.051	118.795	129.154	117.256	216.846	198.538	305.154	117.256	85.7179	93.7564	135.872	193.795	392.154	27.9231	122.923	171.615	64.5	143.769	181.051	122.923	114.795	167.744
hsa-miR-16-5p	8566.51	7328.95	8566.51	11597.2	10695	17137.3	21276.8	5460.77	8566.51	7328.95	10695	11597.2	13920.5	13920.5	15063.6	9857.97	12796.1	13920.5	19504.6	12796.1	13920.5	9199.97	7328.95	24152.8	5460.77	9199.97	6831.18	9857.97	19504.6	21276.8	5460.77	10695	9857.97	11597.2	19504.6	7877.33	9199.97	17137.3	27862.3
hsa-miR-17-5p	200.513	242.154	233.436	314.308	104.231	139.769	210.128	185.077	167.744	135.872	216.846	126.128	227.333	126.128	314.308	79.9744	287.538	262.308	173.987	202.487	202.487	132.615	181.051	424.513	417.359	127.641	198.538	238.487	254.692	292.538	68.8333	221.795	163.974	187.179	137.821	238.487	163.974	193.795	152.051
hsa-miR-181a-2-3p	143.769	424.513	410.718	118.795	355.897	238.487	424.513	284.885	518.513	343.667	327.962	104.231	143.769	185.077	176.359	152.051	89.7949	251.641	248.59	238.487	213.487	181.051	132.615	89.7949	274.974	167.744	297.538	77.0256	69.4359	242.154	373.179	355.897	227.333	196.167	245.372	485.564	210.128	86.5641	126.128
hsa-miR-181a-3p	185.077	355.897	297.538	100.026	156.077	343.667	417.359	235.962	417.359	373.179	305.154	193.795	458.923	216.846	83.1538	161.859	248.59	157.91	305.154	323.897	364.256	193.795	176.359	196.167	216.846	181.051	216.846	45.4744	242.154	364.256	254.692	274.974	198.538	305.154	233.436	126.128	189.282	145.462	198.538
hsa-miR-181a-5p	19504.6	43360.4	43360.4	19504.6	43360.4	88465.9	58599.3	37491.4	58599.3	27862.3	50566	32362.4	37491.4	43360.4	21276.8	19504.6	19504.6	19504.6	27862.3	50566	43360.4	32362.4	43360.4	58599.3	43360.4	37491.4	88465.9	19504.6	50566	50566	21276.8	37491.4	32362.4	32362.4	37491.4	43360.4	32362.4	19504.6	37491.4
hsa-miR-181b-5p	2276.41	2966.1	2966.1	1722.46	4709	2966.1	6831.18	3152.77	4187.1	5077.08	2799.08	2581.9	2703.26	3306.08	1129.77	1595.13	2483.44	1908.36	1908.36	1968.08	2086.51	1908.36	2086.51	2799.08	2703.26	1908.36	5077.08	1822.85	1822.85	5874.05	1968.08	2966.1	2276.41	1659.9	2483.44	4434.28	1269.21	992.769	1229.03
hsa-miR-181c-5p	3643.87	1466.15	1908.36	1152.67	1066.97	2276.41	1066.97	9857.97	3152.77	1466.15	1968.08	1534.59	875.718	1968.08	795.41	2642.58	438.256	3152.77	1152.67	1036.23	852.667	601.615	585.744	747.744	1098.05	758.538	1414.85	3014.83	992.769	189.282	1152.67	1269.21	1129.77	1564.86	601.615	703.692	1066.97	1440.5	852.667
hsa-miR-181d-5p	438.256	181.051	221.795	163.974	171.615	202.487	129.154	500.128	343.667	202.487	282.231	198.538	85.7179	364.256	87.4103	301.346	56.6667	332.026	200.513	171.615	139.769	96.0641	66.5641	129.154	147.154	114.795	210.128	424.513	117.256	94.9231	272.051	269.128	176.359	187.179	152.051	152.051	156.077	185.077	129.154
hsa-miR-182-5p	3063.56	216.846	202.487	939.462	747.744	210.128	635	470.128	132.615	221.795	111.231	703.692	824.564	5874.05	24152.8	5077.08	3063.56	963.359	216.846	163.974	992.769	124.526	963.359	703.692	747.744	549.462	1312.87	939.462	1066.97	3152.77	549.462	202.487	1595.13	147.154	171.615	2799.08	364.256	549.462	615.949
hsa-miR-183-5p	458.923	59.0513	72.3718	216.846	92.5897	54.6026	107.872	147.154	44.6923	82.1282	26.8077	230.385	159.744	500.128	2966.1	1129.77	404.077	206.308	79.9744	57.2179	242.154	21	210.128	206.308	248.59	84.1795	227.333	191.538	163.974	852.667	221.795	91.1923	404.077	44.6923	55.9615	601.615	185.077	238.487	82.1282
hsa-miR-186-5p	9199.97	6831.18	7328.95	8566.51	5874.05	6831.18	5077.08	8566.51	5077.08	6831.18	7328.95	8566.51	8566.51	4709	9199.97	9199.97	5077.08	7877.33	6831.18	5874.05	5460.77	2799.08	7877.33	5874.05	7328.95	7328.95	7877.33	8566.51	4709	5460.77	4434.28	3978.49	4709	5077.08	5077.08	9199.97	4709	8566.51	5077.08
hsa-miR-190a-5p	40.0256	137.821	68.8333	37.9744	51.4103	60.0128	53.9487	235.962	117.256	227.333	233.436	55.2564	46.4359	11.7692	14.641	100.026	41.3333	98.6154	122.923	147.154	167.744	233.436	149.603	38.6923	19.2308	230.385	57.7692	44.2821	51.4103	45.1026	75.0769	196.167	135.872	134.244	105.462	114.795	173.987	63.8462	32.359
hsa-miR-191-5p	7877.33	6383.85	6383.85	9857.97	7328.95	10695	9857.97	4709	6831.18	5874.05	6831.18	5077.08	11597.2	15063.6	10695	5460.77	17137.3	7328.95	7877.33	6831.18	6831.18	5874.05	5874.05	9857.97	9857.97	5077.08	8566.51	7328.95	9199.97	7328.95	7328.95	5874.05	6831.18	5874.05	5874.05	12796.1	7877.33	9199.97	10695
hsa-miR-192-5p	58599.3	58599.3	32362.4	21276.8	27862.3	13920.5	3643.87	6831.18	24152.8	88465.9	32362.4	37491.4	58599.3	1908.36	88465.9	50566	24152.8	32362.4	32362.4	27862.3	58599.3	58599.3	50566	88465.9	58599.3	27862.3	4187.1	12796.1	32362.4	58599.3	43360.4	6831.18	37491.4	27862.3	1968.08	15063.6	19504.6	58599.3	43360.4
hsa-miR-193a-3p	105.462	169.679	145.462	147.154	210.128	54.6026	297.538	332.026	392.154	297.538	132.615	84.9487	181.051	282.231	198.538	314.308	185.077	135.872	167.744	219.321	258.5	143.769	120.333	135.872	355.897	156.077	327.962	96.0641	438.256	238.487	52.0641	230.385	143.769	216.846	343.667	191.538	132.615	242.154	114.795
hsa-miR-193b-3p	747.744	210.128	126.128	531.923	1368.95	245.372	458.923	126.128	703.692	424.513	63.8462	305.154	305.154	73.4103	992.769	417.359	1036.23	24.7051	135.872	135.872	269.128	269.128	500.128	185.077	615.949	120.333	438.256	1414.85	248.59	458.923	262.308	101.513	665.462	106.667	109.551	635	107.872	665.462	343.667
hsa-miR-194-5p	1098.05	1098.05	939.462	992.769	703.692	500.128	121.628	135.872	458.923	875.718	1595.13	1908.36	1595.13	37.9744	2379.9	615.949	795.41	1659.9	1466.15	1229.03	2379.9	1722.46	1368.95	3477.31	1066.97	1534.59	120.333	392.154	769.333	4709	900.128	323.897	1180	1152.67	127.641	585.744	758.538	2703.26	1312.87
hsa-miR-195-5p	1534.59	2703.26	1098.05	1414.85	1269.21	1968.08	703.692	1822.85	2966.1	992.769	1659.9	1152.67	2086.51	305.154	1036.23	404.077	2703.26	2379.9	5460.77	2966.1	2276.41	3643.87	417.359	1908.36	3152.77	795.41	518.513	3152.77	4187.1	139.769	1269.21	2703.26	1822.85	1908.36	2581.9	2379.9	2483.44	1968.08	2379.9
hsa-miR-196a-5p	1229.03	1822.85	2181.69	887.923	1129.77	2181.69	939.462	615.949	2276.41	3063.56	2181.69	1368.95	269.128	2086.51	824.564	1722.46	470.128	2483.44	1414.85	1466.15	1466.15	1466.15	852.667	1098.05	703.692	1368.95	1129.77	875.718	1466.15	795.41	571.359	1968.08	262.308	1822.85	875.718	1722.46	1129.77	1098.05	900.128
hsa-miR-196b-5p	939.462	16.0256	1129.77	1659.9	900.128	159.744	305.154	963.359	992.769	585.744	769.333	992.769	38.6923	1414.85	198.538	939.462	159.744	1152.67	114.795	571.359	314.308	571.359	601.615	585.744	635	1129.77	1098.05	1595.13	364.256	1595.13	601.615	1098.05	615.949	549.462	900.128	900.128	824.564	824.564	392.154
hsa-miR-197-3p	111.231	198.538	210.128	187.179	216.846	227.333	189.282	171.615	327.962	152.051	297.538	382.359	355.897	163.974	615.949	278.603	343.667	227.333	145.462	105.462	159.744	373.179	355.897	143.769	305.154	287.538	248.59	100.026	238.487	230.385	124.526	96.0641	254.692	254.692	91.1923	518.513	96.0641	156.077	404.077
hsa-miR-199a-3p	1440.5	272.051	464.526	736.41	2882.59	593.679	608.782	1051.6	578.551	410.718	693.295	782.372	104.231	337.846	124.526	251.641	1204.51	560.41	625.474	1291.04	1141.22	714.385	157.91	838.615	1166.33	509.321	758.538	377.769	3391.69	509.321	1340.91	650.231	1291.04	1014.5	1204.51	758.538	2134.1	3560.59	4310.69
hsa-miR-199a-5p	305.154	60.9744	84.9487	284.885	518.513	129.154	87.4103	202.487	66.5641	67.3974	165.859	167.744	10.1282	78.5	27.6667	49.1538	258.5	103	824.564	963.359	875.718	417.359	94.9231	272.051	900.128	159.744	233.436	141.769	1659.9	176.359	769.333	238.487	635	458.923	549.462	314.308	1180	1312.87	3306.08
hsa-miR-199b-3p	1440.5	272.051	464.526	736.41	2882.59	593.679	608.782	1051.6	578.551	410.718	693.295	782.372	104.231	337.846	124.526	251.641	1204.51	560.41	625.474	1291.04	1141.22	714.385	157.91	838.615	1166.33	509.321	758.538	377.769	3391.69	509.321	1340.91	650.231	1291.04	1014.5	1204.51	758.538	2134.1	3560.59	4310.69
hsa-miR-19a-3p	216.846	120.333	156.077	332.026	68.2308	103	159.744	163.974	135.872	159.744	198.538	94.9231	210.128	126.128	117.256	65.1538	143.769	206.308	139.769	143.769	98.6154	117.256	85.7179	245.372	156.077	149.603	127.641	141.769	171.615	157.91	50.359	163.974	106.667	169.679	165.859	97.2051	111.231	139.769	77.0256
hsa-miR-19b-3p	500.128	314.308	287.538	769.333	265.718	198.538	392.154	382.359	682.897	438.256	373.179	230.385	615.949	323.897	364.256	238.487	635	458.923	355.897	438.256	305.154	242.154	238.487	1066.97	438.256	240.321	364.256	262.308	571.359	282.231	301.346	417.359	242.154	349.782	382.359	274.974	349.782	297.538	297.538
hsa-miR-200a-3p	485.564	1036.23	963.359	156.077	323.897	1659.9	221.795	404.077	227.333	1152.67	900.128	951.41	1229.03	1014.5	1968.08	1908.36	549.462	373.179	392.154	364.256	458.923	963.359	1036.23	163.974	262.308	852.667	242.154	725.077	1129.77	485.564	665.462	1036.23	343.667	404.077	531.923	143.769	608.782	714.385	159.744
hsa-miR-200b-3p	725.077	747.744	900.128	284.885	343.667	824.564	147.154	305.154	404.077	795.41	549.462	665.462	939.462	1659.9	3152.77	1466.15	939.462	470.128	703.692	518.513	549.462	1269.21	1414.85	238.487	682.897	939.462	485.564	900.128	2086.51	1722.46	1822.85	992.769	571.359	420.936	747.744	176.359	585.744	714.385	254.692
hsa-miR-204-5p	200.513	13920.5	13920.5	1312.87	2703.26	7328.95	500.128	2703.26	1180	15063.6	11597.2	3306.08	1822.85	1269.21	2086.51	6383.85	11597.2	11597.2	4187.1	6383.85	6383.85	24152.8	9199.97	120.333	382.359	11597.2	71.3333	1722.46	152.051	27.2308	24152.8	8566.51	3761.67	13920.5	15063.6	242.154	10695	1036.23	485.564
hsa-miR-20a-5p	274.974	438.256	518.513	682.897	265.718	254.692	373.179	364.256	500.128	305.154	417.359	269.128	703.692	189.282	585.744	193.795	769.333	635	404.077	377.769	438.256	287.538	314.308	939.462	725.077	282.231	404.077	601.615	703.692	470.128	181.051	458.923	392.154	585.744	258.5	332.026	238.487	332.026	305.154
hsa-miR-210-3p	4434.28	3477.31	3643.87	1595.13	1229.03	2483.44	1098.05	2581.9	5460.77	4187.1	2086.51	2483.44	1722.46	2483.44	5077.08	4434.28	1269.21	2181.69	3152.77	1595.13	1908.36	2379.9	1269.21	1368.95	2181.69	1822.85	2703.26	3643.87	2581.9	3306.08	287.538	3152.77	4187.1	2581.9	1466.15	1595.13	650.231	1822.85	795.41
hsa-miR-21-3p	6831.18	4709	3761.67	3643.87	6383.85	3477.31	7328.95	5077.08	9199.97	2086.51	1822.85	4187.1	21276.8	17137.3	12796.1	13920.5	9199.97	1229.03	2483.44	1129.77	1822.85	1129.77	2703.26	5077.08	5077.08	2581.9	13920.5	2181.69	9857.97	13920.5	747.744	1414.85	7328.95	1968.08	1822.85	5077.08	1229.03	12796.1	3761.67
hsa-miR-214-3p	64.5	17.9487	8.16667	69.4359	202.487	42.7692	41.7692	66.5641	44.6923	22.4359	39.5385	57.2179	7.12821	42.2051	11.8718	14.641	75.0769	33.6154	49.1538	156.077	130.885	72.3718	13.0641	85.7179	132.615	31.6154	41.7692	21.7949	274.974	50.359	92.5897	63.8462	85.7179	88.6026	84.9487	86.5641	262.308	254.692	635
hsa-miR-21-5p	170719	170719	170719	170719	88465.9	170719	170719	170719	170719	50566	88465.9	88465.9	170719	170719	170719	170719	170719	58599.3	170719	88465.9	88465.9	27862.3	170719	170719	170719	170719	170719	170719	170719	170719	37491.4	88465.9	170719	88465.9	88465.9	170719	58599.3	170719	170719
hsa-miR-218-5p	368.718	63.1667	68.8333	50.359	147.154	132.615	71.3333	79.9744	53.9487	75.0769	117.256	111.231	117.256	65.1538	35.4872	107.872	92.5897	45.8462	59.0513	66.5641	52.7179	72.3718	27.4103	114.795	3643.87	59.0513	69.4359	747.744	107.872	21.2692	159.744	79.9744	139.769	75.0769	63.8462	48	147.154	198.538	103
hsa-miR-221-3p	242.154	292.538	410.718	5077.08	301.346	120.333	560.41	167.744	221.795	163.974	165.859	104.231	332.026	703.692	292.538	360.077	332.026	114.795	274.974	377.769	282.231	87.4103	274.974	105.462	181.051	213.487	134.244	254.692	221.795	1312.87	438.256	96.0641	355.897	227.333	137.821	470.128	224.564	274.974	431.385
hsa-miR-222-3p	769.333	518.513	682.897	3978.49	1098.05	314.308	2799.08	438.256	2581.9	635	355.897	216.846	2276.41	7877.33	1534.59	3643.87	1066.97	404.077	769.333	703.692	665.462	337.846	875.718	601.615	404.077	364.256	1180	1534.59	1036.23	1968.08	2086.51	314.308	824.564	747.744	258.5	939.462	875.718	852.667	1129.77
hsa-miR-223-3p	94.9231	82.1282	66.5641	37.9744	64.5	147.154	282.231	21	69.4359	48	114.795	82.1282	129.154	417.359	89.7949	44.6923	114.795	68.2308	163.974	96.0641	126.128	156.077	143.769	297.538	135.872	122.923	355.897	269.128	47.0256	111.231	96.0641	82.1282	114.795	124.526	68.2308	103	274.974	106.667	178.705
hsa-miR-22-3p	43360.4	37491.4	27862.3	24152.8	58599.3	58599.3	50566	24152.8	88465.9	43360.4	21276.8	43360.4	88465.9	58599.3	58599.3	88465.9	88465.9	37491.4	24152.8	21276.8	32362.4	37491.4	37491.4	17137.3	32362.4	32362.4	50566	58599.3	88465.9	43360.4	50566	17137.3	58599.3	19504.6	24152.8	50566	27862.3	37491.4	50566
hsa-miR-224-5p	297.538	93.7564	116.026	53.9487	56.6667	49.1538	13.4872	59.0513	12.7564	60.9744	100.026	41.7692	34.2308	10.6154	156.077	17.0256	65.859	124.526	33.2821	45.1026	55.9615	41.3333	97.2051	19.0769	50.359	127.641	824.564	282.231	183.064	1036.23	13.0641	71.3333	323.897	44.6923	35.4872	1414.85	32.9487	57.7692	34.5
hsa-miR-23a-3p	1595.13	1066.97	1312.87	1229.03	1595.13	900.128	1595.13	1269.21	1822.85	1414.85	1229.03	1822.85	1129.77	939.462	1414.85	900.128	2379.9	1822.85	1534.59	2379.9	1968.08	1595.13	1908.36	1414.85	1595.13	1595.13	1822.85	1659.9	3978.49	1229.03	1098.05	1312.87	1368.95	1564.86	1368.95	1968.08	1368.95	1595.13	2181.69
hsa-miR-23b-3p	795.41	1968.08	1722.46	1466.15	2379.9	1722.46	1036.23	571.359	1968.08	3306.08	1466.15	1722.46	202.487	458.923	2581.9	373.179	1722.46	1534.59	2379.9	2581.9	1659.9	3306.08	2379.9	703.692	1659.9	1722.46	875.718	314.308	1534.59	1098.05	1908.36	2379.9	1908.36	2379.9	1659.9	674.179	1822.85	875.718	2483.44
hsa-miR-24-2-5p	35.4872	27.2308	13.7051	11.6667	17.7949	24.2179	33.6154	26.8077	28.6154	25.2179	19.6154	20.8205	27.6667	34.5	21.5385	27.9231	23.5385	39.1154	27.4103	38.6923	41.7692	19.8077	32.359	46.4359	27.4103	14.9231	37.9744	27.9231	39.1154	23.9744	30.4872	23.5385	19.4231	25.4872	30.1026	25.4872	34.2308	15.4487	20.3205
hsa-miR-24-3p	601.615	682.897	769.333	635	1414.85	470.128	1129.77	682.897	1466.15	1229.03	963.359	1414.85	571.359	674.179	1066.97	531.923	992.769	824.564	1066.97	1534.59	1229.03	1312.87	1066.97	1722.46	875.718	1098.05	1229.03	795.41	2966.1	725.077	795.41	875.718	963.359	1722.46	1036.23	549.462	963.359	571.359	1722.46
hsa-miR-25-3p	2966.1	2799.08	2799.08	2379.9	3761.67	2703.26	3152.77	3306.08	4434.28	2703.26	2966.1	3643.87	5460.77	8566.51	6383.85	7328.95	3761.67	4709	2799.08	1822.85	2581.9	1822.85	2276.41	4434.28	3761.67	2181.69	3978.49	4187.1	4434.28	3761.67	1722.46	2276.41	3978.49	2703.26	3761.67	2483.44	1908.36	3306.08	2086.51
hsa-miR-26a-5p	32362.4	32362.4	37491.4	43360.4	50566	50566	37491.4	32362.4	50566	24152.8	43360.4	50566	32362.4	24152.8	50566	27862.3	27862.3	50566	58599.3	58599.3	50566	88465.9	58599.3	50566	27862.3	58599.3	37491.4	27862.3	58599.3	11597.2	27862.3	58599.3	43360.4	58599.3	58599.3	37491.4	88465.9	50566	58599.3
hsa-miR-26b-5p	9857.97	9857.97	11597.2	4434.28	11597.2	9857.97	8566.51	12796.1	9857.97	9857.97	12796.1	15063.6	9199.97	4434.28	6831.18	11597.2	8566.51	9857.97	7328.95	9857.97	8566.51	9857.97	9857.97	8566.51	5874.05	10695	11597.2	11597.2	7328.95	12796.1	4187.1	19504.6	9199.97	7328.95	11597.2	7328.95	12796.1	13920.5	6607.51
hsa-miR-27a-3p	1659.9	1908.36	1659.9	795.41	2276.41	852.667	2379.9	1908.36	2799.08	2799.08	1312.87	2379.9	2581.9	1534.59	1312.87	1968.08	3152.77	1368.95	1368.95	2086.51	1722.46	1414.85	1166.33	2581.9	2276.41	1414.85	2581.9	1152.67	6383.85	1368.95	1414.85	2181.69	1722.46	2086.51	2276.41	1659.9	2276.41	2086.51	1534.59
hsa-miR-27b-3p	6383.85	21276.8	19504.6	6831.18	15063.6	12796.1	4709	6383.85	13920.5	21276.8	13920.5	13920.5	3063.56	3761.67	9857.97	3152.77	7877.33	12796.1	17137.3	19504.6	19504.6	21276.8	15063.6	3978.49	15063.6	13920.5	6383.85	4709	11597.2	9857.97	15063.6	27862.3	17137.3	24152.8	10695	6831.18	21276.8	9857.97	15063.6
hsa-miR-28-3p	4709	4187.1	3477.31	3761.67	4434.28	4709	3306.08	3477.31	7328.95	4434.28	3643.87	4709	3643.87	4187.1	5460.77	2379.9	3477.31	5874.05	2703.26	3477.31	2703.26	3477.31	3477.31	3014.83	4434.28	1968.08	3477.31	5077.08	2703.26	3063.56	2703.26	2799.08	4434.28	3306.08	2799.08	5874.05	1722.46	2276.41	2276.41
hsa-miR-28-5p	235.962	343.667	254.692	343.667	382.359	364.256	258.5	274.974	424.513	210.128	287.538	323.897	382.359	181.051	485.564	161.859	221.795	615.949	314.308	314.308	274.974	355.897	269.128	219.321	242.154	240.321	221.795	227.333	189.282	424.513	152.051	258.5	364.256	392.154	191.538	404.077	216.846	224.564	382.359
hsa-miR-29a-3p	635	1180	1466.15	1129.77	1312.87	1269.21	963.359	824.564	1368.95	725.077	1129.77	1312.87	3306.08	1466.15	3761.67	2181.69	1595.13	1968.08	1098.05	1066.97	1180	1066.97	1534.59	875.718	824.564	1659.9	1595.13	1180	2799.08	2966.1	518.513	852.667	2799.08	1129.77	963.359	1466.15	1036.23	1534.59	875.718
hsa-miR-29b-3p	282.231	305.154	355.897	665.462	287.538	274.974	682.897	248.59	269.128	392.154	382.359	404.077	1312.87	549.462	1368.95	1036.23	747.744	221.795	578.551	485.564	424.513	424.513	373.179	518.513	287.538	424.513	287.538	127.641	963.359	900.128	343.667	287.538	531.923	323.897	319.103	248.59	382.359	458.923	323.897
hsa-miR-29c-3p	392.154	992.769	1534.59	424.513	725.077	875.718	485.564	703.692	900.128	1036.23	1066.97	2966.1	1659.9	238.487	939.462	963.359	485.564	1414.85	992.769	1098.05	1036.23	1180	824.564	332.026	540.692	1152.67	571.359	458.923	1595.13	531.923	458.923	1129.77	1534.59	875.718	939.462	531.923	900.128	1180	248.59
hsa-miR-301a-3p	585.744	458.923	531.923	1368.95	332.026	392.154	585.744	1129.77	314.308	458.923	404.077	242.154	725.077	392.154	518.513	301.346	665.462	438.256	438.256	531.923	470.128	221.795	438.256	323.897	332.026	392.154	238.487	121.628	183.064	292.538	301.346	525.218	305.154	287.538	364.256	417.359	269.128	262.308	470.128
hsa-miR-30a-3p	169.679	1534.59	2086.51	963.359	458.923	939.462	438.256	900.128	1229.03	1180	1368.95	2703.26	417.359	1152.67	703.692	1152.67	682.897	1180	1180	1180	1066.97	1229.03	1466.15	230.385	392.154	1180	424.513	364.256	262.308	1180	2379.9	2086.51	1098.05	1368.95	2086.51	674.179	1312.87	1066.97	191.538
hsa-miR-30a-5p	13920.5	50566	50566	58599.3	32362.4	32362.4	32362.4	43360.4	37491.4	37491.4	37491.4	58599.3	27862.3	88465.9	43360.4	58599.3	37491.4	21276.8	43360.4	32362.4	37491.4	43360.4	88465.9	15063.6	13920.5	43360.4	32362.4	37491.4	27862.3	37491.4	88465.9	50566	50566	43360.4	50566	32362.4	43360.4	43360.4	13920.5
hsa-miR-30b-5p	2483.44	1722.46	1595.13	4709	1822.85	1129.77	2276.41	4187.1	1659.9	2379.9	1908.36	2181.69	1180	1129.77	1229.03	682.897	1908.36	1722.46	2181.69	3306.08	3761.67	3063.56	4187.1	2483.44	1414.85	2086.51	1466.15	1968.08	1098.05	1822.85	3477.31	2483.44	2181.69	2181.69	1908.36	2581.9	1968.08	1229.03	1466.15
hsa-miR-30c-5p	1968.08	2483.44	3152.77	4187.1	1908.36	2581.9	1968.08	2086.51	3063.56	2181.69	3306.08	3063.56	2181.69	2799.08	3063.56	2642.58	3306.08	2966.1	3643.87	3761.67	5077.08	3978.49	5077.08	2328.15	1822.85	3063.56	2276.41	2581.9	1414.85	2799.08	6831.18	4187.1	3477.31	3761.67	3978.49	3306.08	3063.56	2181.69	1595.13
hsa-miR-30d-5p	21276.8	10695	9199.97	27862.3	8566.51	6383.85	9199.97	17137.3	5874.05	9199.97	8566.51	9199.97	4709	7328.95	7877.33	5874.05	9857.97	10695	9199.97	10695	10695	8566.51	19504.6	7328.95	6831.18	8566.51	5874.05	10695	3643.87	10695	13920.5	9199.97	7877.33	9199.97	6383.85	13920.5	7328.95	5077.08	8566.51
hsa-miR-30e-3p	189.282	398.115	382.359	297.538	196.167	417.359	314.308	254.692	287.538	382.359	343.667	314.308	323.897	126.128	382.359	262.308	227.333	601.615	373.179	424.513	518.513	323.897	254.692	189.282	221.795	262.308	159.744	216.846	176.359	89.7949	314.308	424.513	272.051	323.897	245.372	343.667	404.077	287.538	163.974
hsa-miR-30e-5p	10695	7877.33	5874.05	12796.1	7877.33	5874.05	11597.2	7877.33	7877.33	7877.33	6383.85	6831.18	6831.18	12796.1	8566.51	17137.3	6831.18	6383.85	10695	7877.33	7328.95	6383.85	6383.85	6383.85	7877.33	6383.85	7328.95	6831.18	5874.05	3477.31	11597.2	6383.85	5874.05	6383.85	6831.18	8566.51	5874.05	6383.85	7328.95
hsa-miR-320a	1066.97	795.41	725.077	202.487	824.564	424.513	1722.46	1466.15	875.718	1129.77	725.077	571.359	963.359	3152.77	500.128	769.333	1466.15	900.128	417.359	601.615	615.949	585.744	485.564	492.846	992.769	593.679	1152.67	2086.51	549.462	1129.77	1595.13	332.026	992.769	703.692	404.077	1269.21	417.359	417.359	725.077
hsa-miR-324-5p	42.7692	50.8846	37.2308	55.9615	27.4103	34.7692	46.4359	55.9615	42.2051	67.3974	34.7692	20.8205	39.5385	55.9615	45.8462	44.6923	44.6923	27.0513	23.5385	29.7179	15.8205	28.6154	74.2436	33.6154	37.2308	28.9744	48.5769	54.6026	21.7949	50.359	37.6026	39.7821	26.3205	25.4872	30.1026	30.4872	27.2308	15.4487	40.0256
hsa-miR-326	79.9744	65.1538	42.2051	28.2692	45.4744	50.8846	132.615	68.2308	111.231	77.0256	68.8333	44.6923	176.359	156.077	69.4359	85.7179	71.3333	57.2179	42.7692	26.3205	32.6538	31.2436	84.1795	94.9231	87.4103	54.6026	76.0513	13.2051	49.7564	18.2051	89.7949	23.5385	51.4103	53.9487	22.2436	41.3333	27.2308	19.8077	36.4872
hsa-miR-328-3p	254.692	292.538	305.154	181.051	189.282	233.436	198.538	424.513	373.179	284.885	238.487	373.179	254.692	875.718	343.667	601.615	163.974	274.974	111.231	79.9744	107.872	185.077	137.821	73.4103	71.3333	117.256	147.154	109.551	53.9487	39.5385	424.513	196.167	152.051	134.244	84.9487	129.154	141.769	70.3846	84.1795
hsa-miR-331-3p	84.9487	57.2179	37.2308	77.0256	100.026	34.7692	89.7949	132.615	84.1795	106.667	100.026	111.231	132.615	137.821	103	92.5897	51.4103	51.4103	47.0256	68.2308	63.8462	89.7949	167.744	77.0256	69.4359	66.5641	57.7692	60.9744	101.513	69.4359	49.1538	60.9744	79.9744	114.795	40.6795	75.0769	34.2308	55.2564	92.5897
hsa-miR-335-3p	35.4872	7.47436	32.359	87.4103	74.2436	62.4872	30.4872	77.0256	145.462	23.2692	31.6154	14.2308	24.9487	50.8846	185.077	26.0769	169.679	37.2308	84.9487	40.6795	85.7179	62.4872	8.97436	122.923	66.5641	47.5128	193.795	79.9744	101.513	254.692	132.615	12.3846	106.667	36.4872	59.0513	105.462	116.026	65.859	56.6667
hsa-miR-335-5p	57.7692	11.7692	41.3333	114.795	139.769	156.077	66.5641	156.077	210.128	72.3718	84.1795	30.1026	35.4872	85.7179	269.128	30.1026	132.615	167.744	103	70.3846	120.333	105.462	12.1795	126.128	50.359	167.744	109.551	85.7179	122.923	98.6154	210.128	16.8205	93.7564	36.4872	114.795	68.8333	181.051	97.2051	74.2436
hsa-miR-338-3p	47.0256	69.4359	161.859	33.6154	27.0513	69.4359	28.2692	88.6026	47.0256	85.7179	152.051	98.6154	32.359	20.8205	65.1538	19.2308	47.0256	143.769	132.615	86.5641	52.7179	68.2308	34.2308	25.4872	93.7564	72.3718	67.3974	37.2308	14.4359	55.9615	16.0256	129.154	70.3846	117.256	91.1923	38.3333	35.4872	43.3333	20.3205
hsa-miR-340-5p	875.718	1414.85	1368.95	485.564	875.718	1066.97	2483.44	1722.46	2379.9	2483.44	939.462	682.897	2483.44	615.949	725.077	1368.95	518.513	703.692	500.128	682.897	824.564	852.667	1098.05	900.128	540.692	1066.97	939.462	571.359	525.218	314.308	682.897	747.744	852.667	769.333	1269.21	992.769	795.41	939.462	601.615
hsa-miR-342-3p	2181.69	531.923	549.462	1066.97	635	1152.67	2181.69	1229.03	1152.67	682.897	992.769	364.256	1908.36	2276.41	852.667	1822.85	1312.87	485.564	1269.21	1152.67	900.128	747.744	682.897	3306.08	1466.15	593.679	3063.56	2483.44	615.949	404.077	1534.59	1180	747.744	963.359	470.128	458.923	1098.05	963.359	1368.95
hsa-miR-345-5p	68.2308	143.769	116.026	32.6538	32.359	122.923	52.7179	114.795	89.7949	49.1538	156.077	37.2308	57.2179	100.026	73.4103	189.282	27.4103	157.91	57.2179	45.1026	57.7692	24.4615	32.359	27.0513	73.4103	36.859	36.4872	62.4872	21.7949	15.8205	33.9231	47.5128	65.859	88.6026	26.0769	93.7564	41.7692	49.1538	48.5769
hsa-miR-34a-5p	900.128	769.333	875.718	585.744	615.949	703.692	531.923	992.769	382.359	485.564	615.949	725.077	1098.05	585.744	665.462	3477.31	500.128	682.897	665.462	549.462	703.692	227.333	769.333	458.923	963.359	758.538	665.462	769.333	1152.67	992.769	282.231	404.077	939.462	1082.51	431.385	615.949	438.256	1722.46	824.564
hsa-miR-361-3p	181.051	233.436	145.462	71.3333	163.974	382.359	181.051	176.359	202.487	181.051	254.692	282.231	404.077	202.487	323.897	458.923	111.231	216.846	185.077	118.795	193.795	274.974	122.923	230.385	176.359	189.282	282.231	297.538	120.333	55.9615	105.462	157.91	233.436	106.667	96.0641	233.436	167.744	404.077	147.154
hsa-miR-361-5p	103	221.795	278.603	305.154	167.744	216.846	111.231	159.744	159.744	193.795	269.128	187.179	163.974	113.013	282.231	113.013	181.051	323.897	364.256	404.077	292.538	262.308	202.487	154.064	193.795	202.487	152.051	191.538	227.333	202.487	242.154	258.5	438.256	274.974	301.346	364.256	292.538	224.564	314.308
hsa-miR-362-5p	41.3333	163.974	120.333	549.462	55.2564	32.9487	82.1282	97.2051	35.4872	111.231	75.0769	57.2179	107.872	73.4103	79.9744	34.2308	233.436	54.6026	107.872	61.7308	52.7179	167.744	87.4103	111.231	89.7949	66.5641	76.0513	43.3333	28.9744	27.2308	364.256	66.5641	65.859	88.6026	81.0513	18.6923	89.7949	30.1026	68.2308
hsa-miR-365a-3p	130.885	67.3974	88.6026	230.385	235.962	103	68.8333	74.2436	124.526	127.641	93.7564	121.628	113.013	16.8205	240.321	76.0513	127.641	75.0769	74.2436	86.5641	154.064	161.859	301.346	77.0256	200.513	100.026	109.551	337.846	127.641	157.91	54.6026	57.2179	163.974	53.9487	68.2308	219.321	37.9744	173.987	92.5897
hsa-miR-365b-3p	130.885	67.3974	88.6026	230.385	235.962	103	68.8333	74.2436	124.526	127.641	93.7564	121.628	113.013	16.8205	240.321	76.0513	127.641	75.0769	74.2436	86.5641	154.064	161.859	301.346	77.0256	200.513	100.026	109.551	337.846	127.641	157.91	54.6026	57.2179	163.974	53.9487	68.2308	219.321	37.9744	173.987	92.5897
hsa-miR-374a-3p	410.718	364.256	373.179	163.974	314.308	332.026	287.538	458.923	327.962	549.462	438.256	355.897	601.615	96.0641	181.051	382.359	120.333	282.231	485.564	458.923	373.179	438.256	282.231	206.308	297.538	382.359	417.359	185.077	525.218	377.769	120.333	500.128	500.128	485.564	284.885	355.897	500.128	601.615	242.154
hsa-miR-374a-5p	216.846	169.679	198.538	221.795	185.077	245.372	242.154	227.333	198.538	238.487	274.974	274.974	238.487	63.1667	227.333	171.615	122.923	176.359	531.923	500.128	417.359	404.077	163.974	492.846	152.051	221.795	274.974	156.077	398.115	349.782	139.769	525.218	272.051	420.936	417.359	297.538	518.513	500.128	269.128
hsa-miR-374b-5p	323.897	323.897	364.256	824.564	301.346	404.077	227.333	355.897	485.564	323.897	458.923	343.667	485.564	107.872	424.513	287.538	274.974	314.308	725.077	355.897	382.359	635	332.026	438.256	141.769	254.692	314.308	248.59	355.897	221.795	233.436	392.154	458.923	377.769	221.795	254.692	392.154	355.897	332.026
hsa-miR-378a-3p	3761.67	3978.49	1414.85	9199.97	2581.9	1414.85	3063.56	5874.05	2703.26	5460.77	1414.85	1968.08	3761.67	3978.49	4434.28	7877.33	4709	2703.26	939.462	939.462	1414.85	2581.9	3643.87	1659.9	1908.36	2483.44	1659.9	1368.95	665.462	2181.69	6383.85	1368.95	3643.87	1269.21	2966.1	3063.56	1414.85	3761.67	1659.9
hsa-miR-378a-5p	22.7179	38.3333	15.6154	103	32.359	18.6923	21.5385	49.7564	20.8205	56.6667	28.9744	35.4872	43.8077	19.0769	97.2051	57.7692	26.8077	31.2436	33.2821	18.2051	22.4359	85.7179	74.2436	33.6154	35.4872	43.3333	21	21.7949	16.2564	22.4359	43.3333	31.6154	59.0513	64.5	40.6795	33.6154	46.4359	39.1154	46.4359
hsa-miR-409-3p	169.679	16.0256	53.3333	143.769	152.051	31.6154	92.5897	38.6923	49.1538	32.359	10.359	49.7564	17.9487	373.179	75.0769	156.077	147.154	28.9744	45.4744	61.7308	92.5897	24.4615	13.7051	57.2179	93.7564	23	100.026	29.7179	323.897	55.9615	615.949	37.2308	103	75.0769	73.4103	62.4872	85.7179	134.244	431.385
hsa-miR-423-3p	1368.95	1269.21	1269.21	2581.9	795.41	1822.85	1414.85	1659.9	852.667	963.359	1036.23	1229.03	1152.67	1312.87	1466.15	1098.05	615.949	2086.51	747.744	725.077	795.41	875.718	1229.03	795.41	1129.77	1036.23	1269.21	963.359	682.897	1152.67	725.077	769.333	703.692	795.41	585.744	1152.67	703.692	635	747.744
hsa-miR-423-5p	470.128	382.359	193.795	417.359	254.692	143.769	343.667	585.744	549.462	284.885	221.795	297.538	343.667	355.897	216.846	343.667	238.487	355.897	152.051	152.051	185.077	198.538	392.154	159.744	323.897	193.795	181.051	178.705	143.769	196.167	200.513	157.91	238.487	238.487	122.923	135.872	96.0641	121.628	221.795
hsa-miR-424-5p	121.628	585.744	185.077	251.641	274.974	635	2086.51	1368.95	1066.97	1098.05	248.59	875.718	364.256	269.128	355.897	703.692	323.897	392.154	900.128	824.564	585.744	152.051	518.513	262.308	343.667	248.59	992.769	1129.77	314.308	601.615	585.744	1534.59	122.923	601.615	392.154	1129.77	248.59	314.308	233.436
hsa-miR-425-5p	152.051	79.9744	58.4103	242.154	62.4872	171.615	156.077	71.3333	105.462	53.9487	85.7179	38.6923	284.885	238.487	305.154	69.4359	258.5	86.5641	98.6154	50.8846	49.1538	77.0256	63.1667	154.064	111.231	109.551	163.974	116.026	97.2051	106.667	52.0641	76.0513	98.6154	33.6154	22.2436	118.795	51.4103	52.7179	105.462
hsa-miR-4284	269.128	332.026	635	5460.77	571.359	438.256	518.513	485.564	242.154	665.462	852.667	615.949	518.513	2703.26	404.077	635	1822.85	992.769	1659.9	852.667	769.333	1036.23	531.923	1466.15	485.564	343.667	601.615	650.231	287.538	560.41	3063.56	470.128	314.308	1082.51	2379.9	1908.36	323.897	373.179	963.359
hsa-miR-4286	161.859	373.179	265.718	187.179	248.59	189.282	216.846	193.795	152.051	147.154	262.308	531.923	438.256	736.41	274.974	242.154	305.154	130.885	458.923	258.5	221.795	305.154	343.667	769.333	189.282	314.308	327.962	202.487	269.128	332.026	470.128	571.359	248.59	287.538	1098.05	132.615	424.513	900.128	417.359
hsa-miR-429	615.949	635	601.615	193.795	181.051	963.359	185.077	297.538	92.5897	852.667	518.513	424.513	531.923	601.615	1595.13	795.41	458.923	233.436	323.897	287.538	343.667	392.154	703.692	107.872	167.744	571.359	171.615	650.231	398.115	438.256	824.564	608.782	282.231	181.051	274.974	163.974	309.731	210.128	109.551
hsa-miR-4454	82.1282	87.4103	139.769	77.0256	87.4103	71.3333	30.4872	33.9231	65.1538	30.8718	107.872	87.4103	274.974	105.462	167.744	167.744	176.359	92.5897	55.2564	31.9872	43.3333	28.6154	42.7692	70.3846	32.359	93.7564	93.7564	75.0769	45.8462	69.4359	24.9487	86.5641	57.7692	81.0513	118.795	38.3333	65.859	79.9744	50.8846
hsa-miR-4488	32.6538	25.4872	104.231	19.4231	22.0513	12.5897	17.641	6.69231	7.12821	9.23077	30.4872	76.0513	12.1795	274.974	5.39744	14.0769	269.128	17.9487	20.641	52.7179	25.7821	22.0513	8.97436	176.359	37.2308	34.2308	23.5385	221.795	32.6538	60.9744	47.5128	73.4103	13.4872	64.5	198.538	22.7179	30.1026	49.1538	28.9744
hsa-miR-4492	89.7949	27.2308	152.051	58.4103	69.4359	39.5385	139.769	30.1026	30.1026	92.5897	72.3718	258.5	19.2308	404.077	11.8718	68.2308	86.5641	63.1667	51.4103	176.359	122.923	41.3333	26.5641	417.359	29.3333	43.3333	21	210.128	53.9487	103	107.872	149.603	19.4231	147.154	852.667	22.7179	83.1538	134.244	46.4359
hsa-miR-4508	64.5	20.641	94.9231	64.5	42.2051	32.9487	105.462	11.0128	24.9487	27.0513	52.0641	221.795	14.7821	251.641	8.05128	36.4872	60.9744	37.9744	45.4744	159.744	104.231	24.4615	26.5641	364.256	22.2436	31.6154	11.8718	121.628	43.3333	89.7949	75.0769	129.154	9.38462	157.91	824.564	18.6923	68.2308	93.7564	44.6923
hsa-miR-450a-5p	29.3333	176.359	53.3333	47.5128	126.128	114.795	85.7179	105.462	47.0256	121.628	47.5128	73.4103	68.2308	23	50.359	126.128	45.8462	63.1667	94.9231	96.0641	59.0513	18.9231	114.795	29.3333	81.0513	66.5641	103	531.923	49.7564	132.615	59.0513	167.744	45.1026	97.2051	50.8846	93.7564	39.7821	73.4103	26.3205
hsa-miR-450b-5p	14.2308	103	37.2308	52.7179	53.9487	111.231	56.6667	51.4103	21.7949	44.2821	27.6667	53.3333	16.4872	8.82051	31.6154	84.1795	9.23077	60.9744	65.859	92.5897	38.6923	7.12821	89.7949	38.6923	29.3333	41.3333	31.6154	198.538	32.6538	121.628	23	117.256	13.4872	70.3846	26.0769	60.0128	19.6154	35.1282	27.4103
hsa-miR-451a	2086.51	963.359	1822.85	2181.69	4187.1	747.744	17137.3	3978.49	297.538	900.128	2581.9	7877.33	3152.77	1229.03	470.128	992.769	963.359	3391.69	21276.8	4434.28	3477.31	6831.18	1822.85	1822.85	6383.85	9857.97	963.359	824.564	1312.87	24152.8	3152.77	3477.31	1414.85	2966.1	12796.1	373.179	3306.08	3063.56	4709
hsa-miR-4532	156.077	105.462	248.59	26.3205	114.795	79.9744	103	63.8462	41.3333	171.615	242.154	111.231	23.2692	382.359	44.6923	129.154	169.679	89.7949	92.5897	198.538	198.538	41.3333	30.1026	167.744	107.872	105.462	34.5	485.564	41.7692	417.359	124.526	189.282	216.846	176.359	682.897	21	224.564	392.154	139.769
hsa-miR-454-3p	262.308	254.692	216.846	171.615	176.359	282.231	355.897	392.154	145.462	314.308	210.128	139.769	373.179	221.795	262.308	216.846	139.769	242.154	292.538	332.026	213.487	147.154	111.231	373.179	81.0513	185.077	185.077	89.7949	135.872	274.974	139.769	282.231	129.154	206.308	301.346	157.91	202.487	159.744	238.487
hsa-miR-455-3p	30.8718	137.821	122.923	40.0256	47.0256	77.0256	11.8718	94.9231	120.333	167.744	87.4103	159.744	37.6026	53.3333	143.769	89.7949	71.3333	40.0256	52.7179	73.4103	70.3846	92.5897	82.1282	38.6923	42.7692	88.6026	16.4872	20.3205	66.5641	69.4359	60.9744	84.1795	120.333	206.308	63.8462	27.4103	83.1538	86.5641	37.6026
hsa-miR-455-5p	287.538	875.718	703.692	126.128	120.333	665.462	79.9744	769.333	282.231	769.333	392.154	951.41	198.538	152.051	601.615	875.718	198.538	417.359	282.231	269.128	332.026	297.538	242.154	382.359	171.615	464.526	143.769	159.744	132.615	349.782	242.154	549.462	424.513	682.897	157.91	219.321	292.538	323.897	79.9744
hsa-miR-484	235.962	262.308	314.308	392.154	392.154	323.897	258.5	343.667	355.897	274.974	424.513	438.256	1066.97	262.308	769.333	122.923	703.692	343.667	227.333	118.795	130.885	364.256	364.256	254.692	458.923	404.077	470.128	549.462	159.744	269.128	139.769	181.051	518.513	262.308	319.103	571.359	116.026	152.051	274.974
hsa-miR-486-5p	2703.26	1152.67	1968.08	1269.21	3152.77	1534.59	12796.1	3761.67	635	1066.97	3978.49	5874.05	1968.08	6383.85	2483.44	2483.44	1129.77	3761.67	3761.67	1414.85	1534.59	3152.77	1312.87	1595.13	3477.31	6831.18	500.128	682.897	824.564	8566.51	3978.49	1908.36	682.897	1312.87	7877.33	200.513	3643.87	2966.1	3477.31
hsa-miR-497-5p	682.897	1229.03	410.718	262.308	404.077	571.359	238.487	1414.85	725.077	601.615	531.923	464.526	424.513	147.154	198.538	221.795	364.256	795.41	1129.77	747.744	682.897	665.462	117.256	349.782	1312.87	167.744	156.077	1036.23	725.077	50.359	323.897	963.359	287.538	500.128	665.462	795.41	725.077	585.744	585.744
hsa-miR-500a-3p	193.795	417.359	242.154	571.359	122.923	373.179	193.795	210.128	107.872	242.154	193.795	238.487	262.308	193.795	139.769	113.013	314.308	238.487	193.795	282.231	233.436	470.128	635	282.231	227.333	438.256	189.282	171.615	82.1282	147.154	875.718	297.538	181.051	233.436	500.128	185.077	373.179	167.744	216.846
hsa-miR-501-3p	60.0128	185.077	79.9744	97.2051	24.4615	163.974	73.4103	44.6923	32.359	85.7179	57.7692	51.4103	84.1795	48	39.1154	43.3333	63.8462	109.551	242.154	297.538	238.487	900.128	615.949	531.923	314.308	323.897	269.128	470.128	79.9744	106.667	939.462	485.564	185.077	349.782	518.513	167.744	571.359	129.154	178.705
hsa-miR-505-3p	35.4872	31.6154	28.9744	50.359	18.4615	18.6923	34.2308	39.7821	23	30.1026	36.859	34.5	29.3333	24.7051	17.641	9.53846	17.9487	12.1795	39.7821	29.7179	46.4359	47.5128	55.2564	27.0513	46.4359	52.0641	31.6154	48.5769	36.4872	16.8205	35.4872	23.5385	37.9744	48.5769	50.8846	68.8333	36.4872	25.4872	34.5
hsa-miR-532-5p	531.923	900.128	585.744	1098.05	438.256	518.513	824.564	939.462	254.692	939.462	485.564	1066.97	635	635	373.179	470.128	824.564	531.923	292.538	417.359	392.154	682.897	665.462	560.41	364.256	714.385	387.256	417.359	210.128	230.385	963.359	608.782	297.538	518.513	1152.67	269.128	650.231	438.256	518.513
hsa-miR-542-3p	22.7179	193.795	51.4103	64.5	94.9231	135.872	167.744	129.154	62.4872	139.769	66.5641	91.1923	62.4872	39.7821	56.6667	202.487	42.7692	68.2308	126.128	113.013	67.3974	17.641	103	57.2179	63.8462	88.6026	81.0513	323.897	37.2308	121.628	86.5641	230.385	24.2179	120.333	63.8462	122.923	57.2179	59.0513	34.5
hsa-miR-574-3p	147.154	159.744	161.859	274.974	364.256	167.744	248.59	242.154	665.462	269.128	227.333	287.538	171.615	238.487	458.923	360.077	297.538	198.538	221.795	187.179	189.282	248.59	262.308	132.615	254.692	134.244	262.308	92.5897	343.667	248.59	185.077	111.231	191.538	129.154	118.795	219.321	120.333	117.256	531.923
hsa-miR-652-3p	126.128	97.2051	100.026	105.462	77.0256	269.128	176.359	152.051	100.026	114.795	89.7949	84.9487	314.308	126.128	147.154	105.462	156.077	130.885	82.1282	42.2051	77.0256	120.333	187.179	181.051	129.154	79.9744	139.769	116.026	25.2179	129.154	101.513	62.4872	111.231	64.5	55.9615	118.795	101.513	51.4103	109.551
hsa-miR-660-5p	518.513	1129.77	795.41	1534.59	424.513	795.41	795.41	1098.05	305.154	1269.21	635	900.128	769.333	314.308	417.359	485.564	852.667	665.462	518.513	615.949	485.564	769.333	795.41	665.462	500.128	875.718	615.949	500.128	233.436	181.051	992.769	1229.03	332.026	824.564	1534.59	305.154	939.462	470.128	500.128
hsa-miR-664a-3p	107.872	76.0513	111.231	176.359	135.872	94.9231	135.872	111.231	139.769	156.077	135.872	79.9744	189.282	66.5641	163.974	132.615	193.795	193.795	210.128	187.179	171.615	206.308	149.603	92.5897	97.2051	198.538	97.2051	84.1795	167.744	98.6154	101.513	129.154	210.128	163.974	147.154	262.308	127.641	89.7949	185.077
hsa-miR-708-5p	51.4103	27.2308	43.8077	16.2564	74.2436	92.5897	274.974	21	171.615	42.2051	120.333	24.2179	167.744	736.41	159.744	1659.9	94.9231	117.256	77.0256	77.0256	147.154	19.8077	57.7692	62.4872	24.2179	93.7564	343.667	37.2308	147.154	171.615	113.013	34.5	147.154	157.91	35.4872	107.872	41.7692	83.1538	210.128
hsa-miR-744-5p	48	57.2179	43.8077	41.7692	26.5641	57.7692	43.3333	33.9231	39.5385	59.0513	52.0641	60.0128	48	30.1026	30.1026	47.0256	19.4231	45.8462	19.0769	19.6154	23.9744	37.2308	63.1667	29.3333	37.2308	36.859	16.4872	39.7821	21.7949	39.5385	23.9744	52.0641	26.3205	44.6923	35.4872	39.5385	27.2308	28.2692	34.5
hsa-miR-769-5p	703.692	500.128	500.128	470.128	531.923	485.564	875.718	795.41	939.462	571.359	470.128	518.513	665.462	2966.1	635	747.744	373.179	518.513	189.282	248.59	355.897	382.359	571.359	349.782	665.462	464.526	852.667	287.538	200.513	210.128	1036.23	364.256	373.179	364.256	269.128	392.154	485.564	121.628	549.462
hsa-miR-7704	382.359	485.564	265.718	68.2308	373.179	355.897	364.256	284.885	233.436	248.59	327.962	635	500.128	485.564	171.615	585.744	202.487	292.538	159.744	219.321	248.59	314.308	287.538	470.128	238.487	274.974	202.487	1098.05	156.077	262.308	227.333	373.179	202.487	242.154	373.179	157.91	233.436	382.359	284.885
hsa-miR-874-3p	77.0256	35.1282	32.359	22.0513	50.359	68.2308	100.026	84.1795	193.795	45.1026	63.8462	49.7564	43.8077	251.641	60.0128	96.0641	107.872	68.2308	49.1538	34.7692	37.9744	54.6026	30.8718	82.1282	124.526	34.2308	41.7692	35.1282	94.9231	55.9615	392.154	52.0641	39.5385	39.7821	40.6795	13.2051	127.641	68.2308	156.077
hsa-miR-92a-3p	11597.2	17137.3	24152.8	37491.4	21276.8	21276.8	15063.6	21276.8	27862.3	12796.1	24152.8	21276.8	50566	21276.8	37491.4	12796.1	43360.4	43360.4	9857.97	7328.95	17137.3	13920.5	24152.8	43360.4	37491.4	12796.1	21276.8	43360.4	37491.4	17137.3	10695	11597.2	27862.3	15063.6	13920.5	19504.6	9857.97	24152.8	21276.8
hsa-miR-92b-3p	216.846	615.949	992.769	323.897	549.462	531.923	114.795	417.359	601.615	233.436	571.359	1098.05	992.769	159.744	1180	181.051	2086.51	382.359	470.128	242.154	292.538	254.692	323.897	139.769	585.744	824.564	458.923	404.077	485.564	1534.59	216.846	242.154	725.077	470.128	458.923	1312.87	349.782	485.564	364.256
hsa-miR-93-5p	992.769	665.462	747.744	1036.23	682.897	769.333	1368.95	875.718	769.333	703.692	795.41	824.564	1036.23	1368.95	2276.41	824.564	1098.05	1129.77	795.41	665.462	725.077	531.923	747.744	1534.59	1036.23	900.128	1051.6	1269.21	939.462	1659.9	332.026	703.692	900.128	725.077	571.359	875.718	531.923	531.923	703.692
hsa-miR-941	227.333	202.487	189.282	269.128	117.256	262.308	126.128	103	216.846	132.615	122.923	149.603	392.154	227.333	332.026	96.0641	392.154	143.769	156.077	40.6795	79.9744	206.308	216.846	171.615	233.436	301.346	254.692	233.436	113.013	665.462	193.795	171.615	221.795	196.167	157.91	323.897	196.167	305.154	284.885
hsa-miR-98-5p	3152.77	1659.9	2379.9	3306.08	963.359	2379.9	1908.36	3063.56	795.41	3477.31	1722.46	2276.41	2379.9	795.41	1098.05	1180	1368.95	1466.15	1229.03	1908.36	1595.13	1368.95	3306.08	1968.08	1534.59	3152.77	2181.69	3306.08	1908.36	1908.36	1066.97	5460.77	2379.9	3063.56	3306.08	5460.77	1534.59	2379.9	1269.21
hsa-miR-99a-5p	176.359	725.077	410.718	703.692	852.667	725.077	233.436	323.897	438.256	615.949	665.462	210.128	147.154	824.564	100.026	72.3718	282.231	251.641	1968.08	1722.46	1368.95	2181.69	1129.77	1229.03	1229.03	963.359	703.692	1312.87	852.667	84.9487	2483.44	1822.85	382.359	571.359	1066.97	1036.23	2379.9	1129.77	571.359
hsa-miR-99b-5p	3306.08	3152.77	3063.56	3152.77	1659.9	2799.08	1822.85	2379.9	3306.08	2276.41	2379.9	2086.51	795.41	1595.13	4187.1	2086.51	2581.9	4187.1	12796.1	13920.5	12796.1	10695	12796.1	9199.97	19504.6	4709	19504.6	13920.5	13920.5	7877.33	17137.3	13920.5	11597.2	9857.97	8566.51	11597.2	11597.2	5874.05	5874.05
