# Supplementary material for: MiR-99b-5p expression and response to tyrosine kinase inhibitor treatment in clear cell renal cell carcinoma patients
Source: Oncotarget. 2016 Oct 12;7(48):78433–47. doi: 10.18632/oncotarget.12618 (PMC5346651; doi:10.18632/oncotarget.12618)
Supplement: Supplementary file 5 [file oncotarget-07-78433-s005.xlsx]

## Sheet: SOR
Patient	11T	12T	13T	15T	16T	17T	18T	19T	1T	20T	21T	23T	2T	3T	4T	6T	8T	9T	30T	31T	33T	34T	35T	36T	46T	47T	48T	49T	51T	52T	53T	56T	57T	59T	60T	64T	66T	67T	68T
RECIST	PD	PD	PD	PD	PD	(CR)	na	PD	PD	PD	PD	na	PD	PD	PD	PD	PD	PD	PR	SD	SD	PR	PR	PR	PR	PR	CR	SD	PR	SD	CR	PR	SD	PR	PR	CR	PR	SD	PR
PFS	9.52459	7.46	7.36	6.2	7.87	na	na	9.49	13.1639	14.6557	13.3	na	2.06557	4.39344	7.19672	16.6885	7.16393	12.4262	17.53	10	19.74	16.74	8.42	23.68	45.26	n.A.	48.03	14.93	20.63	11.32	26.18	66.09	27.04	18.59	34.24	47.89	27.5	47.4	11.25
hsa-let-7a-3p	0.32005	0.354254	0.300611	0.264106	0.306645	0.30846	0.29074	0.334742	0.339825	0.378392	0.334716	0.284501	0.267098	0.231553	0.301106	0.262568	0.265082	0.34565	0.314282	0.322808	0.31814	0.315907	0.295315	0.22121	0.320712	0.228868	0.251799	0.30885	0.270059	0.268607	0.315837	0.293951	0.31057	0.253538	0.271189	0.292417	0.31691	0.293216	0.27711
hsa-let-7a-5p	0.650592	0.696382	0.707574	0.6592	0.710791	0.716774	0.674027	0.676713	0.675822	0.709561	0.739324	0.703535	0.668735	0.655112	0.668204	0.62875	0.677667	0.707331	0.625879	0.665189	0.681001	0.720235	0.709756	0.639184	0.686958	0.707728	0.662862	0.722989	0.658297	0.698273	0.643821	0.691049	0.721871	0.666279	0.648749	0.701706	0.687696	0.666938	0.659931
hsa-let-7b-5p	0.587272	0.622794	0.606019	0.567083	0.640208	0.629939	0.624891	0.606248	0.643125	0.64696	0.646527	0.620819	0.624132	0.621925	0.591169	0.585643	0.585004	0.605223	0.534711	0.572508	0.599655	0.662388	0.593092	0.549277	0.6408	0.594527	0.585708	0.64971	0.597712	0.592188	0.591713	0.590682	0.637775	0.563581	0.545634	0.594716	0.608359	0.59479	0.601051
hsa-let-7c-5p	0.479768	0.605492	0.558576	0.574575	0.605294	0.629479	0.518149	0.553297	0.554292	0.613984	0.611761	0.494901	0.463182	0.54786	0.403535	0.41171	0.526478	0.521705	0.443108	0.502374	0.526177	0.59585	0.591685	0.480772	0.542716	0.555693	0.476325	0.562205	0.508507	0.347921	0.533814	0.589234	0.50031	0.441808	0.521955	0.579504	0.586817	0.542801	0.499313
hsa-let-7d-3p	0.360349	0.408235	0.36272	0.349423	0.379434	0.390071	0.355886	0.413171	0.410586	0.440615	0.39235	0.327641	0.355665	0.362838	0.395989	0.36497	0.344967	0.410125	0.325253	0.335803	0.350815	0.340834	0.423947	0.28591	0.346093	0.305616	0.30684	0.337321	0.272124	0.280561	0.383078	0.333504	0.334791	0.287487	0.296042	0.360361	0.34834	0.308281	0.35345
hsa-let-7d-5p	0.440325	0.479477	0.46148	0.419566	0.483134	0.48484	0.469685	0.489351	0.48299	0.506952	0.487424	0.436974	0.474676	0.428012	0.465204	0.440009	0.448382	0.477612	0.378143	0.434021	0.447723	0.458841	0.513987	0.449855	0.423359	0.451925	0.423887	0.434882	0.401881	0.410518	0.421357	0.45627	0.473889	0.410381	0.410456	0.475523	0.444599	0.415131	0.462268
hsa-let-7e-5p	0.507747	0.510279	0.483808	0.443879	0.503269	0.468182	0.466487	0.549943	0.540598	0.53635	0.515802	0.472179	0.420921	0.430964	0.486166	0.46053	0.478776	0.490593	0.383996	0.449176	0.453597	0.483792	0.496856	0.402902	0.493594	0.466675	0.448177	0.49077	0.468642	0.448382	0.449674	0.477598	0.51925	0.44249	0.437839	0.480642	0.461095	0.447749	0.468232
hsa-let-7f-5p	0.694579	0.712031	0.723497	0.673895	0.707377	0.736442	0.710383	0.718526	0.682803	0.747389	0.743654	0.714079	0.706084	0.657986	0.689981	0.679693	0.664816	0.724204	0.672604	0.698676	0.700579	0.704016	0.736884	0.686374	0.665705	0.727612	0.68408	0.709633	0.668906	0.666706	0.648511	0.727562	0.726337	0.689172	0.701952	0.712917	0.703463	0.699749	0.668991
hsa-let-7g-5p	0.611304	0.614836	0.606138	0.547318	0.613013	0.650218	0.628506	0.619259	0.606009	0.632165	0.632291	0.58667	0.651242	0.601505	0.589562	0.609859	0.57444	0.618187	0.529351	0.572071	0.580392	0.590258	0.617665	0.590359	0.567484	0.602077	0.592873	0.60109	0.55562	0.541471	0.57068	0.579676	0.594287	0.54232	0.568897	0.607518	0.60508	0.632192	0.571958
hsa-let-7i-3p	0.341184	0.328061	0.271958	0.226455	0.371913	0.287103	0.375179	0.376142	0.406717	0.387768	0.332393	0.27868	0.39587	0.372508	0.378969	0.457405	0.319376	0.277494	0.230071	0.296346	0.293447	0.296883	0.341611	0.27398	0.319664	0.240263	0.267846	0.291213	0.349279	0.209469	0.311213	0.263651	0.332549	0.277674	0.214778	0.251703	0.292822	0.328584	0.339518
hsa-let-7i-5p	0.732878	0.682531	0.652059	0.618807	0.693564	0.690902	0.755969	0.718133	0.707831	0.710357	0.676241	0.661373	0.746905	0.709948	0.695278	0.78977	0.633972	0.659989	0.614757	0.658472	0.6715	0.627023	0.670297	0.687002	0.658861	0.632714	0.657653	0.666941	0.683009	0.607384	0.64186	0.668356	0.673882	0.624029	0.651674	0.663155	0.666569	0.727167	0.687313
hsa-miR-100-5p	0.538934	0.574638	0.513353	0.486127	0.576799	0.543889	0.482216	0.501827	0.522405	0.616974	0.567796	0.416284	0.371056	0.48753	0.413947	0.445335	0.479798	0.54158	0.689837	0.741375	0.709595	0.705131	0.75537	0.596464	0.686007	0.64455	0.759447	0.79893	0.616142	0.849155	0.724036	0.663863	0.689514	0.641733	0.596473	0.692941	0.686848	0.58084	0.647013
hsa-miR-101-3p	0.575234	0.668515	0.668278	0.577032	0.628212	0.631341	0.618033	0.678377	0.65092	0.694065	0.684309	0.61813	0.612745	0.527917	0.610605	0.602168	0.585221	0.666002	0.634573	0.641967	0.637207	0.621481	0.609028	0.562907	0.593004	0.611649	0.562147	0.591616	0.584129	0.479281	0.569464	0.656506	0.626984	0.627756	0.61002	0.546336	0.627011	0.611437	0.574776
hsa-miR-103a-3p	0.601614	0.607577	0.590112	0.588297	0.586233	0.62681	0.631549	0.604629	0.606586	0.626314	0.614162	0.557678	0.633246	0.584191	0.620305	0.591236	0.620448	0.576251	0.563781	0.57581	0.57989	0.576724	0.609631	0.573947	0.577114	0.561628	0.576754	0.602363	0.541785	0.554552	0.540243	0.570507	0.594182	0.526423	0.53431	0.596254	0.548232	0.563282	0.580363
hsa-miR-106b-5p	0.439031	0.454124	0.423632	0.394538	0.477468	0.433511	0.486018	0.490947	0.491419	0.503917	0.452023	0.412864	0.492138	0.509535	0.509469	0.48947	0.442647	0.443296	0.408952	0.412598	0.425943	0.417351	0.452311	0.446373	0.441197	0.419943	0.44158	0.443405	0.439719	0.431673	0.380278	0.416172	0.45839	0.357309	0.381052	0.39514	0.394052	0.406153	0.413281
hsa-miR-107	0.272804	0.361206	0.392072	0.441692	0.268768	0.252471	0.265128	0.377081	0.29777	0.427619	0.342795	0.334749	0.262257	0.244814	0.296936	0.282378	0.340657	0.356675	0.268674	0.369547	0.359756	0.375325	0.37211	0.175305	0.20792	0.322041	0.16981	0.150663	0.180709	0.249001	0.321243	0.314351	0.328652	0.218974	0.243806	0.272757	0.29591	0.257884	0.237167
hsa-miR-10a-5p	0.727935	0.744274	0.712613	0.774662	0.709542	0.734006	0.624115	0.729504	0.727688	0.753743	0.752307	0.673933	0.699537	0.72013	0.714974	0.61542	0.741814	0.778042	0.697534	0.707972	0.670711	0.741319	0.719979	0.703758	0.711355	0.702412	0.66558	0.67408	0.638255	0.64622	0.751678	0.71981	0.628449	0.708273	0.69681	0.64228	0.724221	0.624401	0.678403
hsa-miR-10b-5p	0.79584	0.773022	0.751718	0.758392	0.751353	0.790145	0.725062	0.795117	0.79704	0.826319	0.819726	0.732825	0.691215	0.730838	0.734934	0.70732	0.782312	0.83744	0.78728	0.766124	0.746671	0.799286	0.764053	0.722113	0.778094	0.78186	0.717988	0.773627	0.654046	0.591017	0.813464	0.778189	0.708822	0.775364	0.760845	0.708169	0.777394	0.653429	0.723087
hsa-miR-1246	0.423289	0.399003	0.368413	0.421513	0.367631	0.377648	0.450132	0.31583	0.35173	0.357666	0.352732	0.33945	0.335919	0.568239	0.360138	0.402209	0.447165	0.422818	0.386307	0.394705	0.394683	0.294424	0.371694	0.442109	0.381525	0.394487	0.402186	0.427812	0.297771	0.410848	0.367902	0.329408	0.274033	0.229095	0.42997	0.376445	0.336047	0.336548	0.358904
hsa-miR-125a-5p	0.496289	0.473186	0.456524	0.427669	0.466889	0.489529	0.390074	0.487781	0.525824	0.471837	0.487742	0.423616	0.455215	0.451382	0.527932	0.422631	0.478891	0.51594	0.373972	0.382949	0.414438	0.462625	0.468814	0.377174	0.488546	0.400108	0.440294	0.483006	0.433282	0.3902	0.470477	0.378854	0.466671	0.373181	0.330456	0.480381	0.397683	0.390104	0.430925
hsa-miR-125b-5p	0.511178	0.535257	0.484533	0.536476	0.575779	0.539681	0.440074	0.496543	0.544097	0.569359	0.547409	0.425716	0.411427	0.511019	0.373717	0.390623	0.503683	0.507184	0.576699	0.589952	0.57989	0.627543	0.603261	0.48211	0.577421	0.503924	0.539949	0.613611	0.527829	0.588306	0.605017	0.539672	0.553676	0.487254	0.483437	0.550323	0.594173	0.530019	0.575605
hsa-miR-126-3p	0.567319	0.568839	0.615869	0.53414	0.578468	0.575699	0.58333	0.631174	0.576822	0.628242	0.636056	0.572869	0.486079	0.470496	0.516107	0.522541	0.531634	0.632586	0.606923	0.616938	0.58882	0.594207	0.583298	0.522334	0.549568	0.587433	0.526824	0.496946	0.455202	0.435086	0.562401	0.59248	0.553237	0.588721	0.561365	0.514415	0.577653	0.518716	0.55412
hsa-miR-126-5p	0.710888	0.773819	0.811331	0.677032	0.727085	0.751392	0.733521	0.796884	0.72342	0.793088	0.791129	0.756365	0.668699	0.547633	0.661895	0.682814	0.678363	0.772936	0.775432	0.769302	0.749299	0.747693	0.713239	0.692937	0.725894	0.746759	0.706036	0.657314	0.629317	0.619221	0.683244	0.787565	0.714684	0.762977	0.744212	0.672256	0.760387	0.719819	0.686469
hsa-miR-127-3p	0.533934	0.365904	0.465858	0.52205	0.57356	0.432714	0.510357	0.496822	0.451025	0.480868	0.404467	0.454882	0.329173	0.572939	0.339895	0.53983	0.55601	0.412284	0.450855	0.491121	0.495559	0.433532	0.401906	0.479216	0.553501	0.365363	0.416841	0.374452	0.656531	0.438579	0.663473	0.427813	0.53675	0.435763	0.474385	0.501751	0.547038	0.583968	0.626635
hsa-miR-128-3p	0.371439	0.417413	0.335729	0.369475	0.418055	0.545773	0.391103	0.406159	0.433535	0.420453	0.399915	0.34968	0.405612	0.391053	0.369986	0.372391	0.358917	0.368872	0.310654	0.343106	0.341428	0.468637	0.42864	0.355389	0.359642	0.378347	0.359676	0.373213	0.319088	0.340796	0.353078	0.499952	0.362594	0.350185	0.298156	0.375403	0.399243	0.335597	0.352023
hsa-miR-1307-3p	0.371906	0.376979	0.330919	0.354947	0.344054	0.406208	0.387257	0.386386	0.367455	0.385769	0.362201	0.35357	0.39759	0.390606	0.400861	0.39439	0.364482	0.320198	0.297124	0.270821	0.313812	0.353503	0.387706	0.329283	0.320712	0.320797	0.341505	0.311666	0.288532	0.323103	0.348865	0.266089	0.321947	0.266503	0.208747	0.318727	0.277116	0.325371	0.343652
hsa-miR-1307-5p	0.519675	0.571156	0.516493	0.419894	0.464775	0.538172	0.527844	0.580407	0.474458	0.58794	0.511827	0.493082	0.531656	0.516767	0.470221	0.570763	0.395891	0.448197	0.443322	0.420988	0.445276	0.452485	0.51744	0.400829	0.447409	0.494456	0.524591	0.411378	0.423834	0.437893	0.449674	0.46939	0.494466	0.406764	0.351376	0.529056	0.424029	0.461305	0.411988
hsa-miR-130a-3p	0.487293	0.507005	0.499168	0.49873	0.556739	0.518081	0.576809	0.526928	0.604668	0.568381	0.546157	0.431414	0.532513	0.554933	0.533522	0.527593	0.520612	0.523039	0.5599	0.540427	0.52891	0.485156	0.520205	0.470722	0.488435	0.420987	0.490821	0.449931	0.494235	0.432418	0.516899	0.488798	0.521213	0.472746	0.491193	0.492323	0.526632	0.510783	0.506279
hsa-miR-130b-3p	0.424435	0.344343	0.270092	0.309588	0.349437	0.347803	0.42333	0.407779	0.413394	0.362921	0.30174	0.307007	0.409814	0.404473	0.402332	0.401381	0.378591	0.318482	0.28423	0.280328	0.30681	0.285098	0.366956	0.381301	0.373211	0.250199	0.357436	0.388977	0.333912	0.387116	0.250299	0.250147	0.293279	0.186188	0.271189	0.350822	0.29591	0.352686	0.362123
hsa-miR-132-3p	0.277992	0.287396	0.268177	0.222297	0.318801	0.281936	0.334178	0.351424	0.308795	0.341106	0.307034	0.233245	0.306587	0.301963	0.308776	0.256632	0.286363	0.295094	0.204644	0.27852	0.269496	0.287888	0.284994	0.25356	0.335761	0.220222	0.262858	0.257998	0.299207	0.289254	0.241787	0.263651	0.256923	0.157347	0.230579	0.315319	0.280899	0.282512	0.262146
hsa-miR-140-3p	0.517272	0.51273	0.502151	0.458853	0.536017	0.528793	0.512513	0.534407	0.576046	0.573584	0.551723	0.50552	0.530314	0.480181	0.509576	0.500959	0.489507	0.510101	0.495273	0.527716	0.516883	0.517987	0.479201	0.467374	0.502126	0.487583	0.453165	0.522072	0.556654	0.422681	0.481006	0.532027	0.496253	0.488418	0.466076	0.573043	0.514793	0.464394	0.503413
hsa-miR-140-5p	0.405908	0.364653	0.355369	0.352628	0.385925	0.365531	0.377267	0.421707	0.444001	0.453362	0.407747	0.348068	0.372112	0.340527	0.340478	0.367233	0.34635	0.34072	0.35452	0.403496	0.371945	0.352947	0.310442	0.288096	0.344594	0.323265	0.305368	0.383161	0.435412	0.290879	0.346666	0.397841	0.359515	0.339993	0.331848	0.395944	0.36086	0.333658	0.355541
hsa-miR-142-3p	0.425787	0.357583	0.306609	0.202969	0.355876	0.436308	0.439725	0.320186	0.364023	0.34775	0.391343	0.257973	0.467794	0.371939	0.293639	0.355134	0.342843	0.231996	0.389864	0.377775	0.368278	0.334644	0.423947	0.47094	0.372692	0.337639	0.449799	0.359595	0.300615	0.350154	0.360855	0.325082	0.390954	0.289765	0.330456	0.330053	0.405889	0.367915	0.394455
hsa-miR-142-5p	0.619336	0.612532	0.564837	0.481715	0.608079	0.698739	0.706459	0.514902	0.582767	0.579001	0.620384	0.52148	0.722455	0.608828	0.60881	0.608659	0.612095	0.502541	0.610661	0.586628	0.589958	0.580303	0.630994	0.723006	0.5787	0.552451	0.656016	0.545726	0.536667	0.557059	0.557173	0.540752	0.585598	0.532895	0.527996	0.537303	0.630229	0.57083	0.641179
hsa-miR-143-3p	0.810386	0.841296	0.834027	0.817352	0.896263	0.779899	0.827535	0.882463	0.788549	0.863678	0.85574	0.847249	0.696508	0.748373	0.721317	0.761793	0.77786	0.840447	0.796832	0.862925	0.849282	0.838707	0.744617	0.717964	0.844438	0.80689	0.778792	0.711228	0.744297	0.627667	0.847086	0.841416	0.821436	0.842321	0.857841	0.816859	0.884184	0.810003	0.832987
hsa-miR-144-3p	0.328912	0.336667	0.317312	0.247562	0.380781	0.309377	0.494901	0.418863	0.182012	0.31667	0.374839	0.374656	0.352042	0.238472	0.176114	0.313544	0.200322	0.362089	0.476143	0.386932	0.363854	0.382347	0.314239	0.239014	0.400986	0.445141	0.254715	0.209673	0.27986	0.46906	0.302365	0.406789	0.30186	0.298285	0.441864	0.229973	0.388921	0.382192	0.377986
hsa-miR-144-5p	0.293037	0.27518	0.282262	0.2304	0.337004	0.241524	0.46415	0.386113	0.18677	0.27225	0.367391	0.312385	0.306587	0.227842	0.196503	0.247872	0.183815	0.370156	0.416032	0.34075	0.31155	0.333194	0.29997	0.183711	0.297737	0.392019	0.138474	0.178279	0.232945	0.393989	0.278946	0.314351	0.278947	0.256979	0.358638	0.135343	0.319169	0.288051	0.342843
hsa-miR-145-5p	0.555946	0.551371	0.574268	0.618733	0.628222	0.559008	0.49803	0.606584	0.564722	0.586576	0.63866	0.591982	0.431113	0.493309	0.495229	0.468732	0.552381	0.594859	0.597767	0.617478	0.589266	0.645806	0.534097	0.432829	0.613578	0.562023	0.523273	0.459102	0.487765	0.35782	0.576794	0.535119	0.582102	0.563581	0.559452	0.545788	0.603851	0.515128	0.610218
hsa-miR-146a-5p	0.600588	0.610045	0.573778	0.45645	0.534807	0.626831	0.597823	0.527792	0.511991	0.609219	0.600485	0.437989	0.614255	0.694585	0.567156	0.579885	0.56237	0.561623	0.522913	0.597082	0.564586	0.547882	0.563254	0.595828	0.52031	0.596899	0.537996	0.660266	0.440813	0.4204	0.558382	0.496212	0.513022	0.549504	0.432412	0.431845	0.617852	0.468722	0.581272
hsa-miR-146b-5p	0.730335	0.633543	0.633988	0.638714	0.646094	0.707027	0.64748	0.649333	0.688265	0.588831	0.641359	0.516037	0.7334	0.656468	0.758482	0.660989	0.760561	0.578428	0.657927	0.567362	0.572543	0.554267	0.658587	0.682794	0.596508	0.722099	0.682955	0.719626	0.567142	0.697958	0.591513	0.489324	0.726657	0.539196	0.543921	0.833831	0.642444	0.623403	0.69461
hsa-miR-148a-3p	0.716747	0.689214	0.6709	0.692658	0.661292	0.69284	0.664356	0.755038	0.73589	0.731551	0.684494	0.692495	0.658139	0.629117	0.642753	0.735131	0.643883	0.653003	0.613281	0.676199	0.686562	0.675191	0.71224	0.631203	0.733699	0.625622	0.613376	0.749012	0.653699	0.501049	0.608991	0.686384	0.678538	0.616015	0.669449	0.588576	0.64179	0.655542	0.683341
hsa-miR-148b-3p	0.499714	0.500344	0.505251	0.53011	0.524529	0.525051	0.500804	0.494727	0.526628	0.532108	0.543155	0.485608	0.528421	0.473713	0.55449	0.484467	0.504495	0.490033	0.484285	0.493344	0.497485	0.514466	0.557337	0.475803	0.525373	0.493375	0.46168	0.512873	0.471297	0.500047	0.426924	0.459621	0.528421	0.474136	0.437463	0.506982	0.473337	0.466848	0.517415
hsa-miR-150-5p	0.47858	0.38625	0.382434	0.310949	0.464159	0.520683	0.508747	0.326249	0.412179	0.372894	0.480239	0.326569	0.502611	0.500705	0.368436	0.384926	0.436228	0.341355	0.407933	0.396623	0.402547	0.454437	0.465257	0.557348	0.433736	0.361003	0.493733	0.343059	0.27986	0.284159	0.444599	0.351232	0.379949	0.353316	0.319989	0.272757	0.495747	0.359986	0.507764
hsa-miR-151a-3p	0.613573	0.626324	0.614855	0.642173	0.598274	0.614546	0.644741	0.658004	0.620672	0.662225	0.629416	0.609717	0.59924	0.642718	0.602717	0.637469	0.590606	0.628621	0.56295	0.57581	0.585416	0.607103	0.632501	0.538728	0.583423	0.574813	0.564626	0.568469	0.542013	0.583114	0.604178	0.594571	0.580782	0.563352	0.537347	0.593586	0.574486	0.578788	0.583195
hsa-miR-151a-5p	0.519985	0.58285	0.598152	0.566355	0.554086	0.618683	0.533946	0.592322	0.557579	0.58079	0.610081	0.582887	0.569789	0.503595	0.561608	0.529735	0.532634	0.610878	0.55245	0.557574	0.579858	0.631551	0.643261	0.518943	0.567717	0.586453	0.548973	0.57171	0.534694	0.558002	0.513184	0.583112	0.593277	0.557833	0.501597	0.589229	0.57349	0.555398	0.553218
hsa-miR-151b	0.522362	0.585156	0.600649	0.567899	0.555809	0.62071	0.536121	0.595494	0.558906	0.583145	0.612358	0.585577	0.571439	0.504801	0.56308	0.532134	0.534434	0.614052	0.553802	0.559152	0.581356	0.632749	0.644326	0.521065	0.568562	0.588761	0.550358	0.573516	0.535378	0.558794	0.515262	0.58547	0.594953	0.560166	0.503961	0.591334	0.575843	0.557115	0.554368
hsa-miR-152-3p	0.427114	0.371847	0.440412	0.425874	0.491744	0.493927	0.452956	0.438265	0.530607	0.49907	0.441882	0.426011	0.408163	0.448929	0.406113	0.536063	0.467164	0.476263	0.441809	0.474733	0.450272	0.455258	0.449105	0.385862	0.38514	0.436867	0.439249	0.425622	0.474141	0.451322	0.436954	0.363631	0.457166	0.393591	0.374789	0.446071	0.452441	0.427033	0.491069
hsa-miR-155-5p	0.540074	0.537511	0.424568	0.419237	0.53137	0.649123	0.645253	0.501201	0.532651	0.503522	0.591892	0.399105	0.751051	0.666473	0.553949	0.579557	0.543451	0.433254	0.512523	0.477747	0.480474	0.48961	0.572349	0.66652	0.406824	0.441778	0.59094	0.470565	0.447461	0.563336	0.469323	0.351232	0.506072	0.36204	0.356628	0.505685	0.425951	0.418771	0.541994
hsa-miR-15a-5p	0.428419	0.476663	0.444071	0.420221	0.460997	0.533132	0.481333	0.460443	0.411652	0.480647	0.504785	0.460531	0.516696	0.391937	0.472602	0.41195	0.406336	0.473183	0.47274	0.460818	0.459991	0.494205	0.462232	0.483052	0.437778	0.444633	0.452503	0.458482	0.450958	0.454152	0.320192	0.4759	0.47378	0.410885	0.439326	0.438727	0.455437	0.459428	0.459012
hsa-miR-15b-5p	0.32191	0.319864	0.309986	0.318646	0.371913	0.396493	0.405294	0.300841	0.36367	0.359352	0.382724	0.343014	0.402963	0.351006	0.447848	0.315395	0.317377	0.347415	0.325253	0.34075	0.35149	0.390764	0.41164	0.383939	0.343832	0.29414	0.320198	0.375064	0.375053	0.395211	0.252935	0.321669	0.384552	0.218974	0.304188	0.368256	0.33051	0.338416	0.374856
hsa-miR-16-5p	0.657975	0.653336	0.652208	0.665157	0.680687	0.719414	0.721997	0.644546	0.662905	0.679243	0.692214	0.685831	0.70445	0.671546	0.704249	0.652868	0.676104	0.700012	0.715614	0.693716	0.690258	0.698791	0.679625	0.704368	0.632004	0.653478	0.637438	0.678889	0.665954	0.675988	0.607297	0.678184	0.678188	0.647641	0.682688	0.649047	0.668952	0.678472	0.701328
hsa-miR-17-5p	0.3982	0.40205	0.387602	0.410137	0.371154	0.370321	0.406957	0.406771	0.409502	0.402816	0.412394	0.319805	0.407111	0.364747	0.420063	0.331685	0.420429	0.406888	0.35452	0.37116	0.382421	0.352387	0.403533	0.406404	0.431154	0.315613	0.373767	0.410612	0.389655	0.38343	0.315837	0.368838	0.38267	0.309586	0.302227	0.382411	0.351307	0.373949	0.368757
hsa-miR-181a-2-3p	0.37283	0.445632	0.43415	0.345219	0.446325	0.414753	0.454542	0.429311	0.480435	0.476592	0.442856	0.313673	0.368531	0.394954	0.391891	0.374436	0.347031	0.404031	0.380637	0.387362	0.388804	0.375733	0.387035	0.276513	0.404133	0.33023	0.40176	0.332192	0.283449	0.365979	0.424324	0.408684	0.404577	0.313027	0.363455	0.443772	0.370478	0.316076	0.356226
hsa-miR-181a-3p	0.395553	0.432994	0.408233	0.333075	0.390139	0.450986	0.453247	0.414457	0.463316	0.482721	0.441265	0.357272	0.454786	0.410561	0.336291	0.379496	0.411338	0.356162	0.397303	0.409791	0.420011	0.383455	0.402724	0.355389	0.389008	0.345322	0.379669	0.273031	0.387922	0.393163	0.380752	0.392483	0.392968	0.354333	0.357639	0.343984	0.36642	0.352686	0.380003
hsa-miR-181a-5p	0.71903	0.798806	0.794202	0.718102	0.796884	0.831729	0.791853	0.766103	0.801588	0.791537	0.81082	0.76282	0.749171	0.732384	0.724667	0.682481	0.739432	0.765732	0.744781	0.774844	0.786411	0.780821	0.784692	0.754771	0.777989	0.767065	0.789564	0.71881	0.748798	0.796173	0.724387	0.785761	0.756131	0.746171	0.748776	0.786373	0.743022	0.6898	0.759041
hsa-miR-181b-5p	0.552844	0.605179	0.579197	0.517771	0.625372	0.612943	0.650915	0.611196	0.637934	0.651891	0.610736	0.544383	0.564639	0.600691	0.527518	0.541523	0.554588	0.557268	0.535284	0.551438	0.562745	0.576469	0.582067	0.540389	0.576944	0.540055	0.610935	0.544915	0.528714	0.618024	0.554417	0.574627	0.561847	0.500552	0.526116	0.605126	0.519423	0.485441	0.533463
hsa-miR-181c-5p	0.595782	0.542264	0.544832	0.498613	0.531889	0.579247	0.502004	0.658974	0.60112	0.569909	0.582317	0.512116	0.497365	0.554104	0.498802	0.575269	0.459266	0.595921	0.504865	0.502467	0.49318	0.468297	0.486856	0.453463	0.509786	0.45376	0.492555	0.573516	0.478216	0.349417	0.513427	0.511673	0.519192	0.490696	0.428721	0.475244	0.503328	0.518716	0.480377
hsa-miR-181d-5p	0.444249	0.383076	0.382021	0.369475	0.395486	0.402135	0.380094	0.480206	0.449818	0.428464	0.431732	0.358704	0.32655	0.439658	0.338116	0.416594	0.313208	0.415969	0.359872	0.359065	0.359756	0.333194	0.334989	0.319724	0.362081	0.307125	0.378524	0.443152	0.339112	0.294028	0.383078	0.384701	0.385659	0.309586	0.311591	0.351544	0.34758	0.370386	0.356904
hsa-miR-182-5p	0.580447	0.395001	0.375981	0.487769	0.500109	0.402382	0.468517	0.479207	0.382979	0.442395	0.355329	0.451578	0.490219	0.634212	0.724703	0.615777	0.563615	0.502878	0.364263	0.354557	0.503598	0.345307	0.518155	0.449855	0.480707	0.423368	0.485951	0.487984	0.48043	0.569414	0.458395	0.35948	0.535356	0.289765	0.324641	0.577435	0.408323	0.450574	0.456157
hsa-miR-183-5p	0.446641	0.304982	0.296764	0.386889	0.363501	0.295329	0.367593	0.392878	0.299585	0.356633	0.26366	0.366135	0.374514	0.470339	0.599153	0.525336	0.44646	0.387416	0.2941	0.288764	0.398001	0.224133	0.417616	0.361633	0.397327	0.290524	0.387755	0.389989	0.362038	0.442568	0.373829	0.293951	0.4438	0.193895	0.225645	0.460628	0.363382	0.389159	0.332393
hsa-miR-186-5p	0.666129	0.652122	0.64093	0.649107	0.62974	0.681529	0.642341	0.652796	0.643578	0.673329	0.658906	0.634995	0.670346	0.620675	0.680642	0.651882	0.604307	0.657868	0.645397	0.642469	0.635968	0.604406	0.685939	0.601372	0.635073	0.642259	0.649979	0.673888	0.581321	0.607918	0.602519	0.589518	0.620981	0.567003	0.57586	0.660865	0.622308	0.635314	0.622918
hsa-miR-190a-5p	0.279643	0.367941	0.295436	0.250579	0.327078	0.303693	0.309654	0.414457	0.376539	0.443074	0.420849	0.26057	0.291812	0.195079	0.204851	0.347353	0.283215	0.320198	0.327269	0.347608	0.366099	0.395257	0.397086	0.210557	0.216752	0.365363	0.270224	0.270719	0.25879	0.24615	0.320192	0.357317	0.37112	0.285143	0.274045	0.333784	0.36086	0.291533	0.24644
hsa-miR-191-5p	0.655559	0.652056	0.63321	0.656847	0.641007	0.705285	0.672895	0.631272	0.654145	0.653705	0.651454	0.608229	0.699062	0.677464	0.688356	0.619089	0.679804	0.654297	0.654629	0.652231	0.655789	0.655608	0.663726	0.662651	0.662301	0.622584	0.655489	0.66615	0.640896	0.630965	0.635442	0.614088	0.644537	0.599886	0.599204	0.67695	0.656152	0.635847	0.673026
hsa-miR-192-5p	0.807791	0.826523	0.755599	0.724857	0.743006	0.716395	0.623204	0.646435	0.738091	0.830951	0.796536	0.768183	0.806131	0.550801	0.846659	0.818456	0.745876	0.779822	0.750739	0.742561	0.804698	0.802766	0.786542	0.821008	0.799954	0.755942	0.589261	0.692921	0.692366	0.808259	0.780642	0.649206	0.76309	0.735102	0.51672	0.692792	0.703897	0.793249	0.765288
hsa-miR-193a-3p	0.349206	0.380093	0.34097	0.3601	0.409689	0.295329	0.432182	0.441424	0.457851	0.465969	0.366311	0.30271	0.394868	0.426073	0.395456	0.417042	0.393757	0.342609	0.35312	0.37826	0.402547	0.35675	0.380329	0.322574	0.422022	0.326826	0.409475	0.349256	0.436108	0.362323	0.29534	0.370086	0.377123	0.32104	0.377981	0.375403	0.335152	0.389633	0.350568
hsa-miR-193b-3p	0.491428	0.390468	0.327529	0.446238	0.546033	0.415369	0.462506	0.377392	0.505611	0.485461	0.323594	0.393909	0.43201	0.325265	0.520272	0.43853	0.510837	0.231996	0.337484	0.341544	0.403222	0.413342	0.471371	0.351589	0.449119	0.311485	0.428251	0.521614	0.389225	0.405752	0.382156	0.303364	0.481641	0.263451	0.282057	0.465715	0.321361	0.460747	0.410672
hsa-miR-194-5p	0.514921	0.52475	0.490854	0.490431	0.49244	0.476611	0.377267	0.383326	0.473097	0.539881	0.568537	0.527115	0.532867	0.270404	0.575346	0.480403	0.498263	0.548399	0.516771	0.522031	0.572334	0.563177	0.552506	0.5591	0.508178	0.508538	0.337688	0.439526	0.466356	0.596163	0.486404	0.40285	0.520181	0.467434	0.296042	0.459946	0.461095	0.558326	0.536289
hsa-miR-195-5p	0.525012	0.58968	0.503916	0.506857	0.544453	0.572077	0.480037	0.577804	0.59998	0.553907	0.572317	0.489564	0.548531	0.431488	0.520318	0.434609	0.55512	0.568134	0.6201	0.57258	0.566947	0.621247	0.45895	0.512218	0.580122	0.459017	0.438722	0.574959	0.573415	0.322046	0.521968	0.57195	0.547869	0.522224	0.527374	0.560299	0.572637	0.544259	0.570167
hsa-miR-196a-5p	0.520171	0.557682	0.553939	0.486127	0.534769	0.578531	0.500044	0.496319	0.577939	0.616848	0.591377	0.502432	0.418079	0.554156	0.504192	0.551618	0.463461	0.568568	0.515792	0.537068	0.532623	0.544346	0.507119	0.472666	0.457133	0.497484	0.478253	0.485095	0.510342	0.438351	0.461199	0.553341	0.41629	0.52197	0.456224	0.535812	0.509322	0.490036	0.488741
hsa-miR-196b-5p	0.503763	0.205459	0.504232	0.51535	0.521789	0.379367	0.432569	0.523018	0.526194	0.513159	0.509216	0.469387	0.278579	0.538795	0.395456	0.513617	0.380774	0.517219	0.324225	0.448988	0.412978	0.463115	0.492304	0.433876	0.450792	0.480526	0.477616	0.535454	0.422461	0.504739	0.46741	0.496331	0.47572	0.394211	0.458	0.487959	0.472609	0.472178	0.418243
hsa-miR-197-3p	0.357009	0.388088	0.380767	0.374949	0.414204	0.413922	0.398235	0.402585	0.448072	0.410743	0.434377	0.408546	0.440932	0.389706	0.480598	0.41195	0.435205	0.397082	0.346481	0.335803	0.36154	0.443145	0.444697	0.326666	0.408134	0.380121	0.39319	0.350102	0.386149	0.361063	0.343631	0.301874	0.413596	0.345813	0.265158	0.446686	0.313392	0.354203	0.418841
hsa-miR-199a-3p	0.524022	0.414553	0.443173	0.47003	0.586029	0.488732	0.46733	0.524309	0.48689	0.483947	0.499732	0.45727	0.339342	0.438237	0.364408	0.409263	0.521066	0.447765	0.446467	0.52344	0.517103	0.476254	0.39825	0.45846	0.516045	0.420293	0.452724	0.437648	0.561141	0.409187	0.522112	0.456872	0.523346	0.446791	0.475808	0.477041	0.558251	0.572541	0.612046
hsa-miR-199a-5p	0.418517	0.309692	0.304268	0.405544	0.471498	0.367966	0.348939	0.411673	0.333001	0.351594	0.389806	0.344736	0.190013	0.326314	0.257809	0.295538	0.412468	0.323512	0.463984	0.50088	0.493981	0.449159	0.361884	0.377174	0.497441	0.329112	0.389276	0.376274	0.527072	0.346395	0.477441	0.373714	0.475826	0.378599	0.422625	0.404618	0.515791	0.512892	0.584306
hsa-miR-199b-3p	0.524022	0.414553	0.443173	0.47003	0.586029	0.488732	0.46733	0.524309	0.48689	0.483947	0.499732	0.45727	0.339342	0.438237	0.364408	0.409263	0.521066	0.447765	0.446467	0.52344	0.517103	0.476254	0.39825	0.45846	0.516045	0.420293	0.452724	0.437648	0.561141	0.409187	0.522112	0.456872	0.523346	0.446791	0.475808	0.477041	0.558251	0.572541	0.612046
hsa-miR-19a-3p	0.400441	0.359869	0.345184	0.412334	0.346796	0.347803	0.389727	0.400393	0.384302	0.415409	0.411451	0.308387	0.401371	0.364747	0.359696	0.3172	0.3777	0.387416	0.344923	0.343876	0.338285	0.342785	0.352729	0.374298	0.37058	0.323265	0.341505	0.376274	0.363263	0.326187	0.292335	0.338334	0.342467	0.298285	0.319989	0.320917	0.322434	0.34956	0.316903
hsa-miR-19b-3p	0.46499	0.425002	0.406173	0.473367	0.426245	0.399881	0.452517	0.461931	0.505249	0.485615	0.455941	0.366135	0.468857	0.437997	0.441017	0.404105	0.48125	0.438203	0.410289	0.428286	0.410884	0.402648	0.426136	0.472023	0.434425	0.367454	0.416135	0.417956	0.445241	0.382	0.388382	0.423304	0.410539	0.359235	0.394241	0.390561	0.407636	0.408406	0.405169
hsa-miR-200a-3p	0.459415	0.520653	0.494184	0.368842	0.438783	0.545904	0.412495	0.465955	0.422711	0.558303	0.517105	0.465616	0.515213	0.509535	0.563155	0.552101	0.467829	0.426596	0.417853	0.415892	0.437413	0.490201	0.520259	0.336653	0.400628	0.462536	0.392711	0.471096	0.481956	0.406799	0.469468	0.491265	0.434681	0.36475	0.414051	0.350822	0.452441	0.462956	0.372144
hsa-miR-200b-3p	0.490601	0.504049	0.487465	0.405544	0.442793	0.512208	0.387257	0.434275	0.463233	0.533493	0.48594	0.450301	0.504752	0.543732	0.600084	0.537171	0.505218	0.439023	0.452009	0.442084	0.450093	0.53043	0.553014	0.372821	0.456795	0.464928	0.433522	0.485389	0.534943	0.511187	0.551214	0.491009	0.471786	0.369075	0.438586	0.367677	0.4471	0.462956	0.393211
hsa-miR-204-5p	0.3982	0.704629	0.709296	0.502287	0.585209	0.685216	0.464896	0.605689	0.535286	0.733997	0.714173	0.577656	0.541776	0.533174	0.564891	0.621141	0.671874	0.686339	0.608165	0.648872	0.642484	0.750601	0.710717	0.307183	0.425191	0.679164	0.29068	0.537651	0.356262	0.209469	0.727679	0.66393	0.599953	0.669213	0.666499	0.383832	0.681485	0.4881	0.440003
hsa-miR-20a-5p	0.414982	0.446568	0.45056	0.468827	0.426245	0.416587	0.448755	0.460066	0.477579	0.466313	0.468477	0.376926	0.47564	0.398664	0.476967	0.388994	0.495123	0.455301	0.418747	0.419047	0.43393	0.420495	0.439839	0.464354	0.478326	0.379534	0.424207	0.458689	0.45715	0.406452	0.364461	0.428972	0.44347	0.397832	0.365305	0.406379	0.388478	0.414791	0.406583
hsa-miR-210-3p	0.607696	0.607949	0.594463	0.509658	0.543447	0.585778	0.505843	0.60522	0.644819	0.636926	0.59083	0.542539	0.539404	0.571169	0.642957	0.612066	0.522282	0.560725	0.565755	0.537475	0.55719	0.591515	0.547909	0.493401	0.558603	0.536229	0.547626	0.595884	0.542746	0.577031	0.387524	0.581984	0.608395	0.533338	0.492353	0.532477	0.453201	0.534782	0.47127
hsa-miR-21-3p	0.638735	0.619605	0.596771	0.589425	0.633153	0.622215	0.6638	0.64108	0.663136	0.596468	0.574013	0.588352	0.736781	0.67767	0.695231	0.679038	0.659558	0.518853	0.558328	0.506425	0.554714	0.516072	0.600028	0.596283	0.624307	0.560488	0.670719	0.556509	0.652557	0.664037	0.473971	0.52585	0.64698	0.52273	0.510514	0.613402	0.518071	0.659155	0.607881
hsa-miR-214-3p	0.317169	0.212948	0.14346	0.299318	0.408119	0.283264	0.29074	0.336435	0.299585	0.286369	0.29399	0.263082	0.161563	0.274631	0.18704	0.204507	0.339913	0.258277	0.257025	0.351163	0.356684	0.307017	0.208476	0.27398	0.356477	0.21551	0.245613	0.204331	0.398911	0.256961	0.331922	0.261134	0.329448	0.246181	0.258644	0.318727	0.396091	0.395981	0.45652
hsa-miR-21-5p	0.899924	0.849699	0.859121	0.871671	0.865136	0.875108	0.902222	0.888551	0.909842	0.825881	0.820327	0.847215	0.920536	0.896901	0.903244	0.899277	0.908405	0.815385	0.882205	0.83296	0.844492	0.773308	0.840146	0.884193	0.867103	0.837087	0.906813	0.844139	0.944393	0.894862	0.771436	0.805858	0.904867	0.832567	0.822352	0.853436	0.785675	0.907051	0.887137
hsa-miR-218-5p	0.428419	0.312374	0.295436	0.268915	0.386849	0.368364	0.327972	0.349602	0.313344	0.354519	0.356592	0.314939	0.345726	0.315109	0.268199	0.352995	0.34904	0.281954	0.274888	0.299176	0.296318	0.307017	0.267851	0.296287	0.587302	0.26692	0.285091	0.473184	0.32637	0.187735	0.356417	0.277235	0.371565	0.229095	0.235231	0.276733	0.34366	0.375101	0.344452
hsa-miR-221-3p	0.40532	0.420929	0.43415	0.609325	0.436385	0.364282	0.466487	0.402369	0.422409	0.416133	0.389806	0.313673	0.435207	0.49155	0.413947	0.424064	0.434167	0.333339	0.393261	0.419047	0.409351	0.329436	0.435841	0.290224	0.380593	0.361003	0.342431	0.417252	0.380079	0.482402	0.447762	0.301874	0.435977	0.329712	0.302227	0.44356	0.38576	0.405001	0.423741
hsa-miR-222-3p	0.493411	0.471428	0.467435	0.593811	0.53377	0.442296	0.586851	0.476048	0.588417	0.51922	0.450847	0.360803	0.555029	0.652955	0.545459	0.595073	0.511059	0.431827	0.462004	0.468462	0.466603	0.433532	0.512167	0.439242	0.430675	0.398741	0.481668	0.523966	0.480044	0.520663	0.555162	0.400387	0.496892	0.419454	0.365305	0.489712	0.476321	0.47533	0.514192
hsa-miR-223-3p	0.341887	0.325917	0.28692	0.250579	0.344054	0.372599	0.426122	0.25876	0.338818	0.335181	0.356173	0.301222	0.356105	0.447671	0.339307	0.290558	0.363944	0.299746	0.352411	0.330507	0.356054	0.366167	0.394702	0.381969	0.357759	0.314261	0.41578	0.424664	0.251119	0.302755	0.332822	0.281277	0.352361	0.277674	0.239631	0.325115	0.397288	0.335597	0.376437
hsa-miR-22-3p	0.793592	0.794218	0.753485	0.733268	0.808354	0.813769	0.791305	0.743774	0.841197	0.799964	0.753804	0.771545	0.84535	0.811567	0.810495	0.859759	0.789959	0.786268	0.743211	0.74085	0.751399	0.783602	0.780111	0.692789	0.760864	0.764678	0.769225	0.783828	0.776088	0.78853	0.809637	0.695177	0.782163	0.69873	0.700923	0.809447	0.731324	0.756628	0.782603
hsa-miR-224-5p	0.416771	0.340313	0.32306	0.275607	0.335127	0.290746	0.206501	0.325601	0.21625	0.346149	0.352732	0.236809	0.267098	0.188991	0.379306	0.21976	0.335288	0.341355	0.214103	0.270821	0.297713	0.265646	0.36236	0.165908	0.272787	0.315613	0.453384	0.426568	0.365656	0.46037	0.186654	0.268451	0.432404	0.193895	0.187394	0.522015	0.24348	0.284403	0.252046
hsa-miR-23a-3p	0.528016	0.524484	0.521842	0.499198	0.555837	0.514626	0.536074	0.533392	0.566183	0.569553	0.547786	0.525684	0.51047	0.504701	0.539303	0.506408	0.554342	0.55387	0.522238	0.563737	0.557233	0.549975	0.566685	0.493729	0.54141	0.511935	0.520384	0.536674	0.569856	0.47848	0.506935	0.517426	0.524608	0.490696	0.488421	0.539962	0.522055	0.52795	0.562813
hsa-miR-23b-3p	0.493942	0.566468	0.542427	0.506962	0.578199	0.546842	0.501855	0.491431	0.571142	0.621661	0.566208	0.521818	0.399506	0.457748	0.57895	0.42467	0.532855	0.540231	0.556339	0.571189	0.552427	0.610827	0.588886	0.449855	0.542446	0.534724	0.4566	0.430241	0.516235	0.469514	0.554323	0.564004	0.552314	0.52856	0.501768	0.474116	0.551807	0.478949	0.571167
hsa-miR-24-2-5p	0.272804	0.244101	0.183197	0.149659	0.234084	0.246107	0.270666	0.271181	0.275114	0.292904	0.249678	0.183706	0.247431	0.261174	0.243379	0.25454	0.238109	0.27436	0.204644	0.255092	0.273425	0.217222	0.280708	0.22121	0.238326	0.151253	0.238888	0.231947	0.232945	0.199381	0.257945	0.184103	0.214526	0.144883	0.17882	0.233487	0.246446	0.183643	0.204835
hsa-miR-24-3p	0.480936	0.49978	0.48191	0.464918	0.548684	0.469531	0.50868	0.498039	0.557195	0.56089	0.523739	0.503938	0.464504	0.48753	0.524509	0.459915	0.510241	0.488817	0.497501	0.537243	0.522529	0.532616	0.523836	0.50033	0.496147	0.471691	0.482574	0.475551	0.553702	0.43291	0.477701	0.487869	0.503284	0.508739	0.469196	0.4537	0.490851	0.457113	0.54697
hsa-miR-25-3p	0.576278	0.592293	0.576818	0.552098	0.609024	0.59579	0.609873	0.613586	0.642829	0.611843	0.611385	0.584019	0.647456	0.654209	0.663545	0.629848	0.578201	0.627806	0.560719	0.548945	0.575039	0.57215	0.588722	0.592526	0.588425	0.551876	0.587582	0.603838	0.57917	0.58385	0.541309	0.561895	0.602703	0.539093	0.552882	0.560616	0.554033	0.572324	0.557955
hsa-miR-26a-5p	0.730899	0.784767	0.786826	0.774272	0.798416	0.801071	0.745332	0.763791	0.800663	0.786453	0.80853	0.782778	0.748787	0.707338	0.790111	0.719979	0.75559	0.809106	0.793626	0.811376	0.799581	0.819368	0.792716	0.752878	0.743521	0.784977	0.744262	0.72724	0.775936	0.659922	0.746218	0.799438	0.776426	0.79155	0.78537	0.783181	0.82084	0.771467	0.801768
hsa-miR-26b-5p	0.670989	0.683063	0.699372	0.596952	0.693155	0.701493	0.667969	0.684011	0.663864	0.705854	0.718227	0.695587	0.684105	0.61567	0.667804	0.664661	0.653034	0.671578	0.647781	0.672569	0.671445	0.700973	0.711827	0.639764	0.632315	0.67821	0.665411	0.679105	0.627388	0.662255	0.602296	0.696925	0.675167	0.619818	0.653523	0.648935	0.684628	0.661458	0.641179
hsa-miR-27a-3p	0.531539	0.565751	0.539452	0.474662	0.577764	0.513556	0.573147	0.578378	0.591345	0.613589	0.552279	0.541957	0.558176	0.539809	0.534243	0.555166	0.563687	0.528376	0.515628	0.556458	0.552564	0.53759	0.534097	0.536075	0.566901	0.500894	0.546453	0.509188	0.603546	0.497482	0.529702	0.556518	0.541039	0.523107	0.522752	0.534227	0.559235	0.544946	0.545198
hsa-miR-27b-3p	0.635542	0.761226	0.728948	0.623931	0.708512	0.71222	0.6343	0.645345	0.700723	0.761108	0.720518	0.692767	0.574995	0.609031	0.682957	0.590492	0.649686	0.697019	0.715281	0.720851	0.70959	0.74907	0.723521	0.578264	0.70889	0.695855	0.626176	0.626334	0.653944	0.648544	0.708478	0.731127	0.717921	0.708804	0.652053	0.644499	0.70833	0.64357	0.685115
hsa-miR-28-3p	0.610133	0.614599	0.591888	0.590108	0.624859	0.631848	0.615445	0.618495	0.657035	0.640904	0.617258	0.597234	0.6026	0.612059	0.648866	0.573398	0.572404	0.636555	0.560583	0.578237	0.579161	0.618034	0.622047	0.549277	0.59838	0.541607	0.565554	0.64363	0.548527	0.568929	0.568965	0.572173	0.614136	0.543886	0.533155	0.619856	0.548982	0.553863	0.567335
hsa-miR-28-5p	0.403225	0.43251	0.397973	0.41824	0.450568	0.454019	0.421782	0.422684	0.464474	0.439707	0.432997	0.397839	0.443629	0.394104	0.461511	0.379496	0.400971	0.45292	0.398086	0.404526	0.406832	0.435165	0.434979	0.362486	0.396574	0.367454	0.380798	0.409056	0.372945	0.402154	0.350295	0.381567	0.436343	0.362953	0.331848	0.427761	0.385297	0.383739	0.415492
hsa-miR-29a-3p	0.486418	0.528707	0.528438	0.496587	0.544884	0.534139	0.500197	0.508788	0.551748	0.531484	0.545384	0.497495	0.581326	0.539177	0.615195	0.565244	0.532469	0.557678	0.49895	0.503019	0.520741	0.513741	0.557273	0.460473	0.49052	0.518609	0.506953	0.510788	0.553557	0.565868	0.452453	0.485289	0.589338	0.459301	0.465544	0.52239	0.497241	0.523389	0.482589
hsa-miR-29b-3p	0.415497	0.422995	0.425492	0.466897	0.432629	0.427906	0.473412	0.415719	0.442326	0.483682	0.456639	0.415274	0.519186	0.475052	0.536215	0.522229	0.49232	0.393798	0.443108	0.43651	0.433707	0.450624	0.447811	0.421113	0.407153	0.406608	0.399595	0.373213	0.476477	0.449964	0.415642	0.393858	0.463597	0.357309	0.373144	0.385227	0.41519	0.428755	0.408314
hsa-miR-29c-3p	0.437524	0.516455	0.531227	0.423412	0.49628	0.514119	0.464772	0.500411	0.525452	0.556485	0.54226	0.565792	0.537513	0.415232	0.512199	0.516152	0.465267	0.532057	0.486855	0.506073	0.505671	0.521344	0.505962	0.390773	0.440988	0.481642	0.441324	0.444904	0.519668	0.409522	0.448149	0.497046	0.530054	0.436863	0.46338	0.451049	0.485493	0.492789	0.390661
hsa-miR-301a-3p	0.480301	0.451321	0.451696	0.506114	0.439661	0.459721	0.46721	0.525723	0.447129	0.498263	0.462354	0.372316	0.480273	0.442876	0.463689	0.416594	0.484706	0.433957	0.424453	0.444922	0.438678	0.393684	0.462705	0.386492	0.415546	0.401895	0.392229	0.372587	0.365656	0.38343	0.388382	0.434518	0.424899	0.353316	0.384735	0.430592	0.396891	0.396415	0.438869
hsa-miR-30a-3p	0.388854	0.551005	0.550817	0.488979	0.463849	0.516227	0.457887	0.515842	0.536537	0.559936	0.557417	0.546062	0.44731	0.525602	0.488507	0.526816	0.484812	0.518691	0.510789	0.512239	0.515477	0.530381	0.553853	0.369003	0.427983	0.483827	0.4261	0.436828	0.396993	0.475189	0.560224	0.554527	0.518485	0.484473	0.519242	0.474116	0.520051	0.488491	0.377986
hsa-miR-30a-5p	0.703662	0.804314	0.794889	0.780191	0.745227	0.759886	0.742215	0.784485	0.796641	0.795777	0.802885	0.806615	0.748151	0.813792	0.773363	0.82235	0.765999	0.768089	0.781177	0.76602	0.774231	0.792911	0.829563	0.689702	0.690341	0.776641	0.737289	0.750541	0.684487	0.786668	0.843926	0.79867	0.781311	0.766655	0.770942	0.764249	0.769539	0.760004	0.683925
hsa-miR-30b-5p	0.563172	0.554232	0.533808	0.602326	0.560501	0.526776	0.569705	0.629491	0.559425	0.599336	0.581578	0.535179	0.512764	0.52091	0.531511	0.488563	0.533512	0.550443	0.552953	0.576398	0.587266	0.607387	0.642211	0.530591	0.526318	0.541972	0.492819	0.546994	0.481197	0.516804	0.58695	0.568665	0.560231	0.52521	0.513083	0.565513	0.55792	0.49813	0.542052
hsa-miR-30c-5p	0.540309	0.584031	0.582846	0.594321	0.571271	0.585815	0.548942	0.582494	0.600825	0.598526	0.613077	0.570448	0.549038	0.58034	0.599395	0.575269	0.569745	0.588875	0.599222	0.589894	0.605491	0.626729	0.654117	0.522334	0.547218	0.576091	0.532455	0.566128	0.510256	0.565318	0.621319	0.589767	0.597855	0.560086	0.555397	0.588732	0.584486	0.552859	0.545978
hsa-miR-30d-5p	0.719834	0.686458	0.655769	0.757374	0.64388	0.672117	0.671614	0.723624	0.647848	0.694726	0.679585	0.637309	0.62785	0.644406	0.670017	0.619482	0.659993	0.678567	0.66904	0.674597	0.685612	0.689337	0.741679	0.634047	0.63425	0.648052	0.624017	0.678973	0.562406	0.658486	0.700209	0.665808	0.65239	0.629523	0.599872	0.690682	0.648013	0.60108	0.659388
hsa-miR-30e-3p	0.395889	0.439299	0.430164	0.407105	0.403671	0.466906	0.435959	0.41643	0.445421	0.48331	0.445468	0.397412	0.432897	0.364747	0.447592	0.410497	0.401298	0.448484	0.41385	0.422613	0.446227	0.428986	0.430876	0.354456	0.389426	0.375918	0.355906	0.398097	0.363868	0.29247	0.397229	0.42514	0.418889	0.357309	0.363455	0.414303	0.41885	0.406911	0.373241
hsa-miR-30e-5p	0.678448	0.657193	0.629191	0.669063	0.642236	0.660957	0.680068	0.651856	0.661732	0.685027	0.650028	0.619698	0.660452	0.668746	0.674885	0.680214	0.637103	0.646742	0.671953	0.657427	0.667204	0.656563	0.666375	0.630881	0.636461	0.634062	0.647195	0.66256	0.601023	0.581071	0.674614	0.633237	0.635639	0.61441	0.604936	0.649327	0.635758	0.622255	0.641321
hsa-miR-320a	0.512698	0.506892	0.476709	0.379508	0.505204	0.467104	0.538548	0.544053	0.525385	0.55825	0.502304	0.432775	0.50491	0.58974	0.462036	0.495594	0.527491	0.492326	0.420214	0.452125	0.454786	0.466222	0.469462	0.417363	0.505391	0.43429	0.479356	0.548501	0.44483	0.472332	0.538238	0.403654	0.506002	0.418546	0.397998	0.509334	0.419148	0.425569	0.466981
hsa-miR-324-5p	0.284384	0.298886	0.250749	0.281763	0.276413	0.268721	0.297194	0.324286	0.294955	0.351594	0.28527	0.183706	0.279891	0.299038	0.286546	0.290558	0.286363	0.242693	0.19383	0.235164	0.196963	0.246622	0.345909	0.204644	0.25506	0.205131	0.254715	0.283654	0.187266	0.256961	0.273238	0.221914	0.242777	0.144883	0.17882	0.243143	0.230291	0.183643	0.264474
hsa-miR-326	0.326364	0.314108	0.259977	0.2304	0.318801	0.291919	0.381662	0.339168	0.372303	0.354876	0.325575	0.240214	0.392035	0.379031	0.315696	0.336616	0.337637	0.292651	0.236946	0.228341	0.251314	0.249	0.351084	0.283663	0.32767	0.256181	0.299182	0.161002	0.256319	0.173961	0.328212	0.184103	0.287879	0.207403	0.158367	0.268559	0.230291	0.202112	0.2547
hsa-miR-328-3p	0.406491	0.420929	0.415943	0.373766	0.401213	0.414546	0.402435	0.472025	0.451323	0.458475	0.42151	0.407428	0.416055	0.501438	0.43902	0.478138	0.384954	0.408649	0.322126	0.31864	0.342193	0.379697	0.387706	0.262958	0.316426	0.308606	0.351942	0.359595	0.263502	0.240102	0.445403	0.357317	0.377942	0.285143	0.258644	0.345558	0.340371	0.298055	0.337799
hsa-miR-331-3p	0.328912	0.304002	0.250749	0.308202	0.370386	0.268721	0.350144	0.383041	0.350456	0.378392	0.352732	0.314939	0.357408	0.371939	0.345523	0.341232	0.304092	0.286153	0.254463	0.301904	0.308024	0.330204	0.401355	0.265859	0.310699	0.276353	0.270224	0.292993	0.317988	0.278695	0.290786	0.255836	0.325377	0.269444	0.195151	0.309273	0.246446	0.282512	0.342025
hsa-miR-335-3p	0.272804	0.147815	0.234298	0.316165	0.352976	0.305638	0.265128	0.346777	0.396964	0.287342	0.276626	0.159309	0.240949	0.294427	0.393558	0.250164	0.386163	0.269387	0.297124	0.26224	0.32223	0.290573	0.16608	0.308863	0.305779	0.243718	0.37253	0.333245	0.317988	0.370594	0.347406	0.149401	0.342467	0.177669	0.230579	0.327129	0.327582	0.293216	0.280892
hsa-miR-335-5p	0.311044	0.176637	0.257776	0.34435	0.385614	0.379027	0.323806	0.398589	0.419323	0.353073	0.346749	0.207467	0.270149	0.336078	0.40793	0.258665	0.374024	0.358193	0.311883	0.305818	0.352159	0.336767	0.19998	0.316769	0.272787	0.33023	0.336704	0.341193	0.342389	0.298517	0.371193	0.168696	0.333304	0.177669	0.28935	0.304061	0.362759	0.326457	0.315748
hsa-miR-338-3p	0.294384	0.315801	0.351085	0.241149	0.273453	0.311174	0.263184	0.351872	0.302221	0.357666	0.37859	0.312385	0.260566	0.231553	0.31232	0.226326	0.290847	0.34565	0.332084	0.322808	0.296318	0.295664	0.283593	0.183711	0.331374	0.278543	0.283134	0.249224	0.15671	0.266417	0.203416	0.322823	0.312594	0.272281	0.265158	0.26179	0.249301	0.257884	0.204835
hsa-miR-340-5p	0.501088	0.539479	0.523014	0.440198	0.51512	0.52156	0.573427	0.563651	0.578913	0.605726	0.519963	0.450729	0.557109	0.484075	0.494107	0.534235	0.466627	0.471747	0.432525	0.468171	0.492877	0.487023	0.52676	0.460721	0.440988	0.471331	0.461876	0.456591	0.442743	0.389332	0.470046	0.470737	0.499853	0.420353	0.477208	0.496024	0.46715	0.480983	0.455058
hsa-miR-342-3p	0.550715	0.473003	0.453916	0.494507	0.4886	0.528461	0.555369	0.529174	0.533077	0.525843	0.524229	0.406673	0.544131	0.559729	0.506573	0.551825	0.522977	0.442368	0.512007	0.509766	0.494478	0.479344	0.49522	0.55779	0.529923	0.43429	0.559752	0.563124	0.453569	0.39681	0.536059	0.504169	0.488469	0.444171	0.409399	0.440742	0.503814	0.482965	0.541052
hsa-miR-345-5p	0.32005	0.37031	0.32306	0.237731	0.289603	0.365117	0.307542	0.374224	0.353801	0.338436	0.380392	0.225577	0.299095	0.347144	0.324226	0.388332	0.251595	0.356162	0.272873	0.270821	0.300427	0.236246	0.280708	0.191316	0.317521	0.224665	0.231522	0.294733	0.187266	0.157102	0.267061	0.240734	0.309536	0.246181	0.169234	0.31983	0.26448	0.270066	0.273128
hsa-miR-34a-5p	0.501328	0.504286	0.485456	0.455837	0.487495	0.496389	0.465143	0.524007	0.456851	0.501476	0.489188	0.453041	0.507187	0.482354	0.483899	0.593384	0.466357	0.467701	0.448092	0.447465	0.477302	0.394632	0.499809	0.409288	0.50323	0.45376	0.448644	0.473527	0.485878	0.455072	0.386655	0.418843	0.502552	0.44995	0.401589	0.462472	0.421196	0.534211	0.479714
hsa-miR-361-3p	0.393155	0.398482	0.34097	0.302395	0.39244	0.456355	0.396358	0.404918	0.418529	0.419774	0.423932	0.382843	0.446226	0.402203	0.428431	0.441616	0.362856	0.393185	0.357909	0.337489	0.37689	0.415727	0.383936	0.369003	0.378695	0.348018	0.399155	0.427192	0.340768	0.266417	0.336316	0.337392	0.407347	0.263451	0.268229	0.380474	0.356913	0.425273	0.364603
hsa-miR-361-5p	0.347928	0.395548	0.398637	0.409014	0.393004	0.405034	0.37215	0.399271	0.406146	0.42464	0.426273	0.35357	0.381873	0.36219	0.409921	0.354605	0.391187	0.414837	0.413533	0.421534	0.41058	0.41261	0.413532	0.330559	0.382901	0.357954	0.352751	0.389989	0.381524	0.350884	0.380278	0.381567	0.449961	0.351242	0.371466	0.421188	0.398467	0.383739	0.407626
hsa-miR-362-5p	0.282837	0.37838	0.323975	0.452483	0.331883	0.267089	0.338509	0.35988	0.289991	0.379142	0.332981	0.263082	0.340447	0.325265	0.335672	0.271491	0.402909	0.290122	0.317744	0.290343	0.296318	0.373247	0.354338	0.294316	0.328613	0.276353	0.299182	0.268337	0.204082	0.209469	0.423259	0.263651	0.309536	0.246181	0.251562	0.204557	0.309701	0.2255	0.309694
hsa-miR-365a-3p	0.37097	0.31496	0.305448	0.390329	0.418644	0.347803	0.324658	0.342312	0.378848	0.397154	0.352289	0.317411	0.343136	0.219829	0.403057	0.324805	0.37065	0.303048	0.285967	0.322808	0.36095	0.372399	0.438531	0.265859	0.383354	0.300904	0.336704	0.4346	0.344756	0.326187	0.298229	0.253044	0.38267	0.207403	0.239631	0.378486	0.254706	0.36665	0.342025
hsa-miR-365b-3p	0.37097	0.31496	0.305448	0.390329	0.418644	0.347803	0.324658	0.342312	0.378848	0.397154	0.352289	0.317411	0.343136	0.219829	0.403057	0.324805	0.37065	0.303048	0.285967	0.322808	0.36095	0.372399	0.438531	0.265859	0.383354	0.300904	0.336704	0.4346	0.344756	0.326187	0.298229	0.253044	0.38267	0.207403	0.239631	0.378486	0.254706	0.36665	0.342025
hsa-miR-374a-3p	0.439031	0.436905	0.428859	0.369475	0.438191	0.444638	0.427375	0.476944	0.448072	0.507625	0.470132	0.405911	0.468504	0.345543	0.393283	0.429341	0.367115	0.408897	0.430014	0.428781	0.420546	0.451632	0.436012	0.361633	0.407808	0.401452	0.424525	0.389485	0.442743	0.393989	0.342066	0.432347	0.45986	0.383677	0.369753	0.420325	0.428353	0.459047	0.389792
hsa-miR-374a-5p	0.400441	0.380093	0.374161	0.38739	0.400206	0.415369	0.417167	0.414092	0.418209	0.446558	0.427941	0.379131	0.40961	0.312655	0.401108	0.382081	0.369657	0.367566	0.437541	0.437615	0.430744	0.448714	0.400241	0.417363	0.367295	0.363936	0.398712	0.379794	0.428833	0.392329	0.348139	0.434518	0.418889	0.369075	0.399813	0.396739	0.432443	0.446634	0.395678
hsa-miR-374b-5p	0.423978	0.426604	0.42864	0.476722	0.436385	0.466309	0.414499	0.453321	0.475304	0.469328	0.471988	0.405527	0.455641	0.358186	0.456944	0.414541	0.417084	0.41415	0.457527	0.415008	0.422128	0.473239	0.444088	0.408338	0.359642	0.371475	0.404281	0.414371	0.422183	0.360426	0.378838	0.418184	0.450414	0.36204	0.353518	0.387047	0.416122	0.415469	0.408995
hsa-miR-378a-3p	0.598341	0.612828	0.524167	0.65493	0.584113	0.542809	0.608471	0.644553	0.589254	0.653576	0.560725	0.527272	0.603471	0.61157	0.626861	0.630571	0.591184	0.577884	0.481366	0.498289	0.532146	0.595576	0.628217	0.500179	0.547825	0.556422	0.508899	0.518139	0.455738	0.546543	0.618442	0.524204	0.598862	0.475276	0.53408	0.582403	0.525695	0.572801	0.5462
hsa-miR-378a-5p	0.239344	0.27518	0.189098	0.33702	0.289603	0.231362	0.245428	0.316575	0.25267	0.34451	0.269722	0.221435	0.289584	0.227842	0.3422	0.309694	0.249088	0.254158	0.214103	0.18637	0.223583	0.324654	0.345909	0.204644	0.252518	0.236647	0.192043	0.204331	0.165586	0.193782	0.280756	0.202619	0.29951	0.218974	0.195151	0.246106	0.271062	0.249521	0.271055
hsa-miR-409-3p	0.388854	0.205459	0.275555	0.355704	0.387762	0.265418	0.351329	0.299906	0.307209	0.313464	0.205151	0.246602	0.225856	0.441054	0.32709	0.377592	0.378147	0.2475	0.246211	0.290343	0.327974	0.236246	0.212375	0.242907	0.331374	0.186385	0.331584	0.235724	0.414582	0.266417	0.468004	0.212871	0.341802	0.229095	0.243806	0.295501	0.307137	0.347948	0.423741
hsa-miR-423-3p	0.522602	0.531537	0.519826	0.56655	0.504856	0.549522	0.519331	0.559215	0.523737	0.550403	0.542027	0.493204	0.512434	0.535539	0.540592	0.525186	0.480695	0.557961	0.460313	0.470893	0.492675	0.487635	0.545889	0.456132	0.512417	0.468195	0.4845	0.490221	0.456271	0.474059	0.473147	0.471236	0.487481	0.425544	0.425294	0.503214	0.455804	0.459807	0.467921
hsa-miR-423-5p	0.446809	0.438708	0.370863	0.422152	0.421895	0.371848	0.442638	0.494439	0.484724	0.458475	0.412581	0.388335	0.435914	0.438951	0.398081	0.423043	0.404174	0.41883	0.347248	0.349761	0.373963	0.385619	0.450096	0.333053	0.412239	0.351473	0.363272	0.388977	0.350008	0.350154	0.370654	0.337392	0.408159	0.337543	0.293872	0.348611	0.313392	0.342021	0.387573
hsa-miR-424-5p	0.360349	0.479142	0.369893	0.394538	0.42781	0.489673	0.550373	0.535248	0.527225	0.557275	0.422001	0.462751	0.442996	0.419327	0.439596	0.489059	0.432048	0.430737	0.478464	0.485777	0.45169	0.363323	0.474646	0.376464	0.417577	0.370158	0.464004	0.503946	0.410148	0.413748	0.462004	0.534248	0.358459	0.401861	0.396765	0.501849	0.39238	0.410594	0.388469
hsa-miR-425-5p	0.384677	0.325188	0.280642	0.393622	0.342926	0.386474	0.387971	0.341798	0.368781	0.341973	0.347704	0.229507	0.420921	0.415232	0.419493	0.321524	0.412468	0.31021	0.310654	0.280328	0.291969	0.311103	0.333588	0.330559	0.339905	0.305616	0.356675	0.366703	0.313419	0.301368	0.29534	0.275132	0.334791	0.168145	0.158367	0.339056	0.275151	0.280573	0.346028
hsa-miR-4284	0.410722	0.427825	0.463975	0.611551	0.476	0.46789	0.465019	0.480135	0.429842	0.525815	0.513294	0.446337	0.456485	0.575185	0.450357	0.483672	0.533458	0.504276	0.526628	0.489929	0.486328	0.503658	0.478065	0.498034	0.437997	0.393016	0.441834	0.459308	0.402606	0.410518	0.574286	0.430396	0.431238	0.44995	0.525862	0.538402	0.401897	0.420685	0.49921
hsa-miR-4286	0.387362	0.437812	0.398306	0.374949	0.421143	0.39123	0.408314	0.409167	0.404405	0.408686	0.425346	0.430029	0.449197	0.491905	0.409483	0.408764	0.426929	0.341985	0.426887	0.394705	0.39316	0.4264	0.444393	0.454809	0.382445	0.38521	0.409475	0.393911	0.39738	0.391908	0.449105	0.454641	0.411572	0.353316	0.471708	0.3471	0.420616	0.48084	0.420022
hsa-miR-429	0.483219	0.489303	0.460914	0.37783	0.396829	0.517501	0.397615	0.432612	0.358912	0.53815	0.483216	0.419238	0.459261	0.483813	0.550823	0.496118	0.461754	0.397663	0.399246	0.401037	0.416717	0.444892	0.49567	0.292297	0.376252	0.425353	0.35819	0.459308	0.428833	0.4054	0.480882	0.456471	0.420722	0.30223	0.368882	0.357756	0.399243	0.381143	0.347572
hsa-miR-4454	0.328072	0.332163	0.337265	0.308202	0.361779	0.315479	0.265128	0.29087	0.328439	0.311465	0.354474	0.305601	0.420397	0.353232	0.383859	0.379871	0.388524	0.313074	0.270802	0.238356	0.275315	0.246622	0.291616	0.259947	0.244329	0.299267	0.320198	0.314382	0.248379	0.278695	0.244733	0.286967	0.295835	0.238089	0.291642	0.26179	0.289603	0.310969	0.275145
hsa-miR-4488	0.269131	0.24177	0.317312	0.202969	0.258356	0.20525	0.231635	0.173147	0.182012	0.214944	0.272567	0.284501	0.206599	0.420242	0.126988	0.200131	0.416556	0.20832	0.187782	0.283817	0.230696	0.227356	0.16608	0.341213	0.25506	0.220222	0.198229	0.408265	0.208946	0.268607	0.287589	0.272969	0.202005	0.218974	0.33973	0.226287	0.23381	0.270066	0.233805
hsa-miR-4492	0.339033	0.244101	0.343108	0.28371	0.347332	0.279205	0.386897	0.280485	0.277622	0.360998	0.332393	0.37523	0.228608	0.446393	0.18704	0.318961	0.34635	0.298611	0.259503	0.359687	0.354778	0.265646	0.26607	0.404922	0.241387	0.236647	0.192043	0.397186	0.263502	0.299956	0.337165	0.334495	0.214526	0.289765	0.455925	0.226287	0.305821	0.347948	0.271055
hsa-miR-4508	0.317169	0.222883	0.308877	0.292769	0.311229	0.267089	0.365203	0.212141	0.265538	0.298043	0.309538	0.362846	0.220005	0.41715	0.155725	0.27315	0.326873	0.271083	0.246211	0.351854	0.341428	0.236246	0.26607	0.39596	0.224654	0.21551	0.160707	0.372587	0.242579	0.29247	0.320192	0.322823	0.181045	0.29198	0.446713	0.204557	0.29123	0.325371	0.268924
hsa-miR-450a-5p	0.256859	0.381766	0.275555	0.266548	0.378751	0.352419	0.34833	0.36634	0.302221	0.387768	0.307034	0.28261	0.308341	0.238472	0.294755	0.358731	0.289383	0.298611	0.308135	0.330507	0.303046	0.213503	0.37921	0.198258	0.320712	0.276353	0.333673	0.450853	0.256319	0.315376	0.306285	0.339265	0.278947	0.253538	0.214778	0.31983	0.257271	0.306901	0.226595
hsa-miR-450b-5p	0.208132	0.345454	0.250749	0.27344	0.331216	0.349892	0.314683	0.317312	0.256119	0.329728	0.265226	0.257973	0.222991	0.175125	0.263194	0.335932	0.177379	0.297458	0.278764	0.326756	0.267452	0.150781	0.357452	0.210557	0.241387	0.232855	0.223379	0.391975	0.208946	0.308059	0.23872	0.314351	0.202005	0.224193	0.169234	0.293975	0.20484	0.236727	0.230286
hsa-miR-451a	0.544197	0.514438	0.542521	0.537759	0.614107	0.502943	0.709504	0.627365	0.446387	0.540593	0.607099	0.623057	0.58013	0.529806	0.460876	0.517941	0.508426	0.605223	0.717549	0.612875	0.581757	0.657481	0.565218	0.510111	0.632901	0.666867	0.463621	0.478331	0.505714	0.677967	0.576759	0.58449	0.525634	0.541125	0.663203	0.422042	0.590784	0.569713	0.621235
hsa-miR-4532	0.386605	0.346548	0.396286	0.226455	0.373778	0.328426	0.362228	0.330625	0.29399	0.417416	0.421674	0.314939	0.23627	0.442197	0.285291	0.362157	0.386163	0.311177	0.306843	0.370626	0.380622	0.265646	0.276151	0.337817	0.336608	0.304077	0.227558	0.448054	0.236295	0.401413	0.343631	0.353571	0.399611	0.300281	0.437086	0.218329	0.38576	0.422554	0.360208
hsa-miR-454-3p	0.407928	0.41179	0.381605	0.370103	0.396295	0.430764	0.444952	0.463838	0.396964	0.467535	0.412206	0.331783	0.443377	0.411586	0.406343	0.396202	0.376798	0.402693	0.395712	0.410738	0.388804	0.359349	0.377692	0.396516	0.320712	0.346231	0.36935	0.345776	0.347802	0.379056	0.348139	0.392944	0.361071	0.314694	0.371466	0.355058	0.369912	0.35495	0.389353
hsa-miR-455-3p	0.261181	0.367941	0.326657	0.253481	0.320379	0.327727	0.192349	0.353636	0.376832	0.416848	0.348176	0.340357	0.277243	0.295995	0.376216	0.338631	0.337637	0.275944	0.266483	0.310738	0.31269	0.331714	0.3494	0.210557	0.264446	0.295887	0.177953	0.198593	0.27986	0.278695	0.308789	0.285117	0.356846	0.314694	0.235231	0.240059	0.305821	0.316076	0.257264
hsa-miR-455-5p	0.415754	0.510711	0.470989	0.347769	0.375952	0.491166	0.335651	0.503316	0.444441	0.533315	0.458789	0.465616	0.39927	0.377452	0.479708	0.501999	0.397623	0.432186	0.394087	0.396244	0.415587	0.422017	0.426331	0.399239	0.377239	0.41853	0.351124	0.380933	0.347052	0.392329	0.380278	0.439439	0.447964	0.417164	0.313342	0.378486	0.398467	0.414108	0.331454
hsa-miR-484	0.403225	0.412865	0.418512	0.421192	0.45278	0.442576	0.421782	0.442406	0.450625	0.457389	0.468561	0.419559	0.50683	0.41902	0.496846	0.357721	0.48689	0.416193	0.370124	0.337489	0.356684	0.437113	0.444999	0.375027	0.434881	0.402336	0.430344	0.451764	0.358237	0.378049	0.348139	0.351232	0.461688	0.346929	0.373144	0.45943	0.327582	0.353448	0.399233
hsa-miR-486-5p	0.56934	0.525147	0.547249	0.500357	0.589095	0.54561	0.704977	0.620395	0.494299	0.556611	0.623566	0.612608	0.548503	0.636186	0.57654	0.575019	0.519434	0.611223	0.600997	0.533795	0.534325	0.610283	0.549273	0.500027	0.584327	0.637994	0.438191	0.464664	0.46924	0.641469	0.596912	0.551962	0.483672	0.480961	0.630075	0.376445	0.597781	0.568533	0.591472
hsa-miR-497-5p	0.489295	0.531215	0.43415	0.39678	0.457688	0.486513	0.416689	0.539032	0.507483	0.515351	0.484225	0.423616	0.447429	0.376919	0.395456	0.398261	0.437036	0.485387	0.500774	0.472563	0.469148	0.474188	0.379958	0.391955	0.522461	0.33023	0.355129	0.492126	0.463034	0.256961	0.411366	0.490106	0.422067	0.388455	0.435942	0.478929	0.459198	0.457698	0.453943
hsa-miR-500a-3p	0.396224	0.445497	0.3956	0.455012	0.377365	0.455546	0.39946	0.412613	0.369109	0.446924	0.410302	0.368667	0.417533	0.399465	0.375511	0.354605	0.427159	0.402151	0.359223	0.400319	0.396911	0.453468	0.493853	0.379264	0.389842	0.415624	0.371905	0.386388	0.291739	0.324145	0.48113	0.396096	0.386024	0.331071	0.410979	0.372188	0.411671	0.36339	0.384823
hsa-miR-501-3p	0.315183	0.384043	0.301851	0.328916	0.265464	0.379706	0.328777	0.314315	0.28352	0.357666	0.318017	0.255284	0.325878	0.292825	0.277259	0.289257	0.33368	0.325114	0.380144	0.402801	0.397639	0.48927	0.493777	0.424695	0.409101	0.3905	0.396915	0.446616	0.290152	0.301368	0.48721	0.431517	0.387823	0.359235	0.412529	0.358416	0.446688	0.344617	0.376437
hsa-miR-505-3p	0.272804	0.25473	0.224454	0.268915	0.239159	0.231362	0.274138	0.300841	0.260989	0.307996	0.289766	0.217056	0.255235	0.244814	0.222224	0.179365	0.225211	0.179096	0.230071	0.235164	0.285746	0.269273	0.320438	0.191316	0.268732	0.253248	0.223379	0.277456	0.225762	0.166001	0.269177	0.184103	0.266919	0.200931	0.214778	0.304061	0.252052	0.212338	0.252046
hsa-miR-532-5p	0.468817	0.51252	0.460629	0.495247	0.461641	0.480967	0.494407	0.520363	0.434428	0.549186	0.47325	0.472501	0.472205	0.485115	0.44656	0.441934	0.502531	0.445714	0.395712	0.422345	0.42444	0.475743	0.494843	0.432829	0.423093	0.451925	0.423887	0.442645	0.377608	0.361063	0.489465	0.456471	0.423605	0.39042	0.4751	0.39013	0.453201	0.427899	0.443521
hsa-miR-542-3p	0.239344	0.38656	0.273779	0.292769	0.366008	0.369544	0.390418	0.381889	0.32604	0.403859	0.32426	0.307007	0.30387	0.272547	0.300086	0.391265	0.284806	0.299746	0.329232	0.336651	0.31155	0.209582	0.370433	0.242907	0.293367	0.295887	0.305368	0.430837	0.229439	0.308059	0.324309	0.370086	0.231546	0.275022	0.235231	0.340735	0.280899	0.286249	0.252046
hsa-miR-574-3p	0.37509	0.378032	0.351085	0.402732	0.447897	0.384606	0.420882	0.415361	0.501518	0.456761	0.414242	0.387365	0.391772	0.415232	0.46045	0.424064	0.424349	0.381145	0.367251	0.368452	0.374951	0.405134	0.43251	0.321162	0.399179	0.316942	0.395075	0.346661	0.41935	0.367159	0.366773	0.311748	0.390954	0.282729	0.291642	0.378486	0.328571	0.34024	0.446472
hsa-miR-652-3p	0.364578	0.342644	0.312154	0.338919	0.353956	0.424028	0.39604	0.396502	0.366782	0.383708	0.350034	0.30271	0.432159	0.364747	0.377949	0.351348	0.379033	0.341985	0.295627	0.264479	0.314918	0.344685	0.404333	0.342313	0.347564	0.284764	0.346026	0.366703	0.193298	0.310577	0.335458	0.258531	0.347582	0.218974	0.225645	0.339056	0.31691	0.278584	0.347572
hsa-miR-660-5p	0.468068	0.525103	0.483286	0.507906	0.461213	0.509651	0.487212	0.525539	0.446918	0.561815	0.489684	0.462934	0.488844	0.437031	0.455698	0.445032	0.502779	0.46693	0.436141	0.454788	0.445084	0.482682	0.502511	0.447842	0.438214	0.463542	0.444089	0.448999	0.382941	0.347162	0.495751	0.506194	0.433551	0.430421	0.492927	0.402082	0.488989	0.430991	0.441783
hsa-miR-664a-3p	0.356437	0.324451	0.322132	0.370726	0.382754	0.345651	0.385439	0.369185	0.39361	0.411209	0.366673	0.294965	0.397103	0.316307	0.382907	0.364509	0.396589	0.377409	0.360515	0.368452	0.36665	0.386327	0.397086	0.28135	0.334904	0.352313	0.324955	0.340243	0.362653	0.298517	0.335458	0.322823	0.396523	0.294137	0.307974	0.388824	0.333329	0.320864	0.377473
hsa-miR-708-5p	0.301991	0.244101	0.262114	0.191113	0.352976	0.343993	0.424632	0.25876	0.410226	0.324358	0.359051	0.190372	0.384554	0.491905	0.381619	0.550148	0.350349	0.337458	0.289326	0.315355	0.360355	0.217222	0.322115	0.246618	0.231801	0.299267	0.414704	0.249224	0.353546	0.342439	0.339655	0.207916	0.377534	0.29198	0.187394	0.328116	0.26448	0.313565	0.384354
hsa-miR-744-5p	0.295708	0.304002	0.262114	0.256278	0.271926	0.301692	0.29339	0.29087	0.292019	0.345335	0.309538	0.267872	0.2929	0.256102	0.261444	0.293091	0.228653	0.281954	0.181206	0.192373	0.227224	0.261829	0.333588	0.198258	0.25506	0.224665	0.177953	0.255182	0.187266	0.240102	0.241787	0.250147	0.242777	0.193895	0.187394	0.264114	0.230291	0.221359	0.252046
hsa-miR-769-5p	0.489764	0.469434	0.447387	0.436859	0.471591	0.472978	0.494983	0.508364	0.525554	0.510787	0.472147	0.428902	0.472289	0.58345	0.483437	0.495065	0.440377	0.444967	0.358569	0.394316	0.419201	0.444103	0.486007	0.391955	0.454731	0.41853	0.45639	0.426881	0.375571	0.355122	0.498756	0.410168	0.438502	0.361115	0.366214	0.425363	0.42809	0.342021	0.448711
hsa-miR-7704	0.434016	0.465879	0.398306	0.297732	0.448285	0.45148	0.446561	0.429311	0.429161	0.449958	0.442856	0.447012	0.455958	0.459576	0.388433	0.4696	0.398305	0.410125	0.350241	0.37826	0.400831	0.427206	0.436692	0.412071	0.396194	0.378943	0.376182	0.500162	0.357584	0.3728	0.374345	0.411983	0.395571	0.338777	0.391636	0.355058	0.38622	0.422245	0.400001
hsa-miR-874-3p	0.325494	0.268995	0.234298	0.208275	0.326364	0.310281	0.358596	0.350973	0.417403	0.33126	0.323594	0.246602	0.289584	0.41715	0.305045	0.346764	0.361752	0.299746	0.257025	0.244359	0.265349	0.285098	0.27922	0.271364	0.346093	0.220222	0.245613	0.246063	0.311026	0.266417	0.433523	0.250147	0.270563	0.186188	0.195151	0.181129	0.333329	0.294863	0.37159
hsa-miR-92a-3p	0.692986	0.738835	0.752634	0.765655	0.714427	0.734126	0.708788	0.73941	0.756314	0.731374	0.760585	0.723011	0.768294	0.704628	0.765528	0.671628	0.772169	0.803525	0.670133	0.654333	0.702469	0.708328	0.750522	0.732102	0.761529	0.683257	0.703152	0.76141	0.72224	0.670402	0.669987	0.681353	0.733225	0.681592	0.666204	0.700162	0.670838	0.708185	0.692233
hsa-miR-92b-3p	0.400441	0.484248	0.494994	0.411972	0.473695	0.482732	0.373463	0.469429	0.489221	0.445541	0.486783	0.479701	0.506161	0.381087	0.52867	0.385965	0.535078	0.427749	0.429502	0.388637	0.41058	0.406479	0.44301	0.323962	0.444467	0.459228	0.429155	0.440318	0.441462	0.502527	0.372785	0.374887	0.487932	0.382259	0.402172	0.513071	0.407636	0.441527	0.412313
hsa-miR-93-5p	0.508836	0.499276	0.479631	0.492113	0.492093	0.503654	0.518919	0.514945	0.512525	0.531117	0.51133	0.457466	0.506264	0.535871	0.573048	0.500257	0.51599	0.516332	0.463001	0.462253	0.479148	0.460632	0.498384	0.499419	0.507232	0.464534	0.476325	0.513894	0.475661	0.505588	0.413534	0.466974	0.50114	0.419001	0.423076	0.484822	0.435131	0.449283	0.463762
hsa-miR-941	0.401381	0.38899	0.370379	0.401495	0.374873	0.422007	0.379697	0.365243	0.421651	0.402641	0.360644	0.337604	0.445494	0.413927	0.431553	0.346764	0.443757	0.34565	0.348759	0.26224	0.317081	0.386327	0.421898	0.340097	0.390666	0.381281	0.394608	0.410226	0.333912	0.424348	0.370112	0.342879	0.40081	0.313027	0.313342	0.404974	0.368766	0.409508	0.400001
hsa-miR-98-5p	0.583431	0.553881	0.559328	0.587116	0.525709	0.580398	0.543384	0.60929	0.515913	0.623234	0.573847	0.540052	0.555132	0.496599	0.525583	0.526962	0.523977	0.538324	0.511226	0.550762	0.546408	0.532943	0.618989	0.513379	0.536826	0.57845	0.531505	0.579613	0.53032	0.520356	0.500886	0.600337	0.577014	0.541325	0.538987	0.615287	0.539872	0.554359	0.534825
hsa-miR-99a-5p	0.389222	0.501764	0.43415	0.469859	0.509523	0.497169	0.415724	0.438652	0.470139	0.51545	0.49611	0.36011	0.369624	0.497482	0.343881	0.323999	0.418129	0.404031	0.535347	0.541148	0.530759	0.589727	0.531914	0.481157	0.516122	0.46532	0.450028	0.515996	0.470569	0.290879	0.560956	0.541685	0.440942	0.395436	0.47146	0.50046	0.566381	0.491425	0.450103
hsa-miR-99b-5p	0.585288	0.6061	0.582465	0.577539	0.556035	0.59997	0.541202	0.599837	0.604399	0.598623	0.59612	0.534467	0.489829	0.542709	0.620785	0.563913	0.554997	0.614368	0.68737	0.694369	0.689876	0.703433	0.717796	0.64728	0.720383	0.613876	0.689041	0.694335	0.656332	0.638009	0.717774	0.687244	0.683622	0.640627	0.641834	0.675266	0.684254	0.622074	0.639796
